# Supplementary material for: Global proteomic analyses define an environmentally contingent Hsp90 interactome and reveal chaperone-dependent regulation of stress granule proteins and the R2TP complex in a fungal pathogen
Source: PLoS Biol. 2019 Jul 8;17(7):e3000358. doi: 10.1371/journal.pbio.3000358 (PMC6638986; doi:10.1371/journal.pbio.3000358)
Supplement: S1 Table — (Tab1) significant interactors. Column A: bait protein. Column B: prey protein. Column C: spectral counts in each replicate. Column D: average spectral counts. Column E: number of replicates performed. Column F: spectral counts identified in each replicate from the control pulldown. Column G: BFDR. Column H: Candida genome database bait systematic name. Column I: Candida genome database prey systematic name. Column J: S. cerevisiae interaction information from BioGRID and SGD. (Tab2) All identified interactor peptide counts. Column A: bait protein. Column B: prey protein. Column C: spectral counts in each replicate. Column D: average spectral counts. Column E: number of replicates performed. Column F: spectral counts identified in each replicate from the control pulldown. Column G: BFDR. AP-MS, affinity purification-mass spectrometry; BFDR, Bayesian false discovery rate; BioGRID, biological general repository for interaction datasets; SGD, Saccharomyces Genome Database. (XLSX) [file pbio.3000358.s006.xlsx]

## Sheet: significant (bfdr < 0.02)
Bait	PreyGene	Spec	AvgSpec	NumReplicates	ctrlCounts	BFDR	bait_feature_name	prey_feature_name	sac_interactions
AHA1	EFT2	6|6|24	12	3	0|0|0	0	CR_10270C_A	C2_03100W_A	AHA1/EFT1:AP-MS_ht
AHA1	GFA1	5|2|13	6.67	3	0|0|0	0	CR_10270C_A	C3_02280C_A	AHA1/GFA1:AP-MS_ht
AHA1	HSP90	18|13|49	26.67	3	0|0|0	0	CR_10270C_A	C7_02030W_A	AHA1/HSC82:2H_ht|2H_mc|2*AP-MS_ht|AP-W_mc|CoX_mc|FRET_mc|ReC_mc;AHA1/HSP82:3*2H_ht|3*2H_mc|2*AP-MS_ht|11*AP-W_mc|FRET_mc|6*ReC_mc
AHA1	KAP123	7|8|14	9.67	3	0|1|0	0	CR_10270C_A	C1_05630C_A	AHA1/KAP123:AP-MS_ht
AHA1	PFK1	0|4|13	5.67	3	0|0|1	0	CR_10270C_A	C5_04810W_A	AHA1/PFK1:AP-MS_ht
AHA1	RVB1	2|0|5	2.33	3	0|0|0	0	CR_10270C_A	C4_06800W_A	AHA1/RVB1:AP-MS_ht
AHA1	TUB1	3|4|13	6.67	3	0|0|1	0	CR_10270C_A	CR_09120C_A	AHA1/TUB1:AP-MS_ht
AHA1	TUB2	4|6|10	6.67	3	1|0|0	0	CR_10270C_A	C1_00710C_A	AHA1/TUB2:AP-MS_ht
AHA1	ACT1	0|2|7	3	3	0|0|0	0	CR_10270C_A	C1_13700W_A	NA
AHA1	ADH1	20|0|38	19.33	3	3|0|0	0	CR_10270C_A	C5_05050W_A	NA
AHA1	ADH2	10|0|4	4.67	3	0|0|0	0	CR_10270C_A	C1_08330C_A	NA
AHA1	ASC1	3|1|3	2.33	3	0|0|0	0	CR_10270C_A	C7_01250W_A	NA
AHA1	ATP1	2|4|9	5	3	0|0|0	0	CR_10270C_A	C1_04610W_A	NA
AHA1	ATP2	3|2|7	4	3	0|1|0	0.01	CR_10270C_A	C4_00270W_A	NA
AHA1	BMH1	1|2|8	3.67	3	0|0|0	0	CR_10270C_A	C1_03220C_A	NA
AHA1	C2_04370W_A	0|3|5	2.67	3	0|1|0	0.01	CR_10270C_A	C2_04370W_A	NA
AHA1	CDC19	2|6|8	5.33	3	0|0|0	0	CR_10270C_A	C2_05460W_A	NA
AHA1	CDC25	2|2|0	1.33	3	0|0|0	0	CR_10270C_A	C3_03890W_A	NA
AHA1	CEF3	5|1|14	6.67	3	0|0|0	0	CR_10270C_A	C5_01580C_A	NA
AHA1	DBP5	0|2|11	4.33	3	0|0|0	0	CR_10270C_A	C3_01860C_A	NA
AHA1	ELF1	3|0|4	2.33	3	0|0|0	0	CR_10270C_A	CR_09370W_A	NA
AHA1	FAS1	0|3|21	8	3	1|0|0	0.01	CR_10270C_A	C5_00190C_A	NA
AHA1	GSP1	2|0|2	1.33	3	0|0|0	0	CR_10270C_A	C2_06310C_A	NA
AHA1	MIR1	9|5|11	8.33	3	0|0|0	0	CR_10270C_A	C1_10160W_A	NA
AHA1	NIP1	1|6|16	7.67	3	0|0|1	0	CR_10270C_A	C4_01490W_A	NA
AHA1	PET9	14|11|22	15.67	3	1|0|0	0	CR_10270C_A	C5_00590W_A	NA
AHA1	POR1	3|1|8	4	3	0|0|0	0	CR_10270C_A	C1_04100C_A	NA
AHA1	RNR1	6|1|17	8	3	1|0|0	0	CR_10270C_A	C2_03160C_A	NA
AHA1	RPT6	2|0|3	1.67	3	0|0|0	0	CR_10270C_A	C2_08780W_A	NA
AHA1	RVS161	1|2|3	2	3	1|0|0	0.02	CR_10270C_A	C7_00020C_A	NA
AHA1	SEC21	0|3|3	2	3	0|0|0	0	CR_10270C_A	C1_04830W_A	NA
AHA1	SUB2	1|2|7	3.33	3	0|0|0	0	CR_10270C_A	C4_00220C_A	NA
AHA1	TIF1	18|23|45	28.67	3	1|0|0	0	CR_10270C_A	C1_01350C_A	NA
AHA1	TKT1	2|1|6	3	3	0|0|0	0	CR_10270C_A	C1_08320W_A	NA
AHA1	TRX1	0|3|5	2.67	3	0|0|0	0	CR_10270C_A	CR_10350C_A	NA
AHA1	TUF1	2|0|7	3	3	0|0|0	0	CR_10270C_A	C1_00590W_A	NA
AHA1	URA2	22|18|64	34.67	3	2|0|3	0	CR_10270C_A	CR_07050C_A	NA
AHA1	VMA2	3|3|11	5.67	3	0|0|0	0	CR_10270C_A	CR_05780W_A	NA
AHA1	VPS1	2|2|4	2.67	3	0|0|0	0	CR_10270C_A	C5_01210W_A	NA
CDC37	HSP90	10|16	13	2	0|0|0	0	C6_02610C_A	C7_02030W_A	CDC37/HSC82:3*AP-MS_ht|AP-W_mc|ReC_mc;CDC37/HSP82:2H_ht|2*AP-MS_ht|6*AP-W_mc|2*ReC_mc
CDC37	KIN28	8|7	7.5	2	0|0|0	0	C6_02610C_A	C1_06710W_A	CDC37/KIN28:2H_mc
CDC37	ADH1	14|8	11	2	3|0|0	0.01	C6_02610C_A	C5_05050W_A	NA
CDC37	C6_02430W_A	3|2	2.5	2	0|0|0	0	C6_02610C_A	C6_02430W_A	NA
CDC37	CR_08300C_A	2|2	2	2	0|0|0	0	C6_02610C_A	CR_08300C_A	NA
CDC37	GLT1	18|29	23.5	2	0|0|0	0	C6_02610C_A	C1_06550W_A	NA
CDC37	NMD2	2|2	2	2	0|0|0	0	C6_02610C_A	C2_03550C_A	NA
CDC37	PET9	10|5	7.5	2	1|0|0	0	C6_02610C_A	C5_00590W_A	NA
CDC37	PRP31	3|2	2.5	2	0|0|0	0	C6_02610C_A	C2_06650C_A	NA
CDC37	ROM2	2|2	2	2	0|0|0	0	C6_02610C_A	C2_03240C_A	NA
CDC37	SSD1	2|4	3	2	0|0|0	0	C6_02610C_A	C5_04730C_A	NA
CDC37	TIF1	4|4	4	2	1|0|0	0.01	C6_02610C_A	C1_01350C_A	NA
CDC37	URA2	8|8	8	2	2|0|3	0.01	C6_02610C_A	CR_07050C_A	NA
CNS1	GLT1	2|2	2	2	0|0|0	0	C1_00560W_A	C1_06550W_A	NA
CNS1	PWP1	6|7	6.5	2	0|2|0	0.01	C1_00560W_A	C4_01450W_A	NA
CPR6	HSP90	16|9	12.5	2	0|0|0	0	CR_10670W_A	C7_02030W_A	CPR6/HSC82:3*AP-MS_ht|2*AP-MS_mc|AP-W_mc|ReC_mc;CPR6/HSP82:2H_ht|3*AP-MS_ht|AP-MS_mc|5*AP-W_mc|6*ReC_mc
CPR6	HSP70	62|42	52	2	15|0|14	0	CR_10670W_A	C1_13480W_A	NA
CPR6	KAR2	13|23	18	2	0|0|3	0	CR_10670W_A	C2_01120W_A	NA
CPR6	PWP1	6|7	6.5	2	0|2|0	0.01	CR_10670W_A	C4_01450W_A	NA
CPR6	SSA2	84|55	69.5	2	25|0|18	0.01	CR_10670W_A	C1_04300C_A	NA
CPR7	CDC25	8|3	5.5	2	0|0|0	0	C3_00950C_A	C3_03890W_A	NA
CPR7	NOC4	5|3	4	2	0|0|1	0.01	C3_00950C_A	C2_07340W_A	NA
E36A_HSP90	AHA1	6|7	6.5	2	0|0|0	0	C7_02030W_A	CR_10270C_A	HSC82/AHA1:2H_ht|2H_mc|2*AP-MS_ht|AP-W_mc|CoX_mc|FRET_mc|ReC_mc;HSP82/AHA1:3*2H_ht|3*2H_mc|2*AP-MS_ht|11*AP-W_mc|FRET_mc|6*ReC_mc
E36A_HSP90	ATP2	24|38	31	2	0|1|0	0	C7_02030W_A	C4_00270W_A	HSC82/ATP2:AP-MS_ht;HSP82/ATP2:2*AP-MS_ht
E36A_HSP90	CRM1	3|3	3	2	0|0|0	0	C7_02030W_A	CR_00520C_A	HSC82/CRM1:AP-MS_ht
E36A_HSP90	DHH1	6|8	7	2	0|0|0	0	C7_02030W_A	C1_07070C_A	HSC82/DHH1:AP-MS_ht|2*AP-RNA_ht;HSP82/DHH1:2*AP-RNA_ht
E36A_HSP90	HOM6	3|5	4	2	0|0|0	0	C7_02030W_A	C1_02620C_A	HSC82/HOM6:AP-MS_ht
E36A_HSP90	HSP90	2980|2995	2987.5	2	0|0|0	0	C7_02030W_A	C7_02030W_A	HSC82/HSC82:CoX_mc|FRET_mc|Pro-Pep_mc|ReC_mc;HSC82/HSP82:3*AP-MS_ht|AP-MS_mc;HSP82/HSC82:3*AP-MS_ht|AP-MS_mc;HSP82/HSP82:3*AP-MS_ht|2*AP-W_mc|3*CoX_mc|FRET_mc|Pro-Pep_mc|5*ReC_mc
E36A_HSP90	MIR1	21|21	21	2	0|0|0	0	C7_02030W_A	C1_10160W_A	HSC82/MIR1:AP-MS_ht
E36A_HSP90	RPB3	3|2	2.5	2	0|0|0	0	C7_02030W_A	C4_05630W_A	HSC82/RPB3:AP-MS_ht;HSP82/RPB3:AP-MS_ht
E36A_HSP90	RPG1	5|2	3.5	2	0|0|0	0	C7_02030W_A	C1_12770W_A	HSC82/RPG1:AP-MS_ht
E36A_HSP90	RPT5	2|6	4	2	0|0|0	0	C7_02030W_A	C4_06870W_A	HSC82/RPT5:AP-MS_ht;HSP82/RPT5:AP-MS_ht
E36A_HSP90	RVB1	5|5	5	2	0|0|0	0	C7_02030W_A	C4_06800W_A	HSC82/RVB1:AP-MS_ht|CoP_mc|ReC_mc;HSP82/RVB1:2*AP-MS_ht
E36A_HSP90	RVB2	11|20	15.5	2	0|0|0	0	C7_02030W_A	C7_01810W_A	HSC82/RVB2:2*AP-MS_ht|ReC_mc
E36A_HSP90	URA2	75|68	71.5	2	2|0|3	0	C7_02030W_A	CR_07050C_A	HSC82/URA2:AP-W_mc;HSP82/URA2:AP-MS_ht|AP-MS_mc
E36A_HSP90	URA2	75|68	71.5	2	0|0|0	0	C7_02030W_A	CR_07050C_A	HSC82/URA2:AP-W_mc;HSP82/URA2:AP-MS_ht|AP-MS_mc
E36A_HSP90	CEF3	18|46	32	2	0|0|0	0	C7_02030W_A	C5_01580C_A	HSC82/YEF3:AP-MS_ht;HSP82/YEF3:AP-MS_ht
E36A_HSP90	TEF3	31|51	41	2	11|0|9	0	C7_02030W_A	C5_01580C_A	HSC82/YEF3:AP-MS_ht;HSP82/YEF3:AP-MS_ht
E36A_HSP90	ACC1	20|23	21.5	2	9|0|5	0	C7_02030W_A	CR_00640W_A	HSP82/ACC1:2*AP-MS_ht
E36A_HSP90	ACS2	22|15	18.5	2	5|0|4	0	C7_02030W_A	C1_04290C_A	HSP82/ACS2:2*AP-MS_ht
E36A_HSP90	ACT1	12|22	17	2	0|0|0	0	C7_02030W_A	C1_13700W_A	HSP82/ACT1:2H_ht|2*AP-MS_ht
E36A_HSP90	ADE5,7	16|6	11	2	0|0|0	0	C7_02030W_A	C1_07890C_A	HSP82/ADE5,7:AP-MS_mc
E36A_HSP90	ASC1	9|8	8.5	2	0|0|0	0	C7_02030W_A	C7_01250W_A	HSP82/ASC1:AP-MS_ht
E36A_HSP90	ATP1	13|11	12	2	0|0|0	0	C7_02030W_A	C1_04610W_A	HSP82/ATP1:AP-MS_ht
E36A_HSP90	BMH1	10|9	9.5	2	0|0|0	0	C7_02030W_A	C1_03220C_A	HSP82/BMH2:2*AP-MS_ht
E36A_HSP90	CCT6	7|8	7.5	2	0|0|0	0	C7_02030W_A	C4_06830C_A	HSP82/CCT6:AP-MS_ht
E36A_HSP90	CCT8	23|18	20.5	2	0|0|0	0	C7_02030W_A	C1_00110W_A	HSP82/CCT8:2H_ht
E36A_HSP90	CDC19	23|17	20	2	0|0|0	0	C7_02030W_A	C2_05460W_A	HSP82/CDC19:3*AP-MS_ht|AP-MS_mc
E36A_HSP90	CLU1	3|5	4	2	0|0|0	0	C7_02030W_A	C1_04970W_A	HSP82/CLU1:AP-MS_ht
E36A_HSP90	CYS4	2|3	2.5	2	0|0|0	0	C7_02030W_A	C1_01870C_A	HSP82/CYS4:AP-MS_mc
E36A_HSP90	EFT2	21|24	22.5	2	0|0|0	0	C7_02030W_A	C2_03100W_A	HSP82/EFT1:3*AP-MS_ht
E36A_HSP90	DOR14	2|2	2	2	0|0|0	0	C7_02030W_A	C1_13860C_A	HSP82/GND1:2H_ht|AP-MS_ht
E36A_HSP90	ILV2	35|27	31	2	8|0|2	0	C7_02030W_A	C3_02320W_A	HSP82/ILV2:AP-MS_ht
E36A_HSP90	KAR2	15|8	11.5	2	0|0|3	0.01	C7_02030W_A	C2_01120W_A	HSP82/KAR2:AP-MS_ht
E36A_HSP90	SIK1	13|8	10.5	2	0|0|0	0	C7_02030W_A	CR_09950C_A	HSP82/NOP56:AP-W_mc
E36A_HSP90	C7_02460C_A	2|4	3	2	0|0|0	0	C7_02030W_A	C7_02460C_A	HSP82/NPA3:AP-MS_ht
E36A_HSP90	C4_01730C_A	2|2	2	2	0|0|0	0	C7_02030W_A	C4_01730C_A	HSP82/PBY1:AP-MS_ht
E36A_HSP90	PDC11	18|18	18	2	0|0|0	0	C7_02030W_A	C4_06570C_A	HSP82/PDC1:AP-MS_ht
E36A_HSP90	PET9	32|33	32.5	2	1|0|0	0	C7_02030W_A	C5_00590W_A	HSP82/PET9:AP-MS_ht
E36A_HSP90	POR1	7|10	8.5	2	0|0|0	0	C7_02030W_A	C1_04100C_A	HSP82/POR1:AP-MS_ht
E36A_HSP90	RPB140	4|5	4.5	2	0|0|0	0	C7_02030W_A	C1_01590C_A	HSP82/RPB2:AP-MS_ht
E36A_HSP90	RPL1	11|8	9.5	2	5|0|0	0.02	C7_02030W_A	C6_02240C_A	HSP82/RPL1A:2*AP-MS_ht
E36A_HSP90	RPL4	53|52	52.5	2	22|13|16	0	C7_02030W_A	C1_14110C_A	HSP82/RPL4B:AP-MS_ht
E36A_HSP90	RPP0	19|16	17.5	2	7|0|2	0.01	C7_02030W_A	C7_00990W_A	HSP82/RPP0:2*AP-MS_ht
E36A_HSP90	RPP1A	5|5	5	2	0|0|0	0	C7_02030W_A	C1_03010W_A	HSP82/RPP1A:AP-MS_ht
E36A_HSP90	RPP1B	6|2	4	2	1|0|0	0.01	C7_02030W_A	C7_03920C_A	HSP82/RPP1B:AP-MS_ht
E36A_HSP90	SMC3	4|2	3	2	0|0|0	0	C7_02030W_A	C3_02700W_A	HSP82/SMC3:AP-MS_ht
E36A_HSP90	SRP1	7|5	6	2	0|0|0	0	C7_02030W_A	C5_00150C_A	HSP82/SRP1:AP-MS_ht
E36A_HSP90	CAP001	2|2	2	2	0|0|0	0	C7_02030W_A	CR_04190W_A	HSP82/SRV2:AP-MS_ht
E36A_HSP90	TDH1	22|23	22.5	2	3|0|3	0	C7_02030W_A	C3_06870W_A	HSP82/TDH3:4*AP-MS_ht
E36A_HSP90	TIF1	62|80	71	2	1|0|0	0	C7_02030W_A	C1_01350C_A	HSP82/TIF2:AP-MS_ht
E36A_HSP90	TUF1	16|22	19	2	0|0|0	0	C7_02030W_A	C1_00590W_A	HSP82/TUF1:3*AP-MS_ht
E36A_HSP90	TFP1	7|4	5.5	2	0|0|0	0	C7_02030W_A	C3_01630W_A	HSP82/VMA1:AP-MS_ht
E36A_HSP90	YDJ1	8|14	11	2	0|0|0	0	C7_02030W_A	CR_04200W_A	HSP82/YDJ1:2H_ht|2*AP-MS_ht|AP-W_mc|CoP_mc
E36A_HSP90	ACH1	3|3	3	2	1|0|0	0.01	C7_02030W_A	C5_02000C_A	NA
E36A_HSP90	ACS1	9|7	8	2	0|0|0	0	C7_02030W_A	C2_10350C_A	NA
E36A_HSP90	ADH1	38|52	45	2	3|0|0	0	C7_02030W_A	C5_05050W_A	NA
E36A_HSP90	ADH1	37|47	42	2	0|0|5	0	C7_02030W_A	C5_05050W_A	NA
E36A_HSP90	ADH2	8|19	13.5	2	0|0|0	0	C7_02030W_A	C1_08330C_A	NA
E36A_HSP90	AFL1	2|2	2	2	0|0|0	0	C7_02030W_A	C5_00180W_A	NA
E36A_HSP90	ALD99	5|7	6	2	0|0|0	0	C7_02030W_A	C2_02970C_A	NA
E36A_HSP90	ARO8	9|7	8	2	0|0|0	0	C7_02030W_A	C2_00340C_A	NA
E36A_HSP90	ARP2	2|2	2	2	0|0|0	0	C7_02030W_A	CR_08950W_A	NA
E36A_HSP90	ARP3	2|2	2	2	0|0|0	0	C7_02030W_A	C2_07320W_A	NA
E36A_HSP90	BCK1	3|3	3	2	0|0|0	0	C7_02030W_A	C7_02990W_A	NA
E36A_HSP90	BEM3	3|3	3	2	0|0|0	0	C7_02030W_A	C4_02310W_A	NA
E36A_HSP90	C2_10740C_A	2|2	2	2	0|0|0	0	C7_02030W_A	C2_10740C_A	NA
E36A_HSP90	C3_06700C_A	2|6	4	2	0|0|0	0	C7_02030W_A	C3_06700C_A	NA
E36A_HSP90	C4_06790W_A	4|4	4	2	0|0|0	0	C7_02030W_A	C4_06790W_A	NA
E36A_HSP90	C5_01140C_A	2|2	2	2	0|0|0	0	C7_02030W_A	C5_01140C_A	NA
E36A_HSP90	C5_02660C_A	2|4	3	2	0|0|0	0	C7_02030W_A	C5_02660C_A	NA
E36A_HSP90	C5_05440C_A	2|2	2	2	0|0|0	0	C7_02030W_A	C5_05440C_A	NA
E36A_HSP90	C7_02530C_A	4|3	3.5	2	0|0|0	0	C7_02030W_A	C7_02530C_A	NA
E36A_HSP90	C7_03660C_A	3|2	2.5	2	0|0|0	0	C7_02030W_A	C7_03660C_A	NA
E36A_HSP90	CCT3	13|10	11.5	2	0|0|0	0	C7_02030W_A	C5_05120W_A	NA
E36A_HSP90	CCT5	6|9	7.5	2	0|0|1	0	C7_02030W_A	C2_07310W_A	NA
E36A_HSP90	CCT7	11|9	10	2	0|0|0	0	C7_02030W_A	C5_01690C_A	NA
E36A_HSP90	CDC46	2|2	2	2	0|0|1	0.02	C7_02030W_A	C2_06250C_A	NA
E36A_HSP90	CDC47	2|2	2	2	0|0|0	0	C7_02030W_A	C2_09020W_A	NA
E36A_HSP90	CR_00130C_A	4|3	3.5	2	0|0|0	0	C7_02030W_A	CR_00130C_A	NA
E36A_HSP90	CR_03120W_A	3|2	2.5	2	0|0|0	0	C7_02030W_A	CR_03120W_A	NA
E36A_HSP90	CSE1	7|3	5	2	0|0|0	0	C7_02030W_A	C1_07690C_A	NA
E36A_HSP90	CYC8	2|3	2.5	2	0|0|0	0	C7_02030W_A	C3_07020W_A	NA
E36A_HSP90	DBP3	2|3	2.5	2	0|0|0	0	C7_02030W_A	C1_10030W_A	NA
E36A_HSP90	DBP5	10|11	10.5	2	0|0|0	0	C7_02030W_A	C3_01860C_A	NA
E36A_HSP90	DED81	4|3	3.5	2	0|0|0	0	C7_02030W_A	C7_03670W_A	NA
E36A_HSP90	DLD1	3|2	2.5	2	0|0|0	0	C7_02030W_A	C2_02980C_A	NA
E36A_HSP90	ECM17	2|2	2	2	0|0|0	0	C7_02030W_A	C2_06170C_A	NA
E36A_HSP90	EFB1	2|2	2	2	0|0|0	0	C7_02030W_A	C4_04480C_A	NA
E36A_HSP90	ELF1	5|11	8	2	0|0|0	0	C7_02030W_A	CR_09370W_A	NA
E36A_HSP90	ENO1	6|6	6	2	0|0|0	0	C7_02030W_A	C1_08500C_A	NA
E36A_HSP90	ERG13	9|10	9.5	2	0|0|0	0	C7_02030W_A	CR_09160C_A	NA
E36A_HSP90	FAS1	11|6	8.5	2	1|0|0	0	C7_02030W_A	C5_00190C_A	NA
E36A_HSP90	FAS2	4|3	3.5	2	0|0|0	0	C7_02030W_A	C3_04830C_A	NA
E36A_HSP90	FBA1	2|2	2	2	0|0|0	0	C7_02030W_A	C4_01750C_A	NA
E36A_HSP90	GCD11	2|2	2	2	0|0|0	0	C7_02030W_A	C5_02170C_A	NA
E36A_HSP90	GCD2	2|5	3.5	2	0|0|0	0	C7_02030W_A	C3_07250W_A	NA
E36A_HSP90	GCD6	5|7	6	2	0|0|0	0	C7_02030W_A	C1_08600C_A	NA
E36A_HSP90	GCD7	4|7	5.5	2	0|0|0	0	C7_02030W_A	C2_03990W_A	NA
E36A_HSP90	GCN1	6|7	6.5	2	0|0|0	0	C7_02030W_A	C2_10550C_A	NA
E36A_HSP90	GCN1	8|20	14	2	0|0|0	0	C7_02030W_A	C2_10550C_A	NA
E36A_HSP90	GCN3	3|2	2.5	2	0|0|0	0	C7_02030W_A	C7_01220W_A	NA
E36A_HSP90	GGC1	5|7	6	2	0|0|0	0	C7_02030W_A	C6_01930W_A	NA
E36A_HSP90	GPD1	5|5	5	2	0|0|0	0	C7_02030W_A	C2_10240W_A	NA
E36A_HSP90	GPD2	13|13	13	2	0|0|0	0	C7_02030W_A	C6_02010C_A	NA
E36A_HSP90	GPM1	4|2	3	2	1|0|0	0.02	C7_02030W_A	C2_03270W_A	NA
E36A_HSP90	GSP1	7|6	6.5	2	0|0|0	0	C7_02030W_A	C2_06310C_A	NA
E36A_HSP90	GSY1	2|2	2	2	0|0|0	0	C7_02030W_A	CR_00780C_A	NA
E36A_HSP90	HAL21	2|7	4.5	2	0|0|0	0	C7_02030W_A	C6_00970C_A	NA
E36A_HSP90	HSP21	10|5	7.5	2	0|0|1	0	C7_02030W_A	C2_04010C_A	NA
E36A_HSP90	IDH1	9|6	7.5	2	0|0|0	0	C7_02030W_A	C1_09630W_A	NA
E36A_HSP90	IDH2	8|15	11.5	2	0|0|0	0	C7_02030W_A	C2_03080W_A	NA
E36A_HSP90	ILS1	2|3	2.5	2	0|0|0	0	C7_02030W_A	C6_04520W_A	NA
E36A_HSP90	KAP114	2|5	3.5	2	0|0|0	0	C7_02030W_A	C7_00340C_A	NA
E36A_HSP90	KAP123	33|35	34	2	0|1|0	0	C7_02030W_A	C1_05630C_A	NA
E36A_HSP90	KAP95	7|11	9	2	0|0|0	0	C7_02030W_A	C1_02240W_A	NA
E36A_HSP90	LOS1	2|2	2	2	0|0|0	0	C7_02030W_A	C7_04200C_A	NA
E36A_HSP90	LPF36	3|3	3	2	0|0|0	0	C7_02030W_A	C7_02850W_A	NA
E36A_HSP90	LSC2	3|5	4	2	0|0|0	0	C7_02030W_A	CR_06760C_A	NA
E36A_HSP90	LYS211	9|9	9	2	0|0|0	0	C7_02030W_A	C2_04460W_A	NA
E36A_HSP90	MAM33	9|5	7	2	0|0|0	0	C7_02030W_A	C7_03930C_A	NA
E36A_HSP90	MDH2	6|5	5.5	2	0|0|0	0	C7_02030W_A	CR_00540C_A	NA
E36A_HSP90	MYO2	3|4	3.5	2	1|0|1	0.02	C7_02030W_A	C1_13780W_A	NA
E36A_HSP90	NIP1	6|7	6.5	2	0|0|1	0	C7_02030W_A	C4_01490W_A	NA
E36A_HSP90	NOP58	2|2	2	2	0|0|0	0	C7_02030W_A	C6_00370C_A	NA
E36A_HSP90	C5_04000W_A	2|2	2	2	0|0|0	0	C7_02030W_A	C5_04000W_A	NA
E36A_HSP90	PBS2	5|6	5.5	2	0|0|0	0	C7_02030W_A	C3_06070C_A	NA
E36A_HSP90	PFK1	15|24	19.5	2	0|0|1	0	C7_02030W_A	C5_04810W_A	NA
E36A_HSP90	PFK2	21|29	25	2	2|0|5	0	C7_02030W_A	C7_01800C_A	NA
E36A_HSP90	PHO131	3|5	4	2	0|0|0	0	C7_02030W_A	C1_07230W_A	NA
E36A_HSP90	PKH1	2|3	2.5	2	0|0|0	0	C7_02030W_A	C1_12410C_A	NA
E36A_HSP90	PSE1	17|16	16.5	2	0|0|0	0	C7_02030W_A	C1_08110W_A	NA
E36A_HSP90	PTA1	2|3	2.5	2	1|0|0	0.02	C7_02030W_A	C7_00780W_A	NA
E36A_HSP90	RNR1	30|35	32.5	2	1|0|0	0	C7_02030W_A	C2_03160C_A	NA
E36A_HSP90	RNR21	2|3	2.5	2	0|0|0	0	C7_02030W_A	C2_03010C_A	NA
E36A_HSP90	RNR3	2|5	3.5	2	0|0|0	0	C7_02030W_A	CR_05570C_A	NA
E36A_HSP90	RPA190	5|7	6	2	0|0|0	0	C7_02030W_A	C1_10670C_A	NA
E36A_HSP90	RPN2	2|5	3.5	2	0|0|0	0	C7_02030W_A	C1_12050W_A	NA
E36A_HSP90	RPT1	10|8	9	2	0|1|0	0	C7_02030W_A	C1_05240C_A	NA
E36A_HSP90	RPT2	3|6	4.5	2	0|0|0	0	C7_02030W_A	C3_00290W_A	NA
E36A_HSP90	RPT3	16|16	16	2	0|0|0	0	C7_02030W_A	C2_03060W_A	NA
E36A_HSP90	RPT4	7|11	9	2	0|0|0	0	C7_02030W_A	CR_04000W_A	NA
E36A_HSP90	RPT6	8|6	7	2	0|0|0	0	C7_02030W_A	C2_08780W_A	NA
E36A_HSP90	RVS161	4|7	5.5	2	1|0|0	0	C7_02030W_A	C7_00020C_A	NA
E36A_HSP90	SEC21	7|12	9.5	2	0|0|0	0	C7_02030W_A	C1_04830W_A	NA
E36A_HSP90	SLP2	6|3	4.5	2	0|0|0	0	C7_02030W_A	C2_09170W_A	NA
E36A_HSP90	STB4	2|3	2.5	2	0|0|0	0	C7_02030W_A	C5_02700W_A	NA
E36A_HSP90	SUB2	2|9	5.5	2	0|0|0	0	C7_02030W_A	C4_00220C_A	NA
E36A_HSP90	SXM1	2|6	4	2	0|0|0	0	C7_02030W_A	C2_02720W_A	NA
E36A_HSP90	TCP1	4|3	3.5	2	0|0|1	0.01	C7_02030W_A	C1_08560W_A	NA
E36A_HSP90	THR1	4|8	6	2	0|0|0	0	C7_02030W_A	C5_00650C_A	NA
E36A_HSP90	TIM44	2|3	2.5	2	0|0|0	0	C7_02030W_A	C3_00250C_A	NA
E36A_HSP90	TKT1	23|20	21.5	2	0|0|0	0	C7_02030W_A	C1_08320W_A	NA
E36A_HSP90	TPD3	4|8	6	2	0|1|0	0	C7_02030W_A	C3_06910C_A	NA
E36A_HSP90	TRP5	8|8	8	2	0|0|0	0	C7_02030W_A	C4_06110C_A	NA
E36A_HSP90	TRX1	11|9	10	2	0|0|0	0	C7_02030W_A	CR_10350C_A	NA
E36A_HSP90	TUB1	23|24	23.5	2	0|0|1	0	C7_02030W_A	CR_09120C_A	NA
E36A_HSP90	TUB2	26|22	24	2	1|0|0	0	C7_02030W_A	C1_00710C_A	NA
E36A_HSP90	ULP1	4|2	3	2	0|0|0	0	C7_02030W_A	C3_03550C_A	ULP1/HSC82:PCA_ht
E36A_HSP90	USO1	3|2	2.5	2	0|0|0	0	C7_02030W_A	C4_05280W_A	NA
E36A_HSP90	VIG9	43|49	46	2	7|0|5	0	C7_02030W_A	C3_07950C_A	NA
E36A_HSP90	VMA2	43|42	42.5	2	0|0|0	0	C7_02030W_A	CR_05780W_A	NA
E36A_HSP90	VMA5	2|3	2.5	2	0|0|0	0	C7_02030W_A	C2_08190W_A	NA
E36A_HSP90	VPS1	13|11	12	2	0|0|0	0	C7_02030W_A	C5_01210W_A	NA
E36A_HSP90	VPS13	4|3	3.5	2	0|1|0	0.01	C7_02030W_A	C4_06060W_A	NA
E36A_HSP90	YHM2	6|3	4.5	2	0|0|0	0	C7_02030W_A	C6_00600C_A	NA
HCH1	HSP90	4|5	4.5	2	0|0|0	0	C6_01860C_A	C7_02030W_A	HCH1/HSC82:2H_mc|AP-MS_ht;HCH1/HSP82:2*2H_mc|AP-MS_ht|AP-W_mc
HCH1	PET9	5|2	3.5	2	1|0|0	0.01	C6_01860C_A	C5_00590W_A	NA
HCH1	PWP1	5|5	5	2	0|2|0	0.01	C6_01860C_A	C4_01450W_A	NA
HCH1	TIF1	6|2	4	2	1|0|0	0.01	C6_01860C_A	C1_01350C_A	NA
SBA1	ADE13	5|7	6	2	0|0|0	0	C6_03750C_A	CR_06150C_A	NA
SBA1	BLM3	55|37	46	2	0|0|1	0	C6_03750C_A	C2_08010W_A	NA
SBA1	C3_02900W_A	2|2	2	2	0|0|0	0	C6_03750C_A	C3_02900W_A	NA
SBA1	CKI1	3|3	3	2	0|0|0	0	C6_03750C_A	C3_05300C_A	NA
SBA1	FAS1	4|5	4.5	2	1|0|0	0	C6_03750C_A	C5_00190C_A	NA
SBA1	FAS2	2|3	2.5	2	0|0|0	0	C6_03750C_A	C3_04830C_A	NA
SBA1	C1_07880C_A	2|2	2	2	0|0|0	0	C6_03750C_A	C1_07880C_A	NA
SBA1	PET9	7|3	5	2	1|0|0	0.01	C6_03750C_A	C5_00590W_A	NA
SBA1	TIF1	4|5	4.5	2	1|0|0	0	C6_03750C_A	C1_01350C_A	NA
SBA1	TRS120	3|2	2.5	2	0|0|1	0.02	C6_03750C_A	CR_10290C_A	NA
SBA1	URA2	12|6	9	2	2|0|3	0.02	C6_03750C_A	CR_07050C_A	NA
SBA1	HSP90	7|9	8	2	0|0|0	0	C6_03750C_A	C7_02030W_A	SBA1/HSC82:AP-MS_mc|2*AP-W_mc|FRET_mc|ReC_mc;SBA1/HSP82:2*2H_ht|10*AP-W_mc|BA_mc|CoX_mc|7*ReC_mc
SBA1	RNR1	2|2	2	2	1|0|0	0.02	C6_03750C_A	C2_03160C_A	SBA1/RNR1:2H_ht|ReC_ht
Sgt1	LPF2	5|8|1	4.67	3	0|1|0	0	C2_09270C_A	NA	NA
Sgt1	LPF20	3|0|3	2	3	0|1|0	0.01	C2_09270C_A	C1_06200W_A	NA
Sgt1	PET9	7|5|2	4.67	3	1|0|0	0	C2_09270C_A	C5_00590W_A	NA
Sgt1	PWP1	13|9|8	10	3	0|2|0	0	C2_09270C_A	C4_01450W_A	NA
Sgt1	SPT3	3|1|4	2.67	3	1|1|1	0.02	C2_09270C_A	CR_10450C_A	NA
Sgt1	TIF1	5|4|5	4.67	3	1|0|0	0	C2_09270C_A	C1_01350C_A	NA
Sgt1	VPS1	0|2|2	1.33	3	0|0|0	0	C2_09270C_A	C5_01210W_A	NA
Sgt1	HSP90	13|4|1	6	3	0|0|0	0	C2_09270C_A	C7_02030W_A	SGT1/HSC82:AP-MS_ht|3*AP-W_mc|2*ReC_mc;SGT1/HSP82:AP-MS_ht|2*AP-W_mc|ReC_mc
Sgt1	SKP1	3|3|1	2.33	3	0|0|0	0	C2_09270C_A	C1_07410C_A	SGT1/SKP1:2H_ht|2H_mc|AP-MS_ht|7*AP-W_mc|CoX_mc|6*ReC_mc
STI1	BUL2	15|2	8.5	2	0|0|0	0	C5_01820W_A	C1_00540C_A	NA
STI1	TEF1	11|4	7.5	2	0|0|0	0	C5_01820W_A	C2_08370C_A	NA
STI1	TIF1	6|2	4	2	1|0|0	0.01	C5_01820W_A	C1_01350C_A	NA
STI1	HSP90	456|274	365	2	0|0|0	0	C5_01820W_A	C7_02030W_A	STI1/HSC82:3*AP-MS_ht|AP-MS_mc|4*AP-W_mc|CoX_mc|4*ReC_mc;STI1/HSP82:2H_ht|2*AP-MS_ht|AP-MS_mc|14*AP-W_mc|CoP_mc|CoX_mc|13*ReC_mc
STI1	HSP70	61|39	50	2	15|0|14	0.01	C5_01820W_A	C1_13480W_A	STI1/SSA4:2H_mc

## Sheet: all interactions
Bait	PreyGene	Spec	AvgSpec	NumReplicates	ctrlCounts	BFDR
AHA1	ACT1	0|2|7	3	3	0|0|0	0
AHA1	ADH1	20|0|38	19.33	3	3|0|0	0
AHA1	ADH2	10|0|4	4.67	3	0|0|0	0
AHA1	ASC1	3|1|3	2.33	3	0|0|0	0
AHA1	ATP1	2|4|9	5	3	0|0|0	0
AHA1	BMH1	1|2|8	3.67	3	0|0|0	0
AHA1	CDC19	2|6|8	5.33	3	0|0|0	0
AHA1	CDC25	2|2|0	1.33	3	0|0|0	0
AHA1	CEF3	5|1|14	6.67	3	0|0|0	0
AHA1	DBP5	0|2|11	4.33	3	0|0|0	0
AHA1	EFT2	6|6|24	12	3	0|0|0	0
AHA1	ELF1	3|0|4	2.33	3	0|0|0	0
AHA1	GFA1	5|2|13	6.67	3	0|0|0	0
AHA1	GSP1	2|0|2	1.33	3	0|0|0	0
AHA1	HSP90	18|13|49	26.67	3	0|0|0	0
AHA1	KAP123	7|8|14	9.67	3	0|1|0	0
AHA1	MIR1	9|5|11	8.33	3	0|0|0	0
AHA1	NIP1	1|6|16	7.67	3	0|0|1	0
AHA1	PET9	14|11|22	15.67	3	1|0|0	0
AHA1	PFK1	0|4|13	5.67	3	0|0|1	0
AHA1	POR1	3|1|8	4	3	0|0|0	0
AHA1	RNR1	6|1|17	8	3	1|0|0	0
AHA1	RPT6	2|0|3	1.67	3	0|0|0	0
AHA1	RVB1	2|0|5	2.33	3	0|0|0	0
AHA1	SEC21	0|3|3	2	3	0|0|0	0
AHA1	SUB2	1|2|7	3.33	3	0|0|0	0
AHA1	TIF1	18|23|45	28.67	3	1|0|0	0
AHA1	TKT1	2|1|6	3	3	0|0|0	0
AHA1	TRX1	0|3|5	2.67	3	0|0|0	0
AHA1	TUB1	3|4|13	6.67	3	0|0|1	0
AHA1	TUB2	4|6|10	6.67	3	1|0|0	0
AHA1	TUF1	2|0|7	3	3	0|0|0	0
AHA1	URA2	22|18|64	34.67	3	2|0|3	0
AHA1	VMA2	3|3|11	5.67	3	0|0|0	0
AHA1	VPS1	2|2|4	2.67	3	0|0|0	0
CDC37	C6_02430W_A	3|2	2.5	2	0|0|0	0
CDC37	CR_08300C_A	2|2	2	2	0|0|0	0
CDC37	GLT1	18|29	23.5	2	0|0|0	0
CDC37	HSP90	10|16	13	2	0|0|0	0
CDC37	KIN28	8|7	7.5	2	0|0|0	0
CDC37	NMD2	2|2	2	2	0|0|0	0
CDC37	PET9	10|5	7.5	2	1|0|0	0
CDC37	PRP31	3|2	2.5	2	0|0|0	0
CDC37	ROM2	2|2	2	2	0|0|0	0
CDC37	SSD1	2|4	3	2	0|0|0	0
CNS1	GLT1	2|2	2	2	0|0|0	0
CPR6	HSP70	62|42	52	2	15|0|14	0
CPR6	HSP90	16|9	12.5	2	0|0|0	0
CPR6	KAR2	13|23	18	2	0|0|3	0
CPR7	CDC25	8|3	5.5	2	0|0|0	0
E36A_HSP90	ACC1	20|23	21.5	2	9|0|5	0
E36A_HSP90	ACS1	9|7	8	2	0|0|0	0
E36A_HSP90	ACS2	22|15	18.5	2	5|0|4	0
E36A_HSP90	ACT1	12|22	17	2	0|0|0	0
E36A_HSP90	ADE5,7	16|6	11	2	0|0|0	0
E36A_HSP90	ADH1	38|52	45	2	3|0|0	0
E36A_HSP90	ADH1	37|47	42	2	0|0|5	0
E36A_HSP90	ADH2	8|19	13.5	2	0|0|0	0
E36A_HSP90	AFL1	2|2	2	2	0|0|0	0
E36A_HSP90	AHA1	6|7	6.5	2	0|0|0	0
E36A_HSP90	ALD99	5|7	6	2	0|0|0	0
E36A_HSP90	ARO8	9|7	8	2	0|0|0	0
E36A_HSP90	ARP2	2|2	2	2	0|0|0	0
E36A_HSP90	ARP3	2|2	2	2	0|0|0	0
E36A_HSP90	ASC1	9|8	8.5	2	0|0|0	0
E36A_HSP90	ATP1	13|11	12	2	0|0|0	0
E36A_HSP90	ATP2	24|38	31	2	0|1|0	0
E36A_HSP90	BCK1	3|3	3	2	0|0|0	0
E36A_HSP90	BEM3	3|3	3	2	0|0|0	0
E36A_HSP90	BMH1	10|9	9.5	2	0|0|0	0
E36A_HSP90	C2_10740C_A	2|2	2	2	0|0|0	0
E36A_HSP90	C3_06700C_A	2|6	4	2	0|0|0	0
E36A_HSP90	C4_01730C_A	2|2	2	2	0|0|0	0
E36A_HSP90	C4_06790W_A	4|4	4	2	0|0|0	0
E36A_HSP90	C5_01140C_A	2|2	2	2	0|0|0	0
E36A_HSP90	C5_02660C_A	2|4	3	2	0|0|0	0
E36A_HSP90	C5_05440C_A	2|2	2	2	0|0|0	0
E36A_HSP90	C7_02460C_A	2|4	3	2	0|0|0	0
E36A_HSP90	C7_02530C_A	4|3	3.5	2	0|0|0	0
E36A_HSP90	C7_03660C_A	3|2	2.5	2	0|0|0	0
E36A_HSP90	CAP001	2|2	2	2	0|0|0	0
E36A_HSP90	CCT3	13|10	11.5	2	0|0|0	0
E36A_HSP90	CCT5	6|9	7.5	2	0|0|1	0
E36A_HSP90	CCT6	7|8	7.5	2	0|0|0	0
E36A_HSP90	CCT7	11|9	10	2	0|0|0	0
E36A_HSP90	CCT8	23|18	20.5	2	0|0|0	0
E36A_HSP90	CDC19	23|17	20	2	0|0|0	0
E36A_HSP90	CDC47	2|2	2	2	0|0|0	0
E36A_HSP90	CEF3	18|46	32	2	0|0|0	0
E36A_HSP90	CLU1	3|5	4	2	0|0|0	0
E36A_HSP90	CR_00130C_A	4|3	3.5	2	0|0|0	0
E36A_HSP90	CR_03120W_A	3|2	2.5	2	0|0|0	0
E36A_HSP90	CRM1	3|3	3	2	0|0|0	0
E36A_HSP90	CSE1	7|3	5	2	0|0|0	0
E36A_HSP90	CYC8	2|3	2.5	2	0|0|0	0
E36A_HSP90	CYS4	2|3	2.5	2	0|0|0	0
E36A_HSP90	DBP3	2|3	2.5	2	0|0|0	0
E36A_HSP90	DBP5	10|11	10.5	2	0|0|0	0
E36A_HSP90	DED81	4|3	3.5	2	0|0|0	0
E36A_HSP90	DHH1	6|8	7	2	0|0|0	0
E36A_HSP90	DLD1	3|2	2.5	2	0|0|0	0
E36A_HSP90	DOR14	2|2	2	2	0|0|0	0
E36A_HSP90	ECM17	2|2	2	2	0|0|0	0
E36A_HSP90	EFB1	2|2	2	2	0|0|0	0
E36A_HSP90	EFT2	21|24	22.5	2	0|0|0	0
E36A_HSP90	ELF1	5|11	8	2	0|0|0	0
E36A_HSP90	ENO1	6|6	6	2	0|0|0	0
E36A_HSP90	ERG13	9|10	9.5	2	0|0|0	0
E36A_HSP90	FAS1	11|6	8.5	2	1|0|0	0
E36A_HSP90	FAS2	4|3	3.5	2	0|0|0	0
E36A_HSP90	FBA1	2|2	2	2	0|0|0	0
E36A_HSP90	GCD11	2|2	2	2	0|0|0	0
E36A_HSP90	GCD2	2|5	3.5	2	0|0|0	0
E36A_HSP90	GCD6	5|7	6	2	0|0|0	0
E36A_HSP90	GCD7	4|7	5.5	2	0|0|0	0
E36A_HSP90	GCN1	6|7	6.5	2	0|0|0	0
E36A_HSP90	GCN1	8|20	14	2	0|0|0	0
E36A_HSP90	GCN3	3|2	2.5	2	0|0|0	0
E36A_HSP90	GGC1	5|7	6	2	0|0|0	0
E36A_HSP90	GPD1	5|5	5	2	0|0|0	0
E36A_HSP90	GPD2	13|13	13	2	0|0|0	0
E36A_HSP90	GSP1	7|6	6.5	2	0|0|0	0
E36A_HSP90	GSY1	2|2	2	2	0|0|0	0
E36A_HSP90	HAL21	2|7	4.5	2	0|0|0	0
E36A_HSP90	HOM6	3|5	4	2	0|0|0	0
E36A_HSP90	HSP21	10|5	7.5	2	0|0|1	0
E36A_HSP90	HSP90	2980|2995	2987.5	2	0|0|0	0
E36A_HSP90	IDH1	9|6	7.5	2	0|0|0	0
E36A_HSP90	IDH2	8|15	11.5	2	0|0|0	0
E36A_HSP90	ILS1	2|3	2.5	2	0|0|0	0
E36A_HSP90	ILV2	35|27	31	2	8|0|2	0
E36A_HSP90	KAP114	2|5	3.5	2	0|0|0	0
E36A_HSP90	KAP123	33|35	34	2	0|1|0	0
E36A_HSP90	KAP95	7|11	9	2	0|0|0	0
E36A_HSP90	LOS1	2|2	2	2	0|0|0	0
E36A_HSP90	LPF36	3|3	3	2	0|0|0	0
E36A_HSP90	LSC2	3|5	4	2	0|0|0	0
E36A_HSP90	LYS211	9|9	9	2	0|0|0	0
E36A_HSP90	MAM33	9|5	7	2	0|0|0	0
E36A_HSP90	MDH2	6|5	5.5	2	0|0|0	0
E36A_HSP90	MIR1	21|21	21	2	0|0|0	0
E36A_HSP90	NIP1	6|7	6.5	2	0|0|1	0
E36A_HSP90	NOP58	2|2	2	2	0|0|0	0
E36A_HSP90	orf19.12401	2|2	2	2	0|0|0	0
E36A_HSP90	PBS2	5|6	5.5	2	0|0|0	0
E36A_HSP90	PDC11	18|18	18	2	0|0|0	0
E36A_HSP90	PET9	32|33	32.5	2	1|0|0	0
E36A_HSP90	PFK1	15|24	19.5	2	0|0|1	0
E36A_HSP90	PFK2	21|29	25	2	2|0|5	0
E36A_HSP90	PHO131	3|5	4	2	0|0|0	0
E36A_HSP90	PKH1	2|3	2.5	2	0|0|0	0
E36A_HSP90	POR1	7|10	8.5	2	0|0|0	0
E36A_HSP90	PSE1	17|16	16.5	2	0|0|0	0
E36A_HSP90	RNR1	30|35	32.5	2	1|0|0	0
E36A_HSP90	RNR21	2|3	2.5	2	0|0|0	0
E36A_HSP90	RNR3	2|5	3.5	2	0|0|0	0
E36A_HSP90	RPA190	5|7	6	2	0|0|0	0
E36A_HSP90	RPB140	4|5	4.5	2	0|0|0	0
E36A_HSP90	RPB3	3|2	2.5	2	0|0|0	0
E36A_HSP90	RPG1	5|2	3.5	2	0|0|0	0
E36A_HSP90	RPL4	53|52	52.5	2	22|13|16	0
E36A_HSP90	RPN2	2|5	3.5	2	0|0|0	0
E36A_HSP90	RPP1A	5|5	5	2	0|0|0	0
E36A_HSP90	RPT1	10|8	9	2	0|1|0	0
E36A_HSP90	RPT2	3|6	4.5	2	0|0|0	0
E36A_HSP90	RPT3	16|16	16	2	0|0|0	0
E36A_HSP90	RPT4	7|11	9	2	0|0|0	0
E36A_HSP90	RPT5	2|6	4	2	0|0|0	0
E36A_HSP90	RPT6	8|6	7	2	0|0|0	0
E36A_HSP90	RVB1	5|5	5	2	0|0|0	0
E36A_HSP90	RVB2	11|20	15.5	2	0|0|0	0
E36A_HSP90	RVS161	4|7	5.5	2	1|0|0	0
E36A_HSP90	SEC21	7|12	9.5	2	0|0|0	0
E36A_HSP90	SIK1	13|8	10.5	2	0|0|0	0
E36A_HSP90	SLP2	6|3	4.5	2	0|0|0	0
E36A_HSP90	SMC3	4|2	3	2	0|0|0	0
E36A_HSP90	SRP1	7|5	6	2	0|0|0	0
E36A_HSP90	STB4	2|3	2.5	2	0|0|0	0
E36A_HSP90	SUB2	2|9	5.5	2	0|0|0	0
E36A_HSP90	SXM1	2|6	4	2	0|0|0	0
E36A_HSP90	TDH1	22|23	22.5	2	3|0|3	0
E36A_HSP90	TEF3	31|51	41	2	11|0|9	0
E36A_HSP90	TFP1	7|4	5.5	2	0|0|0	0
E36A_HSP90	THR1	4|8	6	2	0|0|0	0
E36A_HSP90	TIF1	62|80	71	2	1|0|0	0
E36A_HSP90	TIM44	2|3	2.5	2	0|0|0	0
E36A_HSP90	TKT1	23|20	21.5	2	0|0|0	0
E36A_HSP90	TPD3	4|8	6	2	0|1|0	0
E36A_HSP90	TRP5	8|8	8	2	0|0|0	0
E36A_HSP90	TRX1	11|9	10	2	0|0|0	0
E36A_HSP90	TUB1	23|24	23.5	2	0|0|1	0
E36A_HSP90	TUB2	26|22	24	2	1|0|0	0
E36A_HSP90	TUF1	16|22	19	2	0|0|0	0
E36A_HSP90	ULP1	4|2	3	2	0|0|0	0
E36A_HSP90	URA2	75|68	71.5	2	2|0|3	0
E36A_HSP90	URA2	75|68	71.5	2	0|0|0	0
E36A_HSP90	USO1	3|2	2.5	2	0|0|0	0
E36A_HSP90	VIG9	43|49	46	2	7|0|5	0
E36A_HSP90	VMA2	43|42	42.5	2	0|0|0	0
E36A_HSP90	VMA5	2|3	2.5	2	0|0|0	0
E36A_HSP90	VPS1	13|11	12	2	0|0|0	0
E36A_HSP90	YDJ1	8|14	11	2	0|0|0	0
E36A_HSP90	YHM2	6|3	4.5	2	0|0|0	0
HCH1	HSP90	4|5	4.5	2	0|0|0	0
SBA1	ADE13	5|7	6	2	0|0|0	0
SBA1	BLM3	55|37	46	2	0|0|1	0
SBA1	C3_02900W_A	2|2	2	2	0|0|0	0
SBA1	CKI1	3|3	3	2	0|0|0	0
SBA1	FAS1	4|5	4.5	2	1|0|0	0
SBA1	FAS2	2|3	2.5	2	0|0|0	0
SBA1	HSP90	7|9	8	2	0|0|0	0
SBA1	orf19.3377	2|2	2	2	0|0|0	0
SBA1	TIF1	4|5	4.5	2	1|0|0	0
Sgt1	HSP90	13|4|1	6	3	0|0|0	0
Sgt1	LPF2	5|8|1	4.67	3	0|1|0	0
Sgt1	PET9	7|5|2	4.67	3	1|0|0	0
Sgt1	PWP1	13|9|8	10	3	0|2|0	0
Sgt1	SKP1	3|3|1	2.33	3	0|0|0	0
Sgt1	TIF1	5|4|5	4.67	3	1|0|0	0
Sgt1	VPS1	0|2|2	1.33	3	0|0|0	0
STI1	BUL2	15|2	8.5	2	0|0|0	0
STI1	HSP90	456|274	365	2	0|0|0	0
STI1	TEF1	11|4	7.5	2	0|0|0	0
AHA1	ATP2	3|2|7	4	3	0|1|0	0.01
AHA1	C2_04370W_A	0|3|5	2.67	3	0|1|0	0.01
AHA1	FAS1	0|3|21	8	3	1|0|0	0.01
CDC37	ADH1	14|8	11	2	3|0|0	0.01
CDC37	TIF1	4|4	4	2	1|0|0	0.01
CDC37	URA2	8|8	8	2	2|0|3	0.01
CNS1	PWP1	6|7	6.5	2	0|2|0	0.01
CPR6	PWP1	6|7	6.5	2	0|2|0	0.01
CPR6	SSA2	84|55	69.5	2	25|0|18	0.01
CPR7	NOC4	5|3	4	2	0|0|1	0.01
E36A_HSP90	ACH1	3|3	3	2	1|0|0	0.01
E36A_HSP90	KAR2	15|8	11.5	2	0|0|3	0.01
E36A_HSP90	RPP0	19|16	17.5	2	7|0|2	0.01
E36A_HSP90	RPP1B	6|2	4	2	1|0|0	0.01
E36A_HSP90	TCP1	4|3	3.5	2	0|0|1	0.01
E36A_HSP90	VPS13	4|3	3.5	2	0|1|0	0.01
HCH1	PET9	5|2	3.5	2	1|0|0	0.01
HCH1	PWP1	5|5	5	2	0|2|0	0.01
HCH1	TIF1	6|2	4	2	1|0|0	0.01
SBA1	PET9	7|3	5	2	1|0|0	0.01
Sgt1	LPF20	3|0|3	2	3	0|1|0	0.01
STI1	HSP70	61|39	50	2	15|0|14	0.01
STI1	TIF1	6|2	4	2	1|0|0	0.01
AHA1	RVS161	1|2|3	2	3	1|0|0	0.02
E36A_HSP90	CDC46	2|2	2	2	0|0|1	0.02
E36A_HSP90	GPM1	4|2	3	2	1|0|0	0.02
E36A_HSP90	MYO2	3|4	3.5	2	1|0|1	0.02
E36A_HSP90	PTA1	2|3	2.5	2	1|0|0	0.02
E36A_HSP90	RPL1	11|8	9.5	2	5|0|0	0.02
SBA1	RNR1	2|2	2	2	1|0|0	0.02
SBA1	TRS120	3|2	2.5	2	0|0|1	0.02
SBA1	URA2	12|6	9	2	2|0|3	0.02
Sgt1	SPT3	3|1|4	2.67	3	1|1|1	0.02
AHA1	PIM1	0|2|8	3.33	3	2|0|0	0.03
AHA1	VIG9	14|14|36	21.33	3	7|0|5	0.03
CPR7	KAR2	8|3	5.5	2	0|0|3	0.03
E36A_HSP90	DNM1	4|9	6.5	2	2|0|2	0.03
E36A_HSP90	HSP70	36|46	41	2	15|0|14	0.03
SBA1	ADH1	15|3	9	2	3|0|0	0.03
SBA1	KAR2	5|4	4.5	2	0|0|3	0.03
STI1	SSA2	85|53	69	2	25|0|18	0.03
AHA1	KAR2	0|2|14	5.33	3	0|0|3	0.04
AHA1	PFK2	4|7|16	9	3	2|0|5	0.04
CPR7	MRP51	4|2	3	2	1|0|1	0.04
E36A_HSP90	RPS26	9|3	6	2	2|0|2	0.04
SBA1	SPT3	2|4	3	2	1|1|1	0.04
Sgt1	C1_12070C_A	4|0|2	2	3	0|0|2	0.04
AHA1	TDH1	4|4|14	7.33	3	3|0|3	0.05
AHA1	TEF3	17|11|55	27.67	3	11|0|9	0.05
AHA1	URA2	0|0|64	21.33	3	0|0|0	0.05
E36A_HSP90	CEF3	0|46	23	2	0|0|0	0.05
E36A_HSP90	GFA1	0|26	13	2	0|0|0	0.05
E36A_HSP90	orf19.5429	0|34	17	2	0|0|0	0.05
E36A_HSP90	orf19.9943	27|0	13.5	2	0|0|0	0.05
SBA1	GLT1	0|42	21	2	0|0|0	0.05
STI1	orf19.3192	186|0	93	2	0|0|0	0.05
CDC37	FAS1	1|25	13	2	1|0|0	0.06
E36A_HSP90	GFA1	22|0	11	2	0|0|0	0.06
STI1	ABD1	23|0	11.5	2	0|0|0	0.06
AHA1	IDH2	0|0|14	4.67	3	0|0|0	0.07
CPR7	EFT2	15|0	7.5	2	0|0|0	0.07
CPR7	GLT1	0|18	9	2	0|0|0	0.07
E36A_HSP90	orf19.6793	14|0	7	2	0|0|0	0.07
E36A_HSP90	orf19.7397	15|0	7.5	2	0|0|0	0.07
E36A_HSP90	RPN1	0|15	7.5	2	0|0|0	0.07
E36A_HSP90	SVL3	21|0	10.5	2	0|0|0	0.07
AHA1	CCT8	1|1|12	4.67	3	0|0|0	0.08
CDC37	orf19.5949	0|10	5	2	0|0|0	0.08
CPR7	RPL8A	0|10	5	2	0|0|0	0.08
E36A_HSP90	LAS17	13|0	6.5	2	0|0|0	0.08
E36A_HSP90	LYS212	10|0	5	2	0|0|0	0.08
E36A_HSP90	orf19.9886	11|0	5.5	2	0|0|0	0.08
E36A_HSP90	PIM1	0|10	5	2	0|0|0	0.08
E36A_HSP90	VPS1	0|10	5	2	0|0|0	0.08
SBA1	NOP4	11|0	5.5	2	0|0|0	0.08
SBA1	TEF1	11|0	5.5	2	0|0|0	0.08
Sgt1	GLT1	0|11|0	3.67	3	0|0|0	0.08
CPR7	BFR2	9|0	4.5	2	0|0|0	0.09
CPR7	TIF46	9|0	4.5	2	0|0|0	0.09
STI1	PET9	13|1	7	2	1|0|0	0.09
AHA1	ACC1	7|9|27	14.33	3	9|0|5	0.1
AHA1	CLU1	0|0|8	2.67	3	0|0|0	0.1
AHA1	FAS2	1|0|8	3	3	0|0|0	0.1
CDC37	FAS2	0|8	4	2	0|0|0	0.1
CDC37	MRP4	8|0	4	2	0|0|0	0.1
CDC37	TEF1	8|0	4	2	0|0|0	0.1
E36A_HSP90	ENG1	8|0	4	2	0|0|0	0.1
E36A_HSP90	orf19.5707	8|0	4	2	0|0|0	0.1
E36A_HSP90	RPN1	8|0	4	2	0|0|0	0.1
E36A_HSP90	SUP45	1|8	4.5	2	0|0|0	0.1
AHA1	CCT7	0|0|6	2	3	0|0|0	0.11
AHA1	GCN1	0|0|6	2	3	0|0|0	0.11
AHA1	IDH1	1|1|6	2.67	3	0|0|0	0.11
AHA1	orf19.5949	0|0|6	2	3	0|0|0	0.11
AHA1	RPB140	0|0|6	2	3	0|0|0	0.11
AHA1	RPG1	0|0|6	2	3	0|0|0	0.11
AHA1	RVB2	0|0|7	2.33	3	0|0|0	0.11
CDC37	MIR1	6|0	3	2	0|0|0	0.11
CDC37	SSN3	0|6	3	2	0|0|0	0.11
CPR7	HSP90	6|1	3.5	2	0|0|0	0.11
E36A_HSP90	C1_01490W_A	1|6	3.5	2	0|0|0	0.11
E36A_HSP90	DEG1	6|0	3	2	0|0|0	0.11
E36A_HSP90	GLT1	1|7	4	2	0|0|0	0.11
E36A_HSP90	HGH1	1|6	3.5	2	0|0|0	0.11
E36A_HSP90	orf19.2208	6|0	3	2	0|0|0	0.11
E36A_HSP90	PMP47	7|0	3.5	2	0|0|0	0.11
E36A_HSP90	SMF2	7|0	3.5	2	0|0|0	0.11
HCH1	orf19.11893	6|0	3	2	0|0|0	0.11
HCH1	TEF1	6|0	3	2	0|0|0	0.11
SBA1	BFR2	7|0	3.5	2	0|0|0	0.11
SBA1	orf19.2167	6|1	3.5	2	0|0|0	0.11
AHA1	ERG13	1|0|5	2	3	0|0|0	0.13
AHA1	PDC11	0|0|5	1.67	3	0|0|0	0.13
AHA1	RPN1	0|0|5	1.67	3	0|0|0	0.13
CDC37	BFR2	5|0	2.5	2	0|0|0	0.13
CDC37	NOP4	5|0	2.5	2	0|0|0	0.13
CDC37	RPG1	5|0	2.5	2	0|0|0	0.13
CDC37	RSM23	5|0	2.5	2	0|0|0	0.13
CPR6	GLT1	1|5	3	2	0|0|0	0.13
CPR7	DBP7	0|5	2.5	2	0|0|0	0.13
CPR7	RPG1	5|0	2.5	2	0|0|0	0.13
CPR7	SSA2	61|23	42	2	25|0|18	0.13
E36A_HSP90	FAS2	0|5	2.5	2	0|0|0	0.13
E36A_HSP90	MSH6	5|0	2.5	2	0|0|0	0.13
E36A_HSP90	orf19.12037	0|5	2.5	2	0|0|0	0.13
E36A_HSP90	orf19.6041	0|5	2.5	2	0|0|0	0.13
E36A_HSP90	orf19.7977	5|0	2.5	2	0|0|0	0.13
E36A_HSP90	PGI1	5|0	2.5	2	0|0|0	0.13
E36A_HSP90	PHO86	5|0	2.5	2	0|0|0	0.13
E36A_HSP90	RRP43	5|0	2.5	2	0|0|0	0.13
E36A_HSP90	SAM2	5|1	3	2	0|0|0	0.13
E36A_HSP90	UBP6	0|5	2.5	2	0|0|0	0.13
HCH1	GLT1	5|0	2.5	2	0|0|0	0.13
SBA1	CDC25	5|1	3	2	0|0|0	0.13
SBA1	MRP4	5|0	2.5	2	0|0|0	0.13
SBA1	MRPS5	5|0	2.5	2	0|0|0	0.13
SBA1	MRPS9	5|0	2.5	2	0|0|0	0.13
Sgt1	TEF1	0|5|0	1.67	3	0|0|0	0.13
STI1	ALR1	5|0	2.5	2	0|0|0	0.13
STI1	orf19.6414	1|5	3	2	0|0|0	0.13
STI1	orf19.7085	5|1	3	2	0|0|0	0.13
CDC37	ALR1	7|1	4	2	0|0|1	0.16
CDC37	RSM25	7|1	4	2	1|0|0	0.16
CPR6	SLA2	1|69	35	2	10|0|1	0.16
SBA1	RSM25	7|0	3.5	2	1|0|0	0.16
AHA1	ALD99	0|1|4	1.67	3	0|0|0	0.17
AHA1	C3_06700C_A	0|0|4	1.33	3	0|0|0	0.17
AHA1	CCT3	0|0|4	1.33	3	0|0|0	0.17
AHA1	FYV10	0|4|0	1.33	3	0|0|0	0.17
AHA1	GCD11	0|0|4	1.33	3	0|0|0	0.17
AHA1	GCD6	0|1|4	1.67	3	0|0|0	0.17
AHA1	GPD2	0|0|4	1.33	3	0|0|0	0.17
AHA1	RPN2	0|0|4	1.33	3	0|0|0	0.17
AHA1	TRP5	0|1|4	1.67	3	0|0|0	0.17
CDC37	MRPS9	4|0	2	2	0|0|0	0.17
CDC37	orf19.6853	4|0	2	2	0|0|0	0.17
CDC37	SLN1	1|4	2.5	2	0|0|0	0.17
CDC37	SWI3	0|4	2	2	0|0|0	0.17
CPR6	CDC25	0|4	2	2	0|0|0	0.17
E36A_HSP90	CDC48	1|4	2.5	2	0|0|0	0.17
E36A_HSP90	CDC54	1|4	2.5	2	0|0|0	0.17
E36A_HSP90	GSG1	4|0	2	2	0|0|0	0.17
E36A_HSP90	LEU2	1|4	2.5	2	0|0|0	0.17
E36A_HSP90	MCM3	1|4	2.5	2	0|0|0	0.17
E36A_HSP90	MET13	4|0	2	2	0|0|0	0.17
E36A_HSP90	orf19.11422	0|4	2	2	0|0|0	0.17
E36A_HSP90	orf19.4843	0|4	2	2	0|0|0	0.17
E36A_HSP90	orf19.9992	4|0	2	2	0|0|0	0.17
E36A_HSP90	PGK1	1|4	2.5	2	0|0|0	0.17
E36A_HSP90	RPO3	4|1	2.5	2	0|0|0	0.17
E36A_HSP90	RPS3	94|80	87	2	37|10|32	0.17
E36A_HSP90	STB3	0|4	2	2	0|0|0	0.17
E36A_HSP90	TIF6	4|1	2.5	2	0|0|0	0.17
E36A_HSP90	VPS34	4|0	2	2	0|0|0	0.17
E36A_HSP90	WWM1	4|0	2	2	0|0|0	0.17
E36A_HSP90	YAT1	0|4	2	2	0|0|0	0.17
HCH1	LIP9	4|0	2	2	0|0|0	0.17
SBA1	USO1	0|4	2	2	0|0|0	0.17
Sgt1	CDC25	1|1|4	2	3	0|0|0	0.17
Sgt1	MIR1	4|0|0	1.33	3	0|0|0	0.17
Sgt1	PRP5	0|0|4	1.33	3	0|0|0	0.17
AHA1	ACS1	0|0|3	1	3	0|0|0	0.2
AHA1	C5_02660C_A	0|1|3	1.33	3	0|0|0	0.2
AHA1	C5_03980W_A	0|0|3	1	3	0|0|0	0.2
AHA1	CSE1	0|1|3	1.33	3	0|0|0	0.2
AHA1	DHH1	0|1|3	1.33	3	0|0|0	0.2
AHA1	ENO1	0|0|3	1	3	0|0|0	0.2
AHA1	orf19.2183	0|0|3	1	3	0|0|0	0.2
AHA1	orf19.5328	0|0|3	1	3	0|0|0	0.2
AHA1	orf19.7107	0|0|3	1	3	0|0|0	0.2
AHA1	PIM1	3|0|0	1	3	0|0|0	0.2
AHA1	PSE1	0|1|3	1.33	3	0|0|0	0.2
AHA1	RPT2	1|0|3	1.33	3	0|0|0	0.2
AHA1	RPT3	0|0|3	1	3	0|0|0	0.2
AHA1	RPT5	0|0|3	1	3	0|0|0	0.2
AHA1	SIK1	1|1|3	1.67	3	0|0|0	0.2
AHA1	SLP2	1|0|3	1.33	3	0|0|0	0.2
CDC37	CDC39	0|3	1.5	2	0|0|0	0.2
CDC37	CDR1	0|3	1.5	2	0|0|0	0.2
CDC37	IMH1	0|3	1.5	2	0|0|0	0.2
CDC37	PET123	3|0	1.5	2	0|0|0	0.2
CDC37	PIM1	3|0	1.5	2	0|0|0	0.2
CDC37	RGT1	1|3	2	2	0|0|0	0.2
CDC37	RLM1	3|0	1.5	2	0|0|0	0.2
CDC37	SKN1	0|3	1.5	2	0|0|0	0.2
CDC37	SPO1	0|3	1.5	2	0|0|0	0.2
CDC37	ZPR1	3|1	2	2	0|0|0	0.2
CNS1	TEF1	0|3	1.5	2	0|0|0	0.2
CPR6	CSR1	0|3	1.5	2	0|0|0	0.2
CPR6	NSA2	1|3	2	2	0|0|0	0.2
CPR6	RAD30	0|3	1.5	2	0|0|0	0.2
CPR6	SEC231	0|3	1.5	2	0|0|0	0.2
CPR6	TEF1	0|3	1.5	2	0|0|0	0.2
CPR7	C5_03980W_A	3|0	1.5	2	0|0|0	0.2
CPR7	orf19.12510	3|0	1.5	2	0|0|0	0.2
CPR7	orf19.7107	0|3	1.5	2	0|0|0	0.2
CPR7	RFC2	3|1	2	2	0|0|0	0.2
CPR7	SEC232	3|0	1.5	2	0|0|0	0.2
CPR7	TUF1	3|0	1.5	2	0|0|0	0.2
E36A_HSP90	ALR1	3|0	1.5	2	0|0|0	0.2
E36A_HSP90	ALS7	3|0	1.5	2	0|0|0	0.2
E36A_HSP90	AMD23	0|3	1.5	2	0|0|0	0.2
E36A_HSP90	BGL99	3|0	1.5	2	0|0|0	0.2
E36A_HSP90	BOI2	0|3	1.5	2	0|0|0	0.2
E36A_HSP90	C3_01130C_A	3|0	1.5	2	0|0|0	0.2
E36A_HSP90	C5_03980W_A	3|1	2	2	0|0|0	0.2
E36A_HSP90	CAM1	0|3	1.5	2	0|0|0	0.2
E36A_HSP90	CCT4	3|0	1.5	2	0|0|0	0.2
E36A_HSP90	CDC25	3|1	2	2	0|0|0	0.2
E36A_HSP90	CFT1	0|3	1.5	2	0|0|0	0.2
E36A_HSP90	DBP2	3|0	1.5	2	0|0|0	0.2
E36A_HSP90	DBP6	3|0	1.5	2	0|0|0	0.2
E36A_HSP90	DBP9	3|0	1.5	2	0|0|0	0.2
E36A_HSP90	DDC1	3|0	1.5	2	0|0|0	0.2
E36A_HSP90	ECM17	1|3	2	2	0|0|0	0.2
E36A_HSP90	FAA21	3|1	2	2	0|0|0	0.2
E36A_HSP90	HST3	3|0	1.5	2	0|0|0	0.2
E36A_HSP90	MDN1	3|0	1.5	2	0|0|0	0.2
E36A_HSP90	NAP1	1|3	2	2	0|0|0	0.2
E36A_HSP90	NRO96	3|0	1.5	2	0|0|0	0.2
E36A_HSP90	orf19.11117	3|1	2	2	0|0|0	0.2
E36A_HSP90	orf19.11139	3|0	1.5	2	0|0|0	0.2
E36A_HSP90	orf19.11181	3|0	1.5	2	0|0|0	0.2
E36A_HSP90	orf19.11326	3|0	1.5	2	0|0|0	0.2
E36A_HSP90	orf19.11474	0|3	1.5	2	0|0|0	0.2
E36A_HSP90	orf19.11703	1|3	2	2	0|0|0	0.2
E36A_HSP90	orf19.11931	1|3	2	2	0|0|0	0.2
E36A_HSP90	orf19.12510	1|3	2	2	0|0|0	0.2
E36A_HSP90	orf19.1277	0|3	1.5	2	0|0|0	0.2
E36A_HSP90	orf19.12950	3|0	1.5	2	0|0|0	0.2
E36A_HSP90	orf19.12971	3|0	1.5	2	0|0|0	0.2
E36A_HSP90	orf19.1409	3|0	1.5	2	0|0|0	0.2
E36A_HSP90	orf19.1490	3|0	1.5	2	0|0|0	0.2
E36A_HSP90	orf19.1519	1|3	2	2	0|0|0	0.2
E36A_HSP90	orf19.1535	3|0	1.5	2	0|0|0	0.2
E36A_HSP90	orf19.3011	3|0	1.5	2	0|0|0	0.2
E36A_HSP90	orf19.3148	3|0	1.5	2	0|0|0	0.2
E36A_HSP90	orf19.3781	3|0	1.5	2	0|0|0	0.2
E36A_HSP90	orf19.4245	3|0	1.5	2	0|0|0	0.2
E36A_HSP90	orf19.5760	3|0	1.5	2	0|0|0	0.2
E36A_HSP90	orf19.5992	3|0	1.5	2	0|0|0	0.2
E36A_HSP90	orf19.682	3|0	1.5	2	0|0|0	0.2
E36A_HSP90	orf19.6996	3|0	1.5	2	0|0|0	0.2
E36A_HSP90	orf19.8024	3|1	2	2	0|0|0	0.2
E36A_HSP90	orf19.8178	0|3	1.5	2	0|0|0	0.2
E36A_HSP90	orf19.8491	3|0	1.5	2	0|0|0	0.2
E36A_HSP90	orf19.8815	3|0	1.5	2	0|0|0	0.2
E36A_HSP90	orf19.9078	3|0	1.5	2	0|0|0	0.2
E36A_HSP90	orf19.9420	3|0	1.5	2	0|0|0	0.2
E36A_HSP90	PDS5	3|0	1.5	2	0|0|0	0.2
E36A_HSP90	PEX1	3|1	2	2	0|0|0	0.2
E36A_HSP90	PGM2	3|0	1.5	2	0|0|0	0.2
E36A_HSP90	PHB12	3|1	2	2	0|0|0	0.2
E36A_HSP90	PHM5	3|0	1.5	2	0|0|0	0.2
E36A_HSP90	PRP5	0|3	1.5	2	0|0|0	0.2
E36A_HSP90	RFA1	1|3	2	2	0|0|0	0.2
E36A_HSP90	RPN13	1|3	2	2	0|0|0	0.2
E36A_HSP90	RPO21	3|0	1.5	2	0|0|0	0.2
E36A_HSP90	SCH9	0|3	1.5	2	0|0|0	0.2
E36A_HSP90	SEC26	1|3	2	2	0|0|0	0.2
E36A_HSP90	SPS19	3|0	1.5	2	0|0|0	0.2
E36A_HSP90	SPT6	1|3	2	2	0|0|0	0.2
E36A_HSP90	TIF34	1|3	2	2	0|0|0	0.2
E36A_HSP90	URB1	0|3	1.5	2	0|0|0	0.2
HCH1	MEC1	0|3	1.5	2	0|0|0	0.2
HCH1	orf19.9078	3|0	1.5	2	0|0|0	0.2
HCH1	SLA2	57|0	28.5	2	10|0|1	0.2
SBA1	AMD22	0|3	1.5	2	0|0|0	0.2
SBA1	C5_03980W_A	1|3	2	2	0|0|0	0.2
SBA1	GLK4	1|3	2	2	0|0|0	0.2
SBA1	orf19.10865	3|0	1.5	2	0|0|0	0.2
SBA1	orf19.13272	3|0	1.5	2	0|0|0	0.2
SBA1	orf19.2668	3|0	1.5	2	0|0|0	0.2
SBA1	orf19.5949	0|3	1.5	2	0|0|0	0.2
SBA1	orf19.6686	3|0	1.5	2	0|0|0	0.2
SBA1	orf19.6853	3|0	1.5	2	0|0|0	0.2
SBA1	PET127	3|0	1.5	2	0|0|0	0.2
SBA1	RPG1	3|0	1.5	2	0|0|0	0.2
SBA1	RSM10	3|0	1.5	2	0|0|0	0.2
SBA1	RSM23	3|1	2	2	0|0|0	0.2
SBA1	RSM24	3|0	1.5	2	0|0|0	0.2
SBA1	SWI3	0|3	1.5	2	0|0|0	0.2
Sgt1	C5_03980W_A	0|0|3	1	3	0|0|0	0.2
Sgt1	PRP8	0|0|3	1	3	0|0|0	0.2
Sgt1	SLN1	3|0|0	1	3	0|0|0	0.2
STI1	AMD22	0|3	1.5	2	0|0|0	0.2
STI1	BEM3	0|3	1.5	2	0|0|0	0.2
STI1	C5_03980W_A	3|0	1.5	2	0|0|0	0.2
STI1	LEU3	3|0	1.5	2	0|0|0	0.2
STI1	NIUP2	3|0	1.5	2	0|0|0	0.2
STI1	orf19.114	3|0	1.5	2	0|0|0	0.2
STI1	orf19.12172	3|0	1.5	2	0|0|0	0.2
STI1	orf19.1766	0|3	1.5	2	0|0|0	0.2
STI1	orf19.273	0|3	1.5	2	0|0|0	0.2
STI1	orf19.2989	0|3	1.5	2	0|0|0	0.2
STI1	PKH1	3|0	1.5	2	0|0|0	0.2
STI1	SLN1	3|0	1.5	2	0|0|0	0.2
STI1	SPE2	3|0	1.5	2	0|0|0	0.2
STI1	VPS185	3|0	1.5	2	0|0|0	0.2
CNS1	PET9	5|0	2.5	2	1|0|0	0.27
CPR7	PET9	5|1	3	2	1|0|0	0.27
SBA1	ALR1	5|1	3	2	0|0|1	0.27
SBA1	SPO14	5|0	2.5	2	1|0|0	0.27
Sgt1	SLA2	0|41|1	14	3	10|0|1	0.27
AHA1	ATG18	2|1|0	1	3	0|0|0	0.28
AHA1	C1_01490W_A	0|0|2	0.67	3	0|0|0	0.28
AHA1	C4_06790W_A	1|0|2	1	3	0|0|0	0.28
AHA1	C5_02060W_A	0|0|2	0.67	3	0|0|0	0.28
AHA1	CAT2	0|0|2	0.67	3	0|0|0	0.28
AHA1	CCT4	0|0|2	0.67	3	0|0|0	0.28
AHA1	CEM1	2|0|0	0.67	3	0|0|0	0.28
AHA1	CRM1	0|0|2	0.67	3	0|0|0	0.28
AHA1	CYC8	0|0|2	0.67	3	0|0|0	0.28
AHA1	DRS2	0|0|2	0.67	3	0|0|0	0.28
AHA1	ERG24	1|2|1	1.33	3	0|0|0	0.28
AHA1	GSY1	0|0|2	0.67	3	0|0|0	0.28
AHA1	HFM1	0|2|0	0.67	3	0|0|0	0.28
AHA1	IDH2	2|1|0	1	3	0|0|0	0.28
AHA1	LYS212	0|1|2	1	3	0|0|0	0.28
AHA1	MCM2	0|0|2	0.67	3	0|0|0	0.28
AHA1	NOP4	0|0|2	0.67	3	0|0|0	0.28
AHA1	NTO1	0|0|2	0.67	3	0|0|0	0.28
AHA1	orf19.11290	0|0|2	0.67	3	0|0|0	0.28
AHA1	orf19.13571	0|2|0	0.67	3	0|0|0	0.28
AHA1	orf19.2167	0|0|2	0.67	3	0|0|0	0.28
AHA1	orf19.4883	0|0|2	0.67	3	0|0|0	0.28
AHA1	orf19.6175	0|0|2	0.67	3	0|0|0	0.28
AHA1	orf19.6414	0|2|0	0.67	3	0|0|0	0.28
AHA1	RBK1	0|2|0	0.67	3	0|0|0	0.28
AHA1	RFC2	0|0|2	0.67	3	0|0|0	0.28
AHA1	RGD1	0|0|2	0.67	3	0|0|0	0.28
AHA1	SAD1	0|0|2	0.67	3	0|0|0	0.28
AHA1	SAR1	0|0|2	0.67	3	0|0|0	0.28
AHA1	SWI3	0|0|2	0.67	3	0|0|0	0.28
AHA1	TSA1	0|0|2	0.67	3	0|0|0	0.28
AHA1	UTP5	0|0|2	0.67	3	0|0|0	0.28
CDC37	ARP3	0|2	1	2	0|0|0	0.28
CDC37	ASH2	2|0	1	2	0|0|0	0.28
CDC37	BST1	0|2	1	2	0|0|0	0.28
CDC37	C5_01730W_A	2|0	1	2	0|0|0	0.28
CDC37	C5_01960C_A	0|2	1	2	0|0|0	0.28
CDC37	C5_03980W_A	0|2	1	2	0|0|0	0.28
CDC37	CDC19	2|0	1	2	0|0|0	0.28
CDC37	CEF3	0|2	1	2	0|0|0	0.28
CDC37	CPR6	0|2	1	2	0|0|0	0.28
CDC37	DOP1	0|2	1	2	0|0|0	0.28
CDC37	DUR33	0|2	1	2	0|0|0	0.28
CDC37	GFA1	0|2	1	2	0|0|0	0.28
CDC37	LPF33	0|2	1	2	0|0|0	0.28
CDC37	MDJ1	2|0	1	2	0|0|0	0.28
CDC37	MNN42	2|0	1	2	0|0|0	0.28
CDC37	MRPS5	2|0	1	2	0|0|0	0.28
CDC37	MSC3	2|0	1	2	0|0|0	0.28
CDC37	NAN1	0|2	1	2	0|0|0	0.28
CDC37	NUP188	2|1	1.5	2	0|0|0	0.28
CDC37	OCA99	2|0	1	2	0|0|0	0.28
CDC37	ORC6	0|2	1	2	0|0|0	0.28
CDC37	orf19.11038	2|0	1	2	0|0|0	0.28
CDC37	orf19.11235	0|2	1	2	0|0|0	0.28
CDC37	orf19.11728	0|2	1	2	0|0|0	0.28
CDC37	orf19.12126	0|2	1	2	0|0|0	0.28
CDC37	orf19.12510	2|0	1	2	0|0|0	0.28
CDC37	orf19.12773	0|2	1	2	0|0|0	0.28
CDC37	orf19.13272	2|0	1	2	0|0|0	0.28
CDC37	orf19.13960	2|0	1	2	0|0|0	0.28
CDC37	orf19.2223	2|0	1	2	0|0|0	0.28
CDC37	orf19.3080	0|2	1	2	0|0|0	0.28
CDC37	orf19.3781	0|2	1	2	0|0|0	0.28
CDC37	orf19.5043	2|0	1	2	0|0|0	0.28
CDC37	orf19.5689	0|2	1	2	0|0|0	0.28
CDC37	orf19.575	0|2	1	2	0|0|0	0.28
CDC37	orf19.6499	2|0	1	2	0|0|0	0.28
CDC37	orf19.6686	2|0	1	2	0|0|0	0.28
CDC37	orf19.6953	0|2	1	2	0|0|0	0.28
CDC37	orf19.7107	0|2	1	2	0|0|0	0.28
CDC37	orf19.7336	1|2	1.5	2	0|0|0	0.28
CDC37	orf19.7473	0|2	1	2	0|0|0	0.28
CDC37	orf19.7629	0|2	1	2	0|0|0	0.28
CDC37	orf19.9364	0|2	1	2	0|0|0	0.28
CDC37	orf19.9846	1|2	1.5	2	0|0|0	0.28
CDC37	PAB1	2|0	1	2	0|0|0	0.28
CDC37	PBS2	0|2	1	2	0|0|0	0.28
CDC37	PXA1	0|2	1	2	0|0|0	0.28
CDC37	RFC1	0|2	1	2	0|0|0	0.28
CDC37	RFC2	2|0	1	2	0|0|0	0.28
CDC37	RSM27	2|0	1	2	0|0|0	0.28
CDC37	SCP160	2|0	1	2	0|0|0	0.28
CDC37	SEC232	2|0	1	2	0|0|0	0.28
CDC37	SEN54	2|0	1	2	0|0|0	0.28
CDC37	SPA2	0|2	1	2	0|0|0	0.28
CDC37	TRT1	0|2	1	2	0|0|0	0.28
CDC37	WHI4	0|2	1	2	0|0|0	0.28
CNS1	CHS6	2|1	1.5	2	0|0|0	0.28
CNS1	GPT1	0|2	1	2	0|0|0	0.28
CNS1	MRPS5	0|2	1	2	0|0|0	0.28
CNS1	MYO5	2|0	1	2	0|0|0	0.28
CNS1	NDC1	2|0	1	2	0|0|0	0.28
CNS1	orf19.4859	2|0	1	2	0|0|0	0.28
CNS1	orf19.5376	0|2	1	2	0|0|0	0.28
CNS1	orf19.6544	2|0	1	2	0|0|0	0.28
CNS1	OSM1	0|2	1	2	0|0|0	0.28
CNS1	SOU3	2|0	1	2	0|0|0	0.28
CNS1	TIF46	2|0	1	2	0|0|0	0.28
CPR6	ATG18	0|2	1	2	0|0|0	0.28
CPR6	C7_02530C_A	0|2	1	2	0|0|0	0.28
CPR6	CMK1	0|2	1	2	0|0|0	0.28
CPR6	FAA21	0|2	1	2	0|0|0	0.28
CPR6	IFM1	0|2	1	2	0|0|0	0.28
CPR6	orf19.129	0|2	1	2	0|0|0	0.28
CPR6	orf19.1481	0|2	1	2	0|0|0	0.28
CPR6	orf19.1590	2|0	1	2	0|0|0	0.28
CPR6	orf19.1948	0|2	1	2	0|0|0	0.28
CPR6	orf19.3849	0|2	1	2	0|0|0	0.28
CPR6	orf19.4758	0|2	1	2	0|0|0	0.28
CPR6	orf19.6465	0|2	1	2	0|0|0	0.28
CPR6	orf19.7107	2|1	1.5	2	0|0|0	0.28
CPR6	POX181	2|0	1	2	0|0|0	0.28
CPR6	PRE9	0|2	1	2	0|0|0	0.28
CPR6	SPF1	0|2	1	2	0|0|0	0.28
CPR7	ADH1	13|0	6.5	2	3|0|0	0.28
CPR7	BEM3	2|0	1	2	0|0|0	0.28
CPR7	CDC19	2|0	1	2	0|0|0	0.28
CPR7	CNA1	2|0	1	2	0|0|0	0.28
CPR7	MDJ1	2|0	1	2	0|0|0	0.28
CPR7	MEC1	2|0	1	2	0|0|0	0.28
CPR7	MNN43	2|0	1	2	0|0|0	0.28
CPR7	NOG2	2|0	1	2	0|0|0	0.28
CPR7	NUD1	2|0	1	2	0|0|0	0.28
CPR7	NUP1	2|0	1	2	0|0|0	0.28
CPR7	ORC2	2|0	1	2	0|0|0	0.28
CPR7	orf19.11143	2|0	1	2	0|0|0	0.28
CPR7	orf19.11222	2|0	1	2	0|0|0	0.28
CPR7	orf19.11514	2|0	1	2	0|0|0	0.28
CPR7	orf19.1277	2|0	1	2	0|0|0	0.28
CPR7	orf19.13272	2|0	1	2	0|0|0	0.28
CPR7	orf19.1766	2|0	1	2	0|0|0	0.28
CPR7	orf19.2167	2|0	1	2	0|0|0	0.28
CPR7	orf19.4471	2|0	1	2	0|0|0	0.28
CPR7	orf19.6175	2|1	1.5	2	0|0|0	0.28
CPR7	orf19.6686	2|0	1	2	0|0|0	0.28
CPR7	orf19.7034	2|0	1	2	0|0|0	0.28
CPR7	orf19.7574	2|0	1	2	0|0|0	0.28
CPR7	orf19.8024	2|0	1	2	0|0|0	0.28
CPR7	orf19.8737	2|0	1	2	0|0|0	0.28
CPR7	orf19.915	2|0	1	2	0|0|0	0.28
CPR7	PAB1	2|0	1	2	0|0|0	0.28
CPR7	PDE1	2|0	1	2	0|0|0	0.28
CPR7	POL93	2|0	1	2	0|0|0	0.28
CPR7	PRP31	2|0	1	2	0|0|0	0.28
CPR7	RGD1	0|2	1	2	0|0|0	0.28
CPR7	UTP5	2|0	1	2	0|0|0	0.28
E36A_HSP90	ABZ1	0|2	1	2	0|0|0	0.28
E36A_HSP90	AFF3	2|0	1	2	0|0|0	0.28
E36A_HSP90	APC5	0|2	1	2	0|0|0	0.28
E36A_HSP90	APE2	0|2	1	2	0|0|0	0.28
E36A_HSP90	ARF2	0|2	1	2	0|0|0	0.28
E36A_HSP90	ATC217	2|1	1.5	2	0|0|0	0.28
E36A_HSP90	ATG18	2|0	1	2	0|0|0	0.28
E36A_HSP90	AVO2	0|2	1	2	0|0|0	0.28
E36A_HSP90	AVT5	2|0	1	2	0|0|0	0.28
E36A_HSP90	BRR2	0|2	1	2	0|0|0	0.28
E36A_HSP90	BUD2	2|1	1.5	2	0|0|0	0.28
E36A_HSP90	BUL2	2|1	1.5	2	0|0|0	0.28
E36A_HSP90	C1_07510W_A	0|2	1	2	0|0|0	0.28
E36A_HSP90	C4_06420W_A	2|0	1	2	0|0|0	0.28
E36A_HSP90	C5_01890W_A	2|0	1	2	0|0|0	0.28
E36A_HSP90	C6_04230W_A	2|0	1	2	0|0|0	0.28
E36A_HSP90	CCA1	0|2	1	2	0|0|0	0.28
E36A_HSP90	CCC1	0|2	1	2	0|0|0	0.28
E36A_HSP90	CCT2	2|1	1.5	2	0|0|0	0.28
E36A_HSP90	CDC7	1|2	1.5	2	0|0|0	0.28
E36A_HSP90	CFP1	2|0	1	2	0|0|0	0.28
E36A_HSP90	COQ1	1|2	1.5	2	0|0|0	0.28
E36A_HSP90	CTF4	0|2	1	2	0|0|0	0.28
E36A_HSP90	CYB1	0|2	1	2	0|0|0	0.28
E36A_HSP90	CYR1	2|0	1	2	0|0|0	0.28
E36A_HSP90	DAL81	2|0	1	2	0|0|0	0.28
E36A_HSP90	DDR48	2|0	1	2	0|0|0	0.28
E36A_HSP90	DLD2	2|0	1	2	0|0|0	0.28
E36A_HSP90	DYN1	0|2	1	2	0|0|0	0.28
E36A_HSP90	ERG5	2|0	1	2	0|0|0	0.28
E36A_HSP90	ERG8	0|2	1	2	0|0|0	0.28
E36A_HSP90	ESA1	2|0	1	2	0|0|0	0.28
E36A_HSP90	EXO70	2|0	1	2	0|0|0	0.28
E36A_HSP90	FUN11	0|2	1	2	0|0|0	0.28
E36A_HSP90	GTR2	1|2	1.5	2	0|0|0	0.28
E36A_HSP90	GUA1	2|0	1	2	0|0|0	0.28
E36A_HSP90	HAL92	2|0	1	2	0|0|0	0.28
E36A_HSP90	HAT2	2|0	1	2	0|0|0	0.28
E36A_HSP90	HRK1	2|1	1.5	2	0|0|0	0.28
E36A_HSP90	HXT63	2|1	1.5	2	0|0|0	0.28
E36A_HSP90	IRE1	2|0	1	2	0|0|0	0.28
E36A_HSP90	IRO1	0|2	1	2	0|0|0	0.28
E36A_HSP90	ISM1	0|2	1	2	0|0|0	0.28
E36A_HSP90	KES1	0|2	1	2	0|0|0	0.28
E36A_HSP90	KRE9	2|0	1	2	0|0|0	0.28
E36A_HSP90	LON1	2|0	1	2	0|0|0	0.28
E36A_HSP90	LPD1	1|2	1.5	2	0|0|0	0.28
E36A_HSP90	LYS2	2|0	1	2	0|0|0	0.28
E36A_HSP90	MDH1	0|2	1	2	0|0|0	0.28
E36A_HSP90	MIG1	2|0	1	2	0|0|0	0.28
E36A_HSP90	MRPS5	1|2	1.5	2	0|0|0	0.28
E36A_HSP90	NAF1	2|0	1	2	0|0|0	0.28
E36A_HSP90	NIC96	2|0	1	2	0|0|0	0.28
E36A_HSP90	NMD5	2|0	1	2	0|0|0	0.28
E36A_HSP90	NOP1	2|1	1.5	2	0|0|0	0.28
E36A_HSP90	NOP8	0|2	1	2	0|0|0	0.28
E36A_HSP90	NPL3	2|0	1	2	0|0|0	0.28
E36A_HSP90	NSA2	2|1	1.5	2	0|0|0	0.28
E36A_HSP90	NUD1	2|1	1.5	2	0|0|0	0.28
E36A_HSP90	orf19.10360	2|0	1	2	0|0|0	0.28
E36A_HSP90	orf19.11084	2|0	1	2	0|0|0	0.28
E36A_HSP90	orf19.11747	1|2	1.5	2	0|0|0	0.28
E36A_HSP90	orf19.11893	2|0	1	2	0|0|0	0.28
E36A_HSP90	orf19.12174	0|2	1	2	0|0|0	0.28
E36A_HSP90	orf19.1240	0|2	1	2	0|0|0	0.28
E36A_HSP90	orf19.12773	2|0	1	2	0|0|0	0.28
E36A_HSP90	orf19.1331	2|1	1.5	2	0|0|0	0.28
E36A_HSP90	orf19.1338	2|1	1.5	2	0|0|0	0.28
E36A_HSP90	orf19.1441	0|2	1	2	0|0|0	0.28
E36A_HSP90	orf19.1479	2|0	1	2	0|0|0	0.28
E36A_HSP90	orf19.1806	2|0	1	2	0|0|0	0.28
E36A_HSP90	orf19.1847	0|2	1	2	0|0|0	0.28
E36A_HSP90	orf19.2148	2|0	1	2	0|0|0	0.28
E36A_HSP90	orf19.2183	0|2	1	2	0|0|0	0.28
E36A_HSP90	orf19.2668	0|2	1	2	0|0|0	0.28
E36A_HSP90	orf19.2729	2|0	1	2	0|0|0	0.28
E36A_HSP90	orf19.3222	2|0	1	2	0|0|0	0.28
E36A_HSP90	orf19.3266	0|2	1	2	0|0|0	0.28
E36A_HSP90	orf19.3501	0|2	1	2	0|0|0	0.28
E36A_HSP90	orf19.3505	0|2	1	2	0|0|0	0.28
E36A_HSP90	orf19.3984	0|2	1	2	0|0|0	0.28
E36A_HSP90	orf19.4760	0|2	1	2	0|0|0	0.28
E36A_HSP90	orf19.4947	1|2	1.5	2	0|0|0	0.28
E36A_HSP90	orf19.50	2|0	1	2	0|0|0	0.28
E36A_HSP90	orf19.5110	2|0	1	2	0|0|0	0.28
E36A_HSP90	orf19.5147	2|1	1.5	2	0|0|0	0.28
E36A_HSP90	orf19.5599	2|0	1	2	0|0|0	0.28
E36A_HSP90	orf19.5759	2|0	1	2	0|0|0	0.28
E36A_HSP90	orf19.6084	2|0	1	2	0|0|0	0.28
E36A_HSP90	orf19.6387	0|2	1	2	0|0|0	0.28
E36A_HSP90	orf19.6458	2|0	1	2	0|0|0	0.28
E36A_HSP90	orf19.6544	2|0	1	2	0|0|0	0.28
E36A_HSP90	orf19.6559	0|2	1	2	0|0|0	0.28
E36A_HSP90	orf19.6705	2|0	1	2	0|0|0	0.28
E36A_HSP90	orf19.7034	2|0	1	2	0|0|0	0.28
E36A_HSP90	orf19.7057	1|2	1.5	2	0|0|0	0.28
E36A_HSP90	orf19.7149	0|2	1	2	0|0|0	0.28
E36A_HSP90	orf19.7158	1|2	1.5	2	0|0|0	0.28
E36A_HSP90	orf19.7473	2|0	1	2	0|0|0	0.28
E36A_HSP90	orf19.7504	2|0	1	2	0|0|0	0.28
E36A_HSP90	orf19.7720	1|2	1.5	2	0|0|0	0.28
E36A_HSP90	orf19.7823	2|0	1	2	0|0|0	0.28
E36A_HSP90	orf19.8143	0|2	1	2	0|0|0	0.28
E36A_HSP90	orf19.8192	0|2	1	2	0|0|0	0.28
E36A_HSP90	orf19.8295	2|0	1	2	0|0|0	0.28
E36A_HSP90	orf19.8314	0|2	1	2	0|0|0	0.28
E36A_HSP90	orf19.8711	0|2	1	2	0|0|0	0.28
E36A_HSP90	orf19.8960	2|1	1.5	2	0|0|0	0.28
E36A_HSP90	orf19.914	0|2	1	2	0|0|0	0.28
E36A_HSP90	orf19.9385	2|0	1	2	0|0|0	0.28
E36A_HSP90	orf19.9424	2|0	1	2	0|0|0	0.28
E36A_HSP90	orf19.9983	2|0	1	2	0|0|0	0.28
E36A_HSP90	PDE1	2|0	1	2	0|0|0	0.28
E36A_HSP90	PFY1	2|0	1	2	0|0|0	0.28
E36A_HSP90	PIF1	1|2	1.5	2	0|0|0	0.28
E36A_HSP90	PIK1	2|0	1	2	0|0|0	0.28
E36A_HSP90	PRE8	1|2	1.5	2	0|0|0	0.28
E36A_HSP90	PRP6	2|0	1	2	0|0|0	0.28
E36A_HSP90	PXA2	0|2	1	2	0|0|0	0.28
E36A_HSP90	QUP1	2|0	1	2	0|0|0	0.28
E36A_HSP90	RAD51	0|2	1	2	0|0|0	0.28
E36A_HSP90	RBK1	2|0	1	2	0|0|0	0.28
E36A_HSP90	RCN1	2|0	1	2	0|0|0	0.28
E36A_HSP90	RET2	0|2	1	2	0|0|0	0.28
E36A_HSP90	RFA2	2|0	1	2	0|0|0	0.28
E36A_HSP90	RLP7	2|0	1	2	0|0|0	0.28
E36A_HSP90	RLR1	0|2	1	2	0|0|0	0.28
E36A_HSP90	ROM2	2|0	1	2	0|0|0	0.28
E36A_HSP90	RPC10	1|2	1.5	2	0|0|0	0.28
E36A_HSP90	RPG1	0|2	1	2	0|0|0	0.28
E36A_HSP90	RPS2	19|26	22.5	2	11|4|6	0.28
E36A_HSP90	RRF1	2|0	1	2	0|0|0	0.28
E36A_HSP90	RRN3	2|0	1	2	0|0|0	0.28
E36A_HSP90	RSP5	2|0	1	2	0|0|0	0.28
E36A_HSP90	SAC7	2|0	1	2	0|0|0	0.28
E36A_HSP90	SAP100	2|0	1	2	0|0|0	0.28
E36A_HSP90	SAP155	2|0	1	2	0|0|0	0.28
E36A_HSP90	SAP8	2|0	1	2	0|0|0	0.28
E36A_HSP90	SAR1	2|1	1.5	2	0|0|0	0.28
E36A_HSP90	SCP1	2|0	1	2	0|0|0	0.28
E36A_HSP90	SDH12	2|0	1	2	0|0|0	0.28
E36A_HSP90	SEC14	1|2	1.5	2	0|0|0	0.28
E36A_HSP90	SEC20	2|0	1	2	0|0|0	0.28
E36A_HSP90	SEC61	0|2	1	2	0|0|0	0.28
E36A_HSP90	SEC7	2|1	1.5	2	0|0|0	0.28
E36A_HSP90	SEO12	2|0	1	2	0|0|0	0.28
E36A_HSP90	SER3	2|0	1	2	0|0|0	0.28
E36A_HSP90	SLB2	0|2	1	2	0|0|0	0.28
E36A_HSP90	SMC1	2|0	1	2	0|0|0	0.28
E36A_HSP90	SOU3	2|0	1	2	0|0|0	0.28
E36A_HSP90	SPA2	2|0	1	2	0|0|0	0.28
E36A_HSP90	SPT2	0|2	1	2	0|0|0	0.28
E36A_HSP90	SPT7	0|2	1	2	0|0|0	0.28
E36A_HSP90	SSA2	48|57	52.5	2	25|0|18	0.28
E36A_HSP90	STB2	2|1	1.5	2	0|0|0	0.28
E36A_HSP90	SWA2	2|0	1	2	0|0|0	0.28
E36A_HSP90	TAF1	2|0	1	2	0|0|0	0.28
E36A_HSP90	TAF9	2|0	1	2	0|0|0	0.28
E36A_HSP90	TAO3	0|2	1	2	0|0|0	0.28
E36A_HSP90	TEA1	2|0	1	2	0|0|0	0.28
E36A_HSP90	TFA2	2|1	1.5	2	0|0|0	0.28
E36A_HSP90	TRA1	2|1	1.5	2	0|0|0	0.28
E36A_HSP90	UBP9	2|0	1	2	0|0|0	0.28
E36A_HSP90	VPS17	0|2	1	2	0|0|0	0.28
E36A_HSP90	VPS36	2|0	1	2	0|0|0	0.28
E36A_HSP90	YKU701	2|0	1	2	0|0|0	0.28
E36A_HSP90	YPT71	2|0	1	2	0|0|0	0.28
E36A_HSP90	YTA7	0|2	1	2	0|0|0	0.28
HCH1	ATG18	2|1	1.5	2	0|0|0	0.28
HCH1	BFR2	1|2	1.5	2	0|0|0	0.28
HCH1	CMK1	2|0	1	2	0|0|0	0.28
HCH1	DBP6	0|2	1	2	0|0|0	0.28
HCH1	DED81	2|0	1	2	0|0|0	0.28
HCH1	EDT1	0|2	1	2	0|0|0	0.28
HCH1	EXO70	0|2	1	2	0|0|0	0.28
HCH1	GRX3	0|2	1	2	0|0|0	0.28
HCH1	MSC3	0|2	1	2	0|0|0	0.28
HCH1	NSA2	2|0	1	2	0|0|0	0.28
HCH1	NUP85	2|0	1	2	0|0|0	0.28
HCH1	orf19.12113	2|0	1	2	0|0|0	0.28
HCH1	orf19.12773	2|0	1	2	0|0|0	0.28
HCH1	orf19.13094	0|2	1	2	0|0|0	0.28
HCH1	orf19.13958	2|0	1	2	0|0|0	0.28
HCH1	orf19.1656	2|0	1	2	0|0|0	0.28
HCH1	orf19.4415	2|0	1	2	0|0|0	0.28
HCH1	PAN1	0|2	1	2	0|0|0	0.28
HCH1	PEX25	2|0	1	2	0|0|0	0.28
HCH1	PPA1	0|2	1	2	0|0|0	0.28
HCH1	PRE9	2|0	1	2	0|0|0	0.28
HCH1	SCD5	2|0	1	2	0|0|0	0.28
HCH1	SEC7	2|0	1	2	0|0|0	0.28
HCH1	SPF1	2|0	1	2	0|0|0	0.28
HCH1	UTR4	2|0	1	2	0|0|0	0.28
HCH1	VRP1	0|2	1	2	0|0|0	0.28
SBA1	ADH2	2|0	1	2	0|0|0	0.28
SBA1	BFA1	2|0	1	2	0|0|0	0.28
SBA1	CFL9	0|2	1	2	0|0|0	0.28
SBA1	MDS1	2|1	1.5	2	0|0|0	0.28
SBA1	orf19.11122	2|0	1	2	0|0|0	0.28
SBA1	orf19.11474	0|2	1	2	0|0|0	0.28
SBA1	orf19.11514	2|0	1	2	0|0|0	0.28
SBA1	orf19.12138	2|1	1.5	2	0|0|0	0.28
SBA1	orf19.12987	0|2	1	2	0|0|0	0.28
SBA1	orf19.1611	0|2	1	2	0|0|0	0.28
SBA1	orf19.4790	0|2	1	2	0|0|0	0.28
SBA1	orf19.6739	2|0	1	2	0|0|0	0.28
SBA1	orf19.6926	0|2	1	2	0|0|0	0.28
SBA1	OSH2	2|1	1.5	2	0|0|0	0.28
SBA1	PAB1	2|0	1	2	0|0|0	0.28
SBA1	RRS1	2|0	1	2	0|0|0	0.28
SBA1	RSM26	2|0	1	2	0|0|0	0.28
SBA1	SLY41	0|2	1	2	0|0|0	0.28
SBA1	UBP2	2|0	1	2	0|0|0	0.28
Sgt1	ACT1	0|0|2	0.67	3	0|0|0	0.28
Sgt1	ATG18	2|1|0	1	3	0|0|0	0.28
Sgt1	BFR2	2|0|0	0.67	3	0|0|0	0.28
Sgt1	BZZ1	2|0|0	0.67	3	0|0|0	0.28
Sgt1	CAT2	0|0|2	0.67	3	0|0|0	0.28
Sgt1	CEF3	1|0|2	1	3	0|0|0	0.28
Sgt1	CHD1	0|0|2	0.67	3	0|0|0	0.28
Sgt1	DBP6	2|0|0	0.67	3	0|0|0	0.28
Sgt1	EFT2	2|0|1	1	3	0|0|0	0.28
Sgt1	ENO1	0|0|2	0.67	3	0|0|0	0.28
Sgt1	LCB4	2|0|0	0.67	3	0|0|0	0.28
Sgt1	orf19.128	2|0|0	0.67	3	0|0|0	0.28
Sgt1	orf19.157	1|2|1	1.33	3	0|0|0	0.28
Sgt1	orf19.3217	2|0|0	0.67	3	0|0|0	0.28
Sgt1	orf19.3501	2|0|0	0.67	3	0|0|0	0.28
Sgt1	orf19.8737	2|0|0	0.67	3	0|0|0	0.28
Sgt1	PBS2	2|0|0	0.67	3	0|0|0	0.28
Sgt1	PGK1	0|0|2	0.67	3	0|0|0	0.28
Sgt1	PPA1	0|0|2	0.67	3	0|0|0	0.28
Sgt1	PRE9	2|0|0	0.67	3	0|0|0	0.28
Sgt1	RLM1	1|0|2	1	3	0|0|0	0.28
Sgt1	RRS1	2|0|0	0.67	3	0|0|0	0.28
Sgt1	RSM23	2|0|0	0.67	3	0|0|0	0.28
Sgt1	SWI3	0|0|2	0.67	3	0|0|0	0.28
Sgt1	URA2	9|4|0	4.33	3	2|0|3	0.28
Sgt1	USO1	0|0|2	0.67	3	0|0|0	0.28
Sgt1	VPS185	0|0|2	0.67	3	0|0|0	0.28
STI1	ADH1	12|0	6	2	3|0|0	0.28
STI1	CR_00130C_A	2|0	1	2	0|0|0	0.28
STI1	DBP7	0|2	1	2	0|0|0	0.28
STI1	EFT2	2|0	1	2	0|0|0	0.28
STI1	MIR1	2|0	1	2	0|0|0	0.28
STI1	orf19.11220	1|2	1.5	2	0|0|0	0.28
STI1	orf19.12510	2|0	1	2	0|0|0	0.28
STI1	orf19.4518	2|0	1	2	0|0|0	0.28
STI1	orf19.7107	0|2	1	2	0|0|0	0.28
STI1	orf19.7214	2|0	1	2	0|0|0	0.28
STI1	orf19.7229	2|0	1	2	0|0|0	0.28
STI1	orf19.8567	2|0	1	2	0|0|0	0.28
STI1	PBS2	2|0	1	2	0|0|0	0.28
STI1	POL98	2|0	1	2	0|0|0	0.28
STI1	RAD30	2|0	1	2	0|0|0	0.28
STI1	RFC2	2|0	1	2	0|0|0	0.28
STI1	RGT1	2|0	1	2	0|0|0	0.28
STI1	SCS2	2|0	1	2	0|0|0	0.28
STI1	SPF1	0|2	1	2	0|0|0	0.28
STI1	TPS2	0|2	1	2	0|0|0	0.28
STI1	URA1	2|0	1	2	0|0|0	0.28
AHA1	ADH1	0|14|0	4.67	3	0|0|5	0.38
AHA1	BMS1	0|0|20	6.67	3	1|0|8	0.38
AHA1	CAP01	2|0|9	3.67	3	2|0|3	0.38
AHA1	CCT5	0|0|3	1	3	0|0|1	0.38
AHA1	CHC1	0|2|7	3	3	3|1|0	0.38
AHA1	CLC1	0|0|3	1	3	0|0|1	0.38
AHA1	ILV2	6|1|21	9.33	3	8|0|2	0.38
AHA1	MRPL31	0|1|3	1.33	3	1|0|0	0.38
AHA1	orf19.11447	0|0|3	1	3	0|0|1	0.38
AHA1	PSD2	0|0|4	1.33	3	0|0|1	0.38
AHA1	PTA1	0|0|3	1	3	1|0|0	0.38
AHA1	PWP1	6|0|0	2	3	0|2|0	0.38
AHA1	RPS12	0|0|5	1.67	3	1|0|1	0.38
AHA1	RPT1	1|0|3	1.33	3	0|1|0	0.38
AHA1	TPD3	0|1|4	1.67	3	0|1|0	0.38
CDC37	NIP1	3|0	1.5	2	0|0|1	0.38
CDC37	NUP57	7|0	3.5	2	2|0|2	0.38
CDC37	orf19.4372	1|4	2.5	2	0|1|0	0.38
CDC37	orf19.9458	1|3	2	2	0|0|1	0.38
CDC37	TUB1	4|1	2.5	2	0|0|1	0.38
CNS1	NAB3	3|0	1.5	2	0|0|1	0.38
CNS1	NAM2	0|3	1.5	2	0|1|0	0.38
CNS1	SLA2	0|25	12.5	2	10|0|1	0.38
CPR6	orf19.9996	0|3	1.5	2	0|0|1	0.38
CPR7	HSP70	40|14	27	2	15|0|14	0.38
CPR7	LSG1	4|0	2	2	1|0|0	0.38
CPR7	NIP1	4|0	2	2	0|0|1	0.38
CPR7	NUP60	3|0	1.5	2	0|0|1	0.38
CPR7	orf19.2200	6|1	3.5	2	2|0|1	0.38
CPR7	PIM1	7|0	3.5	2	2|0|0	0.38
CPR7	PWP1	0|7	3.5	2	0|2|0	0.38
CPR7	SET2	4|0	2	2	1|0|0	0.38
CPR7	SPT5	3|0	1.5	2	1|0|0	0.38
E36A_HSP90	INO80	3|0	1.5	2	1|0|0	0.38
E36A_HSP90	MRPL31	1|3	2	2	1|0|0	0.38
E36A_HSP90	orf19.12464	3|0	1.5	2	0|1|0	0.38
E36A_HSP90	orf19.13116	3|5	4	2	3|0|0	0.38
E36A_HSP90	RIM15	3|0	1.5	2	0|1|0	0.38
E36A_HSP90	RPA135	4|1	2.5	2	1|0|0	0.38
E36A_HSP90	RPS12	1|5	3	2	1|0|1	0.38
E36A_HSP90	SRP54	4|0	2	2	1|0|0	0.38
HCH1	ECM22	4|1	2.5	2	0|0|1	0.38
HCH1	LPF20	3|0	1.5	2	0|1|0	0.38
HCH1	SWR1	0|3	1.5	2	0|0|1	0.38
SBA1	NUP57	7|0	3.5	2	2|0|2	0.38
SBA1	orf19.12723	3|2	2.5	2	0|0|2	0.38
SBA1	orf19.9458	3|0	1.5	2	0|0|1	0.38
SBA1	PRT1	8|0	4	2	3|0|0	0.38
SBA1	PSD2	1|3	2	2	0|0|1	0.38
SBA1	VPS13	1|3	2	2	0|1|0	0.38
Sgt1	ADH1	12|3|0	5	3	0|0|5	0.38
Sgt1	KAR2	3|2|5	3.33	3	0|0|3	0.38
Sgt1	MET10	1|1|7	3	3	1|2|0	0.38
Sgt1	orf19.2985	0|0|3	1	3	0|0|1	0.38
Sgt1	SRP54	4|1|0	1.67	3	1|0|0	0.38
STI1	NUP60	1|3	2	2	0|0|1	0.38
STI1	orf19.5804	0|3	1.5	2	0|0|1	0.38
STI1	PTA1	3|1	2	2	1|0|0	0.38
STI1	TUB1	3|1	2	2	0|0|1	0.38
AHA1	CDC46	2|0|0	0.67	3	0|0|1	0.39
AHA1	MYO2	0|2|3	1.67	3	1|0|1	0.39
AHA1	orf19.1543	0|0|2	0.67	3	0|0|1	0.39
AHA1	orf19.5081	0|0|4	1.33	3	2|0|0	0.39
AHA1	orf19.8629	0|2|0	0.67	3	1|0|0	0.39
AHA1	PRT1	0|1|6	2.33	3	3|0|0	0.39
AHA1	RAI1	0|4|0	1.33	3	0|2|0	0.39
AHA1	RLP24	0|0|2	0.67	3	1|0|0	0.39
AHA1	RPP0	8|6|15	9.67	3	7|0|2	0.39
AHA1	RPP1B	0|0|2	0.67	3	1|0|0	0.39
AHA1	RPS26	1|1|6	2.67	3	2|0|2	0.39
AHA1	SNU71	0|2|0	0.67	3	0|1|0	0.39
AHA1	SPC19	1|2|0	1	3	0|1|0	0.39
AHA1	SPT3	0|0|4	1.33	3	1|1|1	0.39
AHA1	TCP1	0|0|2	0.67	3	0|0|1	0.39
AHA1	TFB2	0|0|2	0.67	3	0|0|1	0.39
AHA1	VPS13	0|0|2	0.67	3	0|1|0	0.39
CDC37	ATG11	0|2	1	2	1|0|0	0.39
CDC37	CAP01	8|0	4	2	2|0|3	0.39
CDC37	CDC28	2|0	1	2	0|0|1	0.39
CDC37	CST20	0|2	1	2	1|0|0	0.39
CDC37	ECM22	2|0	1	2	0|0|1	0.39
CDC37	KAP123	2|0	1	2	0|1|0	0.39
CDC37	KAR2	2|5	3.5	2	0|0|3	0.39
CDC37	NOT5	0|2	1	2	1|0|0	0.39
CDC37	NUP60	2|0	1	2	0|0|1	0.39
CDC37	orf19.11393	2|0	1	2	1|0|0	0.39
CDC37	orf19.11427	2|0	1	2	1|0|0	0.39
CDC37	orf19.13942	0|2	1	2	0|1|0	0.39
CDC37	orf19.5081	1|4	2.5	2	2|0|0	0.39
CDC37	PRO2	0|2	1	2	1|0|0	0.39
CDC37	RBK1	2|0	1	2	0|1|0	0.39
CDC37	RFC3	2|0	1	2	1|0|0	0.39
CDC37	SRP54	2|0	1	2	1|0|0	0.39
CDC37	TRS120	0|2	1	2	0|0|1	0.39
CDC37	UTR1	2|0	1	2	1|0|0	0.39
CNS1	ADH1	9|2	5.5	2	0|0|5	0.39
CNS1	orf19.8058	0|2	1	2	0|0|1	0.39
CNS1	SRP54	2|1	1.5	2	1|0|0	0.39
CPR6	ALR1	2|0	1	2	0|0|1	0.39
CPR6	PET9	2|0	1	2	1|0|0	0.39
CPR6	RIM15	0|2	1	2	0|1|0	0.39
CPR6	SPC19	1|2	1.5	2	0|1|0	0.39
CPR6	SRP54	0|2	1	2	1|0|0	0.39
CPR6	SWR1	0|2	1	2	0|0|1	0.39
CPR6	TAF7	2|1	1.5	2	1|0|0	0.39
CPR7	ALR1	2|0	1	2	0|0|1	0.39
CPR7	DAL53	2|0	1	2	0|0|1	0.39
CPR7	LCP5	4|0	2	2	1|0|1	0.39
CPR7	NAB3	2|1	1.5	2	0|0|1	0.39
CPR7	NOT4	2|0	1	2	0|0|1	0.39
CPR7	orf19.1246	2|0	1	2	0|0|1	0.39
CPR7	orf19.4517	2|0	1	2	0|1|0	0.39
CPR7	orf19.5128	6|3	4.5	2	4|0|0	0.39
CPR7	orf19.6369	2|0	1	2	1|0|0	0.39
CPR7	orf19.7935	2|0	1	2	1|0|0	0.39
CPR7	PRT1	5|0	2.5	2	3|0|0	0.39
CPR7	PTA1	2|0	1	2	1|0|0	0.39
CPR7	RSM25	2|0	1	2	1|0|0	0.39
CPR7	TIF1	2|0	1	2	1|0|0	0.39
CPR7	TUB2	2|0	1	2	1|0|0	0.39
E36A_HSP90	DDI1	2|1	1.5	2	1|0|0	0.39
E36A_HSP90	FMN1	2|0	1	2	0|0|1	0.39
E36A_HSP90	GNP3	4|0	2	2	0|0|2	0.39
E36A_HSP90	HTB2	2|0	1	2	1|0|0	0.39
E36A_HSP90	orf19.11086	2|0	1	2	0|0|1	0.39
E36A_HSP90	orf19.11826	2|0	1	2	0|1|0	0.39
E36A_HSP90	orf19.151	2|0	1	2	1|0|0	0.39
E36A_HSP90	orf19.1708	2|1	1.5	2	1|0|0	0.39
E36A_HSP90	orf19.4369	2|0	1	2	0|1|0	0.39
E36A_HSP90	orf19.7619	2|0	1	2	1|0|0	0.39
E36A_HSP90	orf19.8058	2|0	1	2	0|0|1	0.39
E36A_HSP90	orf19.8436	2|1	1.5	2	1|0|0	0.39
E36A_HSP90	orf19.9996	2|0	1	2	0|0|1	0.39
E36A_HSP90	PIM1	5|0	2.5	2	2|0|0	0.39
E36A_HSP90	PSP1	2|0	1	2	0|0|1	0.39
E36A_HSP90	RCK2	2|0	1	2	0|0|1	0.39
E36A_HSP90	RPL5	2|6	4	2	2|0|2	0.39
E36A_HSP90	RPL9	8|11	9.5	2	6|0|1	0.39
E36A_HSP90	RPS8	10|3	6.5	2	4|1|3	0.39
E36A_HSP90	UBI3	5|5	5	2	2|0|2	0.39
HCH1	ADH1	0|9	4.5	2	0|0|5	0.39
HCH1	INO80	2|0	1	2	1|0|0	0.39
HCH1	MAK32	2|0	1	2	0|0|1	0.39
HCH1	MSH3	2|0	1	2	0|0|1	0.39
HCH1	orf19.8436	0|2	1	2	1|0|0	0.39
HCH1	RAI1	1|4	2.5	2	0|2|0	0.39
HCH1	RPT1	2|0	1	2	0|1|0	0.39
HCH1	SPC19	2|0	1	2	0|1|0	0.39
HCH1	SRP54	2|1	1.5	2	1|0|0	0.39
SBA1	CLC1	1|2	1.5	2	0|0|1	0.39
SBA1	ERG10	0|2	1	2	1|0|0	0.39
SBA1	HTB2	2|0	1	2	1|0|0	0.39
SBA1	LCP5	4|1	2.5	2	1|0|1	0.39
SBA1	LSG1	2|0	1	2	1|0|0	0.39
SBA1	NIP1	2|0	1	2	0|0|1	0.39
SBA1	orf19.2200	5|1	3	2	2|0|1	0.39
SBA1	orf19.6566	0|5	2.5	2	0|1|2	0.39
SBA1	orf19.6832	2|1	1.5	2	0|0|1	0.39
SBA1	RPF2	5|0	2.5	2	2|0|0	0.39
SBA1	RPL5	6|4	5	2	2|0|2	0.39
SBA1	SKY2	0|2	1	2	0|0|1	0.39
SBA1	TAO3	0|4	2	2	0|0|2	0.39
SBA1	TUB1	2|0	1	2	0|0|1	0.39
SBA1	TUB2	1|2	1.5	2	1|0|0	0.39
Sgt1	ADH1	0|0|5	1.67	3	3|0|0	0.39
Sgt1	CDC24	0|0|2	0.67	3	0|0|1	0.39
Sgt1	NAB3	2|1|0	1	3	0|0|1	0.39
Sgt1	NAM2	1|2|0	1	3	0|1|0	0.39
Sgt1	orf19.12493	0|0|2	0.67	3	1|0|0	0.39
Sgt1	orf19.8058	0|2|1	1	3	0|0|1	0.39
Sgt1	orf19.9458	2|1|0	1	3	0|0|1	0.39
Sgt1	orf19.9996	2|0|0	0.67	3	0|0|1	0.39
Sgt1	RIM101	0|0|2	0.67	3	1|0|0	0.39
Sgt1	RNR1	2|0|0	0.67	3	1|0|0	0.39
Sgt1	SPO14	2|0|0	0.67	3	1|0|0	0.39
Sgt1	STU1	0|2|0	0.67	3	1|0|0	0.39
Sgt1	TAF7	1|2|0	1	3	1|0|0	0.39
Sgt1	UBI3	3|3|6	4	3	2|0|2	0.39
Sgt1	VPS13	1|0|2	1	3	0|1|0	0.39
Sgt1	YFW1	2|0|0	0.67	3	0|1|0	0.39
STI1	HEM15	2|0	1	2	1|0|0	0.39
STI1	LPF25	2|0	1	2	1|0|0	0.39
STI1	MDL1	0|2	1	2	1|0|0	0.39
STI1	orf19.11282	2|0	1	2	1|0|0	0.39
STI1	orf19.11757	0|2	1	2	0|1|0	0.39
STI1	orf19.1246	2|0	1	2	0|0|1	0.39
STI1	orf19.1285	0|2	1	2	1|0|0	0.39
STI1	orf19.1669	2|0	1	2	1|0|0	0.39
STI1	orf19.2944	2|0	1	2	1|0|0	0.39
STI1	SPT3	2|3	2.5	2	1|1|1	0.39
STI1	VPS13	0|2	1	2	0|1|0	0.39
AHA1	C5_01940W_A	1|3|0	1.33	3	0|2|0	0.42
AHA1	orf19.9360	1|0|6	2.33	3	0|0|4	0.42
AHA1	QRI2	0|0|3	1	3	1|0|1	0.42
AHA1	RPL18	2|0|6	2.67	3	4|0|0	0.42
CDC37	LCP5	3|1	2	2	1|0|1	0.42
CDC37	orf19.12723	1|3	2	2	0|0|2	0.42
CDC37	RPF2	3|0	1.5	2	2|0|0	0.42
CDC37	SPT3	3|0	1.5	2	1|1|1	0.42
CPR6	RAI1	1|3	2	2	0|2|0	0.42
CPR7	C4_06210C_A	14|0	7	2	9|0|0	0.42
CPR7	MRPL16	0|3	1.5	2	1|0|1	0.42
CPR7	MYO2	3|0	1.5	2	1|0|1	0.42
CPR7	orf19.12092	3|0	1.5	2	2|0|0	0.42
CPR7	orf19.12723	3|1	2	2	0|0|2	0.42
CPR7	RPF2	3|0	1.5	2	2|0|0	0.42
E36A_HSP90	BNI4	2|2	2	2	2|0|0	0.42
E36A_HSP90	C5_01940W_A	0|3	1.5	2	0|2|0	0.42
E36A_HSP90	orf19.12723	3|0	1.5	2	0|0|2	0.42
E36A_HSP90	orf19.8057	1|3	2	2	1|1|0	0.42
E36A_HSP90	PWP1	3|0	1.5	2	0|2|0	0.42
E36A_HSP90	RRP5	3|0	1.5	2	1|0|1	0.42
HCH1	C5_01940W_A	2|2	2	2	0|2|0	0.42
SBA1	AQR3	0|3	1.5	2	0|0|2	0.42
SBA1	BMS1	9|14	11.5	2	1|0|8	0.42
SBA1	MRPL8	3|1	2	2	2|0|0	0.42
SBA1	MRPS8	6|0	3	2	4|0|0	0.42
SBA1	orf19.788	3|0	1.5	2	2|0|0	0.42
SBA1	RRP5	3|1	2	2	1|0|1	0.42
STI1	MRPL16	0|3	1.5	2	1|0|1	0.42
STI1	PWP1	3|0	1.5	2	0|2|0	0.42
AHA1	ARD1	1|1|6	2.67	3	2|0|3	0.43
AHA1	MRPL8	0|0|2	0.67	3	2|0|0	0.43
AHA1	RPL1	1|0|7	2.67	3	5|0|0	0.43
AHA1	RPL19	3|1|5	3	3	2|1|2	0.43
AHA1	RPS8	3|2|9	4.67	3	4|1|3	0.43
CDC37	AQR3	1|2	1.5	2	0|0|2	0.43
CDC37	MRPS8	5|0	2.5	2	4|0|0	0.43
CDC37	orf19.11185	2|0	1	2	2|0|0	0.43
CDC37	orf19.13969	7|0	3.5	2	4|1|0	0.43
CDC37	orf19.2200	4|1	2.5	2	2|0|1	0.43
CDC37	orf19.7899	1|2	1.5	2	0|2|0	0.43
CDC37	orf19.9400	7|0	3.5	2	5|0|0	0.43
CDC37	orf19.9923	2|1	1.5	2	0|2|0	0.43
CDC37	RAI1	2|0	1	2	0|2|0	0.43
CDC37	RPC40	2|0	1	2	2|0|0	0.43
CNS1	PIM1	0|2	1	2	2|0|0	0.43
CPR6	ADH1	6|3	4.5	2	0|0|5	0.43
CPR6	orf19.9923	0|2	1	2	0|2|0	0.43
CPR6	RPL18	0|5	2.5	2	4|0|0	0.43
CPR6	VPS8	2|0	1	2	0|0|2	0.43
CPR7	AQR3	2|0	1	2	0|0|2	0.43
CPR7	MRPS8	5|0	2.5	2	4|0|0	0.43
CPR7	orf19.5081	2|1	1.5	2	2|0|0	0.43
CPR7	orf19.6160	2|0	1	2	2|0|0	0.43
CPR7	orf19.6763	4|0	2	2	2|0|1	0.43
CPR7	orf19.7899	2|0	1	2	0|2|0	0.43
CPR7	RGA2	5|1	3	2	3|1|0	0.43
CPR7	SUI3	7|3	5	2	4|0|1	0.43
CPR7	TFG2	2|0	1	2	2|0|0	0.43
E36A_HSP90	CHC1	2|5	3.5	2	3|1|0	0.43
E36A_HSP90	NMD3	2|1	1.5	2	0|0|2	0.43
E36A_HSP90	orf19.3048	2|2	2	2	1|1|1	0.43
E36A_HSP90	orf19.5081	1|2	1.5	2	2|0|0	0.43
E36A_HSP90	PRT1	1|4	2.5	2	3|0|0	0.43
E36A_HSP90	RPC40	0|2	1	2	2|0|0	0.43
E36A_HSP90	RPL3	16|12	14	2	11|0|0	0.43
E36A_HSP90	SSN2	2|0	1	2	0|0|2	0.43
E36A_HSP90	STE4	2|0	1	2	2|0|0	0.43
HCH1	HPR5	0|2	1	2	0|2|0	0.43
HCH1	orf19.9923	2|1	1.5	2	0|2|0	0.43
SBA1	CAP01	6|1	3.5	2	2|0|3	0.43
SBA1	orf19.12092	2|0	1	2	2|0|0	0.43
SBA1	orf19.13116	4|0	2	2	3|0|0	0.43
SBA1	orf19.5299	2|0	1	2	2|0|0	0.43
SBA1	PCT1	4|0	2	2	3|0|0	0.43
SBA1	PHO87	2|0	1	2	2|0|0	0.43
SBA1	PIM1	2|0	1	2	2|0|0	0.43
SBA1	TFG2	2|1	1.5	2	2|0|0	0.43
Sgt1	orf19.1757	0|0|2	0.67	3	2|0|0	0.43
Sgt1	orf19.9923	0|2|0	0.67	3	0|2|0	0.43
Sgt1	PIM1	1|2|0	1	3	2|0|0	0.43
Sgt1	RPF2	2|1|0	1	3	2|0|0	0.43
Sgt1	SHS1	0|0|2	0.67	3	0|0|2	0.43
Sgt1	SSN2	2|0|0	0.67	3	0|0|2	0.43
Sgt1	TAO3	1|0|2	1	3	0|0|2	0.43
Sgt1	UAP2	0|0|2	0.67	3	0|0|2	0.43
STI1	orf19.1569	2|0	1	2	2|0|0	0.43
STI1	PHO87	2|0	1	2	2|0|0	0.43
STI1	TFG2	2|0	1	2	2|0|0	0.43
CPR7	orf19.13969	6|0	3	2	4|1|0	0.44
E36A_HSP90	orf19.9452	6|3	4.5	2	1|0|4	0.44
E36A_HSP90	RPL18	4|3	3.5	2	4|0|0	0.44
SBA1	orf19.13969	6|0	3	2	4|1|0	0.44
STI1	DBF4	6|0	3	2	4|1|0	0.44
AHA1	MRPL16	0|0|2	0.67	3	1|0|1	0.45
AHA1	orf19.3048	1|1|2	1.33	3	1|1|1	0.45
AHA1	RRP5	0|1|2	1	3	1|0|1	0.45
AHA1	VMA22	0|0|2	0.67	3	1|0|1	0.45
CDC37	MRP51	0|2	1	2	1|0|1	0.45
CDC37	orf19.11418	2|1	1.5	2	1|0|1	0.45
CDC37	orf19.13116	3|0	1.5	2	3|0|0	0.45
CDC37	orf19.6820	2|0	1	2	1|0|1	0.45
CDC37	orf19.7058	0|2	1	2	0|1|1	0.45
CDC37	PTH2	2|0	1	2	1|1|0	0.45
CPR6	orf19.3048	0|2	1	2	1|1|1	0.45
CPR7	orf19.11418	2|0	1	2	1|0|1	0.45
CPR7	orf19.14160	2|0	1	2	0|1|1	0.45
CPR7	orf19.5126	2|0	1	2	1|0|1	0.45
CPR7	orf19.8057	2|0	1	2	1|1|0	0.45
CPR7	SPT3	2|0	1	2	1|1|1	0.45
E36A_HSP90	orf19.14160	2|0	1	2	0|1|1	0.45
E36A_HSP90	SBP1	2|0	1	2	1|0|1	0.45
E36A_HSP90	SPT3	1|2	1.5	2	1|1|1	0.45
HCH1	ADH1	3|0	1.5	2	3|0|0	0.45
HCH1	SPT3	2|0	1	2	1|1|1	0.45
SBA1	LIP1	2|0	1	2	1|1|0	0.45
SBA1	PHO23	0|2	1	2	1|0|1	0.45
SBA1	QRI2	2|0	1	2	1|0|1	0.45
SBA1	VMA22	0|2	1	2	1|0|1	0.45
Sgt1	LCP5	2|1|0	1	3	1|0|1	0.45
Sgt1	LIP1	0|2|1	1	3	1|1|0	0.45
Sgt1	orf19.3048	2|1|1	1.33	3	1|1|1	0.45
Sgt1	orf19.6786	0|0|3	1	3	0|0|3	0.45
Sgt1	PRT1	3|1|0	1.33	3	3|0|0	0.45
STI1	orf19.3048	2|0	1	2	1|1|1	0.45
STI1	PTH2	2|1	1.5	2	1|1|0	0.45
AHA1	SSA2	9|9|53	23.67	3	25|0|18	0.46
CDC37	ARP8	0|4	2	2	1|1|3	0.46
CDC37	MRPS17	7|0	3.5	2	5|0|1	0.46
CDC37	orf19.5128	4|0	2	2	4|0|0	0.46
CNS1	orf19.6566	3|0	1.5	2	0|1|2	0.46
CPR6	orf19.6566	3|2	2.5	2	0|1|2	0.46
CPR6	RPL19	3|4	3.5	2	2|1|2	0.46
CPR6	UBI3	3|4	3.5	2	2|0|2	0.46
CPR7	"APR1	2|3	2.5	2	1|0|2	0.46
CPR7	DED1	28|8	18	2	14|1|5	0.46
CPR7	NOP14	3|5	4	2	4|0|1	0.46
CPR7	NUP57	4|1	2.5	2	2|0|2	0.46
CPR7	orf19.9360	0|4	2	2	0|0|4	0.46
CPR7	UBI3	4|1	2.5	2	2|0|2	0.46
E36A_HSP90	SUI3	5|4	4.5	2	4|0|1	0.46
SBA1	"APR1	2|3	2.5	2	1|0|2	0.46
SBA1	RPL18	4|1	2.5	2	4|0|0	0.46
SBA1	SUI3	5|2	3.5	2	4|0|1	0.46
Sgt1	ARP8	2|1|4	2.33	3	1|1|3	0.46
Sgt1	NOP15	2|3|0	1.67	3	2|0|1	0.46
Sgt1	NUP57	4|1|0	1.67	3	2|0|2	0.46
Sgt1	orf19.6566	2|1|3	2	3	0|1|2	0.46
Sgt1	orf19.8435	0|0|4	1.33	3	1|0|3	0.46
STI1	ADH1	0|5	2.5	2	0|0|5	0.46
STI1	TIF5	2|3	2.5	2	1|1|2	0.46
AHA1	ACS2	6|3|10	6.33	3	5|0|4	0.47
AHA1	MRPL6	0|1|6	2.33	3	3|0|3	0.47
AHA1	orf19.6583	0|0|2	0.67	3	0|0|3	0.47
AHA1	orf19.6786	0|0|2	0.67	3	0|0|3	0.47
AHA1	orf19.9452	1|0|5	2	3	1|0|4	0.47
CDC37	orf19.8281	2|2	2	2	2|1|1	0.47
CDC37	PCT1	2|0	1	2	3|0|0	0.47
CDC37	PRT1	2|1	1.5	2	3|0|0	0.47
CDC37	RSM7	5|0	2.5	2	3|0|2	0.47
CDC37	SUI3	5|1	3	2	4|0|1	0.47
CDC37	UBI3	3|3	3	2	2|0|2	0.47
CNS1	CAP01	5|0	2.5	2	2|0|3	0.47
CNS1	OAC1	2|0	1	2	0|0|3	0.47
CPR7	MRPS17	6|1	3.5	2	5|0|1	0.47
CPR7	PCT1	0|2	1	2	3|0|0	0.47
CPR7	TDH1	6|1	3.5	2	3|0|3	0.47
CPR7	URA2	5|1	3	2	2|0|3	0.47
E36A_HSP90	LYS12	14|20	17	2	9|0|8	0.47
E36A_HSP90	orf19.5732	3|3	3	2	3|0|1	0.47
HCH1	KAR2	2|0	1	2	0|0|3	0.47
SBA1	MRPS17	6|0	3	2	5|0|1	0.47
SBA1	NOP14	4|4	4	2	4|0|1	0.47
SBA1	OAC1	0|2	1	2	0|0|3	0.47
SBA1	orf19.5128	3|0	1.5	2	4|0|0	0.47
SBA1	UBI3	3|3	3	2	2|0|2	0.47
Sgt1	TDH1	4|1|6	3.67	3	3|0|3	0.47
STI1	orf19.6583	2|1	1.5	2	0|0|3	0.47
STI1	PRT1	2|0	1	2	3|0|0	0.47
AHA1	COG2	0|2|0	0.67	3	2|1|0	0.48
AHA1	MET10	0|2|0	0.67	3	1|2|0	0.48
AHA1	NOP15	1|1|2	1.33	3	2|0|1	0.48
AHA1	RPS9	1|1|2	1.33	3	2|1|1	0.48
AHA1	TIF5	1|2|1	1.33	3	1|1|2	0.48
CDC37	COG2	0|2	1	2	2|1|0	0.48
CDC37	RPS9	2|1	1.5	2	2|1|1	0.48
CDC37	TIF5	2|1	1.5	2	1|1|2	0.48
CNS1	COG2	0|2	1	2	2|1|0	0.48
CPR6	"APR1	2|0	1	2	1|0|2	0.48
CPR6	MET10	1|2	1.5	2	1|2|0	0.48
CPR6	TIF5	1|2	1.5	2	1|1|2	0.48
CPR7	MET10	2|0	1	2	1|2|0	0.48
CPR7	NOP15	2|0	1	2	2|0|1	0.48
CPR7	RPS9	2|1	1.5	2	2|1|1	0.48
CPR7	SLA2	13|1	7	2	10|0|1	0.48
CPR7	TIF5	2|1	1.5	2	1|1|2	0.48
E36A_HSP90	HRT2	0|2	1	2	2|0|1	0.48
E36A_HSP90	orf19.9831	2|1	1.5	2	1|2|0	0.48
E36A_HSP90	TIF5	0|2	1	2	1|1|2	0.48
HCH1	NOP15	2|0	1	2	2|0|1	0.48
HCH1	orf19.6566	0|2	1	2	0|1|2	0.48
HCH1	orf19.9400	4|0	2	2	5|0|0	0.48
HCH1	TIF5	2|1	1.5	2	1|1|2	0.48
SBA1	NOP15	2|1	1.5	2	2|0|1	0.48
SBA1	orf19.6763	2|1	1.5	2	2|0|1	0.48
Sgt1	SEC5	1|2|1	1.33	3	2|1|0	0.48
Sgt1	TIF5	1|1|2	1.33	3	1|1|2	0.48
STI1	HRT2	1|2	1.5	2	2|0|1	0.48
STI1	orf19.2200	2|0	1	2	2|0|1	0.48
STI1	orf19.8281	2|0	1	2	2|1|1	0.48
STI1	RPS9	2|1	1.5	2	2|1|1	0.48
STI1	SLA2	13|1	7	2	10|0|1	0.48
AHA1	LAT1	1|3|8	4	3	5|0|3	0.49
AHA1	NUP57	3|1|0	1.33	3	2|0|2	0.49
AHA1	orf19.5732	0|0|3	1	3	3|0|1	0.49
AHA1	RPS2	4|8|20	10.67	3	11|4|6	0.49
AHA1	UBI3	1|1|3	1.67	3	2|0|2	0.49
CDC37	MRPL37	3|1	2	2	3|0|1	0.49
CDC37	NOP14	4|0	2	2	4|0|1	0.49
CDC37	orf19.7908	3|0	1.5	2	1|2|2	0.49
CDC37	RPL5	3|2	2.5	2	2|0|2	0.49
CNS1	NUP57	3|0	1.5	2	2|0|2	0.49
CPR6	ARP8	3|0	1.5	2	1|1|3	0.49
CPR6	orf19.7908	2|3	2.5	2	1|2|2	0.49
CPR6	SUI3	1|4	2.5	2	4|0|1	0.49
CPR7	MRPL37	3|1	2	2	3|0|1	0.49
E36A_HSP90	RPL19	2|3	2.5	2	2|1|2	0.49
HCH1	orf19.7908	3|1	2	2	1|2|2	0.49
HCH1	RPS26	3|0	1.5	2	2|0|2	0.49
SBA1	ARP8	0|3	1.5	2	1|1|3	0.49
SBA1	DBF4	4|0	2	2	4|1|0	0.49
SBA1	MRPL37	3|0	1.5	2	3|0|1	0.49
Sgt1	CHC1	3|0|0	1	3	3|1|0	0.49
Sgt1	orf19.3429	0|0|3	1	3	0|1|3	0.49
Sgt1	RPL19	1|3|1	1.67	3	2|1|2	0.49
AHA1	NOP14	0|2|3	1.67	3	4|0|1	0.5
AHA1	RPL3	4|0|11	5	3	11|0|0	0.5
CDC37	BMS1	1|9	5	2	1|0|8	0.5
CDC37	KEL2	4|0	2	2	2|3|2	0.5
CDC37	orf19.9360	0|2	1	2	0|0|4	0.5
CDC37	orf19.9663	9|0	4.5	2	8|1|0	0.5
CDC37	TDH1	1|5	3	2	3|0|3	0.5
CNS1	orf19.9400	3|0	1.5	2	5|0|0	0.5
CPR7	ARD1	3|3	3	2	2|0|3	0.5
CPR7	CAP01	4|2	3	2	2|0|3	0.5
CPR7	MRPL6	2|5	3.5	2	3|0|3	0.5
CPR7	RPL18	2|0	1	2	4|0|0	0.5
CPR7	RPL9	6|0	3	2	6|0|1	0.5
E36A_HSP90	orf19.13969	3|2	2.5	2	4|1|0	0.5
E36A_HSP90	orf19.7908	2|2	2	2	1|2|2	0.5
E36A_HSP90	RHR2	6|3	4.5	2	4|0|3	0.5
E36A_HSP90	RPS22	11|11	11	2	7|1|4	0.5
HCH1	PEP7	3|3	3	2	2|3|0	0.5
HCH1	RPL18	2|0	1	2	4|0|0	0.5
HCH1	UBI3	2|2	2	2	2|0|2	0.5
SBA1	orf19.14175	5|1	3	2	5|0|1	0.5
SBA1	orf19.9360	0|2	1	2	0|0|4	0.5
SBA1	orf19.9452	3|2	2.5	2	1|0|4	0.5
SBA1	RPL3	11|0	5.5	2	11|0|0	0.5
SBA1	RSM7	4|2	3	2	3|0|2	0.5
Sgt1	RPL18	0|2|0	0.67	3	4|0|0	0.5
Sgt1	RPS26	1|2|2	1.67	3	2|0|2	0.5
STI1	MRPS8	2|0	1	2	4|0|0	0.5
STI1	SUI3	3|2	2.5	2	4|0|1	0.5
STI1	TDH1	5|4	4.5	2	3|0|3	0.5
AHA1	orf19.7908	1|2|1	1.33	3	1|2|2	0.51
AHA1	orf19.8435	0|0|2	0.67	3	1|0|3	0.51
AHA1	RPL5	0|0|2	0.67	3	2|0|2	0.51
CNS1	ARP8	2|0	1	2	1|1|3	0.51
CNS1	orf19.7908	1|2	1.5	2	1|2|2	0.51
CNS1	RPL19	0|2	1	2	2|1|2	0.51
CPR6	NUP57	1|2	1.5	2	2|0|2	0.51
CPR6	RPL4	19|45	32	2	22|13|16	0.51
CPR6	RPS26	1|2	1.5	2	2|0|2	0.51
CPR7	CHC1	2|1	1.5	2	3|1|0	0.51
CPR7	orf19.5732	1|2	1.5	2	3|0|1	0.51
CPR7	orf19.7908	2|1	1.5	2	1|2|2	0.51
CPR7	RPL5	2|0	1	2	2|0|2	0.51
CPR7	RPS26	2|1	1.5	2	2|0|2	0.51
CPR7	VIG9	12|2	7	2	7|0|5	0.51
E36A_HSP90	RGA2	2|0	1	2	3|1|0	0.51
HCH1	NUP57	0|2	1	2	2|0|2	0.51
HCH1	RPL19	2|0	1	2	2|1|2	0.51
SBA1	CHC1	2|1	1.5	2	3|1|0	0.51
SBA1	orf19.3429	0|2	1	2	0|1|3	0.51
SBA1	orf19.7908	2|1	1.5	2	1|2|2	0.51
SBA1	orf19.8435	0|2	1	2	1|0|3	0.51
Sgt1	orf19.7908	1|2|1	1.33	3	1|2|2	0.51
STI1	orf19.7908	2|1	1.5	2	1|2|2	0.51
STI1	RPS26	2|1	1.5	2	2|0|2	0.51
STI1	UBI3	0|2	1	2	2|0|2	0.51
STI1	VIG9	12|4	8	2	7|0|5	0.51
AHA1	RPS23	3|3|19	8.33	3	9|2|9	0.52
CDC37	ARD1	1|3	2	2	2|0|3	0.52
CDC37	DBF4	2|0	1	2	4|1|0	0.52
CDC37	orf19.5051	2|2	2	2	2|0|3	0.52
CDC37	orf19.9452	0|2	1	2	1|0|4	0.52
CDC37	PEP7	3|0	1.5	2	2|3|0	0.52
CDC37	RPL16	1|10	5.5	2	8|2|3	0.52
CDC37	RPS8	2|5	3.5	2	4|1|3	0.52
CPR6	MRPL6	4|1	2.5	2	3|0|3	0.52
CPR6	PEP7	1|3	2	2	2|3|0	0.52
CPR7	ACS2	7|0	3.5	2	5|0|4	0.52
CPR7	orf19.14175	4|1	2.5	2	5|0|1	0.52
CPR7	RSM7	2|3	2.5	2	3|0|2	0.52
E36A_HSP90	ARD1	2|3	2.5	2	2|0|3	0.52
E36A_HSP90	DBF4	3|1	2	2	4|1|0	0.52
HCH1	orf19.13969	2|0	1	2	4|1|0	0.52
HCH1	SUI3	2|0	1	2	4|0|1	0.52
HCH1	TDH1	4|2	3	2	3|0|3	0.52
SBA1	ARD1	2|2	2	2	2|0|3	0.52
SBA1	MRPL6	4|3	3.5	2	3|0|3	0.52
SBA1	RPL15	11|5	8	2	7|1|5	0.52
SBA1	VIG9	11|8	9.5	2	7|0|5	0.52
Sgt1	ARD1	1|3|1	1.67	3	2|0|3	0.52
Sgt1	BMS1	1|7|0	2.67	3	1|0|8	0.52
Sgt1	orf19.14175	4|1|0	1.67	3	5|0|1	0.52
Sgt1	orf19.9452	2|0|0	0.67	3	1|0|4	0.52
Sgt1	PEP7	3|2|0	1.67	3	2|3|0	0.52
Sgt1	RSM22	0|2|12	4.67	3	4|0|8	0.52
Sgt1	RSM7	1|2|2	1.67	3	3|0|2	0.52
Sgt1	SUI3	1|2|0	1	3	4|0|1	0.52
STI1	NOP14	1|2	1.5	2	4|0|1	0.52
STI1	orf19.13969	3|0	1.5	2	4|1|0	0.52
STI1	orf19.9400	2|0	1	2	5|0|0	0.52
STI1	orf19.9452	2|1	1.5	2	1|0|4	0.52
STI1	PEP7	3|0	1.5	2	2|3|0	0.52
AHA1	PEP7	1|2|0	1	3	2|3|0	0.53
AHA1	RPL16	3|2|9	4.67	3	8|2|3	0.53
AHA1	RPL17	5|4|12	7	3	10|3|3	0.53
AHA1	RPL9	2|2|4	2.67	3	6|0|1	0.53
AHA1	SAP62	0|2|1	1	3	3|2|0	0.53
CDC37	RPL9	4|1	2.5	2	6|0|1	0.53
CDC37	SAP62	2|0	1	2	3|2|0	0.53
CNS1	orf19.5051	2|0	1	2	2|0|3	0.53
CNS1	RPS8	3|4	3.5	2	4|1|3	0.53
CPR6	CAP01	2|0	1	2	2|0|3	0.53
CPR6	RSM7	0|2	1	2	3|0|2	0.53
CPR6	SAP62	1|2	1.5	2	3|2|0	0.53
CPR7	orf19.3062	2|0	1	2	2|0|3	0.53
CPR7	orf19.9433	3|1	2	2	5|0|1	0.53
CPR7	PEP7	2|0	1	2	2|3|0	0.53
CPR7	SET3	4|1	2.5	2	6|1|0	0.53
SBA1	ACC1	2|13	7.5	2	9|0|5	0.53
SBA1	C4_06210C_A	6|0	3	2	9|0|0	0.53
SBA1	RPL11	12|2	7	2	10|2|3	0.53
SBA1	RPL9	4|1	2.5	2	6|0|1	0.53
Sgt1	CAP01	2|1|0	1	3	2|0|3	0.53
Sgt1	MRPL6	0|1|3	1.33	3	3|0|3	0.53
Sgt1	orf19.5051	0|0|2	0.67	3	2|0|3	0.53
Sgt1	RPS8	4|4|2	3.33	3	4|1|3	0.53
STI1	ARD1	0|2	1	2	2|0|3	0.53
STI1	CAP01	2|1	1.5	2	2|0|3	0.53
STI1	MRPL6	0|3	1.5	2	3|0|3	0.53
AHA1	RPL15	6|2|9	5.67	3	7|1|5	0.54
AHA1	RSM22	0|1|10	3.67	3	4|0|8	0.54
CDC37	LAT1	4|4	4	2	5|0|3	0.54
CDC37	PAT1	7|3	5	2	6|0|4	0.54
CDC37	PFK2	1|4	2.5	2	2|0|5	0.54
CDC37	RHR2	3|2	2.5	2	4|0|3	0.54
CDC37	VIG9	10|9	9.5	2	7|0|5	0.54
CNS1	PFK2	3|0	1.5	2	2|0|5	0.54
CPR6	BMS1	0|5	2.5	2	1|0|8	0.54
CPR6	RPL13	7|16	11.5	2	12|3|5	0.54
CPR6	RPP0	6|5	5.5	2	7|0|2	0.54
CPR6	RPS8	4|2	3	2	4|1|3	0.54
CPR7	BMS1	6|1	3.5	2	1|0|8	0.54
CPR7	DST1	2|6	4	2	3|0|6	0.54
CPR7	LAT1	5|3	4	2	5|0|3	0.54
CPR7	LYS12	16|3	9.5	2	9|0|8	0.54
CPR7	PAT1	7|2	4.5	2	6|0|4	0.54
CPR7	PDB1	8|4	6	2	5|0|6	0.54
CPR7	RHR2	3|2	2.5	2	4|0|3	0.54
CPR7	RPS8	3|0	1.5	2	4|1|3	0.54
CPR7	TIF46	16|4	10	2	11|0|6	0.54
E36A_HSP90	RPL16	8|6	7	2	8|2|3	0.54
HCH1	RHR2	3|0	1.5	2	4|0|3	0.54
SBA1	DST1	1|6	3.5	2	3|0|6	0.54
SBA1	LAT1	2|5	3.5	2	5|0|3	0.54
SBA1	PFK2	2|3	2.5	2	2|0|5	0.54
SBA1	RHR2	3|1	2	2	4|0|3	0.54
SBA1	RPS8	4|1	2.5	2	4|1|3	0.54
SBA1	RSM22	6|10	8	2	4|0|8	0.54
Sgt1	C4_06210C_A	5|2|0	2.33	3	9|0|0	0.54
Sgt1	VIG9	10|6|3	6.33	3	7|0|5	0.54
STI1	DED1	20|7	13.5	2	14|1|5	0.54
STI1	SET3	3|0	1.5	2	6|1|0	0.54
AHA1	DST1	1|2|5	2.67	3	3|0|6	0.55
AHA1	HSP70	9|7|30	15.33	3	15|0|14	0.55
AHA1	MRP49	2|2|4	2.67	3	5|0|4	0.55
AHA1	NUG1	4|1|4	3	3	9|0|0	0.55
AHA1	RPL13	5|6|14	8.33	3	12|3|5	0.55
AHA1	RPL21	4|5|21	10	3	10|5|12	0.55
AHA1	RPS22	3|2|7	4	3	7|1|4	0.55
CDC37	ACS2	5|2	3.5	2	5|0|4	0.55
CDC37	LYS12	14|5	9.5	2	9|0|8	0.55
CDC37	MRP49	4|3	3.5	2	5|0|4	0.55
CDC37	MRPL19	9|4	6.5	2	5|0|8	0.55
CDC37	RSM22	4|9	6.5	2	4|0|8	0.55
CDC37	SLA2	6|0	3	2	10|0|1	0.55
CNS1	ACS2	4|0	2	2	5|0|4	0.55
CPR7	ILV2	5|0	2.5	2	8|0|2	0.55
CPR7	MRPL19	9|1	5	2	5|0|8	0.55
CPR7	RPL11	10|6	8	2	10|2|3	0.55
E36A_HSP90	C4_06210C_A	4|3	3.5	2	9|0|0	0.55
E36A_HSP90	LAT1	2|4	3	2	5|0|3	0.55
E36A_HSP90	PDB1	6|6	6	2	5|0|6	0.55
E36A_HSP90	RPL15	8|8	8	2	7|1|5	0.55
E36A_HSP90	RPL20	21|14	17.5	2	17|4|3	0.55
E36A_HSP90	RSM22	8|2	5	2	4|0|8	0.55
SBA1	ACS2	5|2	3.5	2	5|0|4	0.55
SBA1	MRP49	4|3	3.5	2	5|0|4	0.55
SBA1	RPS20	7|3	5	2	8|0|3	0.55
SBA1	RPS22	7|6	6.5	2	7|1|4	0.55
SBA1	TIF46	14|4	9	2	11|0|6	0.55
Sgt1	ACS2	4|2|1	2.33	3	5|0|4	0.55
Sgt1	ILV2	6|1|0	2.33	3	8|0|2	0.55
STI1	ACS2	4|1	2.5	2	5|0|4	0.55
STI1	C4_06210C_A	4|0	2	2	9|0|0	0.55
STI1	DST1	0|4	2	2	3|0|6	0.55
STI1	ILV2	6|0	3	2	8|0|2	0.55
STI1	LAT1	1|3	2	2	5|0|3	0.55
AHA1	PDB1	4|3|6	4.33	3	5|0|6	0.56
AHA1	RPL11	3|2|7	4	3	10|2|3	0.56
AHA1	RPL4	20|15|40	25	3	22|13|16	0.56
CDC37	PDB1	5|3	4	2	5|0|6	0.56
CDC37	RPL11	8|2	5	2	10|2|3	0.56
CDC37	RPL17	8|3	5.5	2	10|3|3	0.56
CDC37	RPS20	6|3	4.5	2	8|0|3	0.56
CDC37	RPS22	6|4	5	2	7|1|4	0.56
CDC37	TIF46	13|2	7.5	2	11|0|6	0.56
CPR6	RPL16	1|5	3	2	8|2|3	0.56
CPR6	RPL3	5|1	3	2	11|0|0	0.56
CPR7	RPL17	8|4	6	2	10|3|3	0.56
CPR7	RPS2	13|3	8	2	11|4|6	0.56
CPR7	RPS20	6|3	4.5	2	8|0|3	0.56
CPR7	RPS22	6|3	4.5	2	7|1|4	0.56
CPR7	RPS24	12|3	7.5	2	11|5|6	0.56
E36A_HSP90	PAT1	4|0	2	2	6|0|4	0.56
E36A_HSP90	RPL11	8|5	6.5	2	10|2|3	0.56
E36A_HSP90	RPL12	15|9	12	2	11|0|8	0.56
E36A_HSP90	RPL13	12|11	11.5	2	12|3|5	0.56
HCH1	ILV2	4|4	4	2	8|0|2	0.56
HCH1	PDB1	5|0	2.5	2	5|0|6	0.56
HCH1	VIG9	6|6	6	2	7|0|5	0.56
SBA1	ILV2	4|1	2.5	2	8|0|2	0.56
SBA1	MRPL19	7|6	6.5	2	5|0|8	0.56
SBA1	PAT1	5|3	4	2	6|0|4	0.56
Sgt1	PDB1	6|5|0	3.67	3	5|0|6	0.56
Sgt1	RPL15	5|2|6	4.33	3	7|1|5	0.56
Sgt1	RPL16	1|5|3	3	3	8|2|3	0.56
Sgt1	RPS20	5|2|1	2.67	3	8|0|3	0.56
Sgt1	RPS23	2|3|15	6.67	3	9|2|9	0.56
Sgt1	SNT2	0|0|4	1.33	3	0|2|8	0.56
STI1	RPL17	8|2	5	2	10|3|3	0.56
STI1	RPS22	6|3	4.5	2	7|1|4	0.56
STI1	RSM22	3|6	4.5	2	4|0|8	0.56
AHA1	DED1	4|4|13	7	3	14|1|5	0.57
AHA1	LYS12	5|6|9	6.67	3	9|0|8	0.57
AHA1	NAT1	2|3|19	8	3	7|0|17	0.57
AHA1	RPL10	4|4|16	8	3	13|3|8	0.57
AHA1	RPL12	6|5|14	8.33	3	11|0|8	0.57
AHA1	RPL24	6|6|11	7.67	3	10|7|8	0.57
AHA1	RPL8B	7|3|19	9.67	3	18|2|7	0.57
AHA1	RPS20	2|2|4	2.67	3	8|0|3	0.57
AHA1	RPS24	6|7|11	8	3	11|5|6	0.57
CDC37	RPL3	4|1	2.5	2	11|0|0	0.57
CNS1	VIG9	5|2	3.5	2	7|0|5	0.57
CPR6	RPL15	5|4	4.5	2	7|1|5	0.57
CPR6	RPS2	7|11	9	2	11|4|6	0.57
CPR6	RPS20	4|2	3	2	8|0|3	0.57
CPR6	RPS24	5|9	7	2	11|5|6	0.57
CPR7	ACC1	7|0	3.5	2	9|0|5	0.57
CPR7	PDA1	11|2	6.5	2	10|1|7	0.57
CPR7	RPL15	5|4	4.5	2	7|1|5	0.57
CPR7	RPL20	16|7	11.5	2	17|4|3	0.57
CPR7	RSM22	5|3	4	2	4|0|8	0.57
CPR7	TEF3	15|6	10.5	2	11|0|9	0.57
E36A_HSP90	DED1	13|5	9	2	14|1|5	0.57
E36A_HSP90	PDA1	10|6	8	2	10|1|7	0.57
E36A_HSP90	RPL10	16|15	15.5	2	13|3|8	0.57
E36A_HSP90	RPL17	6|4	5	2	10|3|3	0.57
E36A_HSP90	RPS23	11|8	9.5	2	9|2|9	0.57
E36A_HSP90	RPS24	6|9	7.5	2	11|5|6	0.57
HCH1	RPL13	10|2	6	2	12|3|5	0.57
HCH1	RPS2	10|2	6	2	11|4|6	0.57
SBA1	LYS12	12|4	8	2	9|0|8	0.57
SBA1	NAT1	14|20	17	2	7|0|17	0.57
SBA1	PDA1	10|9	9.5	2	10|1|7	0.57
SBA1	PDB1	4|2	3	2	5|0|6	0.57
Sgt1	MRPL19	2|6|1	3	3	5|0|8	0.57
STI1	LYS12	10|4	7	2	9|0|8	0.57
STI1	RPS2	10|4	7	2	11|4|6	0.57
STI1	RPS24	9|3	6	2	11|5|6	0.57
STI1	TIF46	10|5	7.5	2	11|0|6	0.57
AHA1	MDG1	7|2|11	6.67	3	11|1|9	0.58
AHA1	PDA1	5|5|7	5.67	3	10|1|7	0.58
AHA1	RPL20	9|8|12	9.67	3	17|4|3	0.58
CDC37	PDA1	7|7	7	2	10|1|7	0.58
CDC37	RPL10	6|11	8.5	2	13|3|8	0.58
CDC37	RPL12	9|4	6.5	2	11|0|8	0.58
CDC37	RPL13	7|2	4.5	2	12|3|5	0.58
CDC37	RPS2	4|8	6	2	11|4|6	0.58
CDC37	RPS23	7|9	8	2	9|2|9	0.58
CNS1	LYS12	8|5	6.5	2	9|0|8	0.58
CPR6	LYS12	6|4	5	2	9|0|8	0.58
CPR6	RPL20	11|12	11.5	2	17|4|3	0.58
CPR6	RPL24	6|9	7.5	2	10|7|8	0.58
CPR7	NAT1	17|7	12	2	7|0|17	0.58
CPR7	orf19.7239	11|12	11.5	2	11|1|9	0.58
CPR7	RPL12	10|3	6.5	2	11|0|8	0.58
CPR7	RPL13	7|3	5	2	12|3|5	0.58
CPR7	RPS23	7|7	7	2	9|2|9	0.58
E36A_HSP90	RPL21	12|7	9.5	2	10|5|12	0.58
E36A_HSP90	RPL8B	18|14	16	2	18|2|7	0.58
E36A_HSP90	RPS15	23|29	26	2	19|2|16	0.58
HCH1	LYS12	6|5	5.5	2	9|0|8	0.58
HCH1	RPL20	11|4	7.5	2	17|4|3	0.58
HCH1	RPS24	8|1	4.5	2	11|5|6	0.58
SBA1	DED1	9|7	8	2	14|1|5	0.58
SBA1	orf19.7239	12|12	12	2	11|1|9	0.58
SBA1	PWP1	20|9	14.5	2	18|0|9	0.58
SBA1	RPL12	10|2	6	2	11|0|8	0.58
SBA1	YST1	9|19	14	2	10|1|17	0.58
Sgt1	ACC1	5|5|0	3.33	3	9|0|5	0.58
Sgt1	DED1	7|5|8	6.67	3	14|1|5	0.58
Sgt1	HSP70	13|10|23	15.33	3	15|0|14	0.58
Sgt1	LYS12	7|6|0	4.33	3	9|0|8	0.58
Sgt1	RPL13	5|8|7	6.67	3	12|3|5	0.58
Sgt1	RPS2	8|8|6	7.33	3	11|4|6	0.58
Sgt1	RPS24	5|8|2	5	3	11|5|6	0.58
Sgt1	TEF3	10|0|10	6.67	3	11|0|9	0.58
Sgt1	TIF46	5|6|2	4.33	3	11|0|6	0.58
STI1	RPL13	7|4	5.5	2	12|3|5	0.58
STI1	RPL20	11|8	9.5	2	17|4|3	0.58
STI1	RPS23	6|8	7	2	9|2|9	0.58
AHA1	RPS41	8|13|29	16.67	3	25|13|0	0.59
AHA1	YST1	4|2|16	7.33	3	10|1|17	0.59
CDC37	orf19.3015	19|3	11	2	17|0|14	0.59
CDC37	orf19.7239	7|8	7.5	2	11|1|9	0.59
CDC37	PWP1	15|7	11	2	18|0|9	0.59
CDC37	RPL20	9|8	8.5	2	17|4|3	0.59
CDC37	RPL21	5|10	7.5	2	10|5|12	0.59
CDC37	RPL8B	8|13	10.5	2	18|2|7	0.59
CDC37	RPS25	11|5	8	2	12|3|12	0.59
CDC37	TEF3	0|9	4.5	2	11|0|9	0.59
CNS1	orf19.7239	8|7	7.5	2	11|1|9	0.59
CNS1	RPL20	4|9	6.5	2	17|4|3	0.59
CPR6	DED1	7|7	7	2	14|1|5	0.59
CPR6	orf19.7239	9|8	8.5	2	11|1|9	0.59
CPR6	RPL12	7|4	5.5	2	11|0|8	0.59
CPR6	RPL8B	8|14	11	2	18|2|7	0.59
CPR6	RPS6	12|11	11.5	2	16|4|8	0.59
CPR7	orf19.3015	19|4	11.5	2	17|0|14	0.59
CPR7	orf19.7552	12|4	8	2	11|0|12	0.59
CPR7	PWP1	17|0	8.5	2	18|0|9	0.59
CPR7	RPL10	10|7	8.5	2	13|3|8	0.59
CPR7	RPS25	11|13	12	2	12|3|12	0.59
CPR7	RPS41	31|11	21	2	25|13|0	0.59
CPR7	RPS6	11|9	10	2	16|4|8	0.59
HCH1	RPL10	10|2	6	2	13|3|8	0.59
HCH1	RPL4	31|4	17.5	2	22|13|16	0.59
HCH1	RPS6	12|2	7	2	16|4|8	0.59
SBA1	HSP70	17|13	15	2	15|0|14	0.59
SBA1	orf19.7552	10|10	10	2	11|0|12	0.59
SBA1	RPL10	7|10	8.5	2	13|3|8	0.59
SBA1	RPL20	10|5	7.5	2	17|4|3	0.59
SBA1	RPL8B	14|12	13	2	18|2|7	0.59
SBA1	RPS23	6|7	6.5	2	9|2|9	0.59
SBA1	RPS25	13|9	11	2	12|3|12	0.59
SBA1	TEF3	0|9	4.5	2	11|0|9	0.59
Sgt1	orf19.7239	8|8|8	8	3	11|1|9	0.59
Sgt1	RPL10	8|9|5	7.33	3	13|3|8	0.59
Sgt1	RPL21	4|8|10	7.33	3	10|5|12	0.59
Sgt1	RPL8B	4|3|15	7.33	3	18|2|7	0.59
STI1	RPS15	17|26	21.5	2	19|2|16	0.59
STI1	RPS6	12|9	10.5	2	16|4|8	0.59
AHA1	HSP60	7|9|25	13.67	3	13|0|28	0.6
AHA1	orf19.7552	2|4|9	5	3	11|0|12	0.6
AHA1	PWP1	0|4|11	5	3	18|0|9	0.6
AHA1	RPL23	3|7|21	10.33	3	17|2|17	0.6
AHA1	RPS10	15|21|63	33	3	32|11|35	0.6
AHA1	RPS15	2|6|18	8.67	3	19|2|16	0.6
AHA1	RPS18	10|7|26	14.33	3	25|5|14	0.6
AHA1	SSB1	12|8|38	19.33	3	23|0|26	0.6
CDC37	HSP70	12|10	11	2	15|0|14	0.6
CDC37	RPL23	14|12	13	2	17|2|17	0.6
CDC37	RPS15	8|19	13.5	2	19|2|16	0.6
CDC37	RPS18	22|13	17.5	2	25|5|14	0.6
CDC37	RPS41	19|9	14	2	25|13|0	0.6
CDC37	YST1	9|12	10.5	2	10|1|17	0.6
CPR6	RPS15	11|18	14.5	2	19|2|16	0.6
CPR6	RPS41	15|27	21	2	25|13|0	0.6
CPR7	HSP60	27|17	22	2	13|0|28	0.6
CPR7	RPL23	16|20	18	2	17|2|17	0.6
CPR7	RPL4	18|11	14.5	2	22|13|16	0.6
CPR7	RPL8B	9|10	9.5	2	18|2|7	0.6
CPR7	RPS15	18|8	13	2	19|2|16	0.6
CPR7	RPS18	20|17	18.5	2	25|5|14	0.6
CPR7	YST1	10|6	8	2	10|1|17	0.6
E36A_HSP90	RPS18	18|20	19	2	25|5|14	0.6
E36A_HSP90	RPS41	27|25	26	2	25|13|0	0.6
E36A_HSP90	SSB1	34|39	36.5	2	23|0|26	0.6
HCH1	RPS41	21|0	10.5	2	25|13|0	0.6
HCH1	YST1	10|1	5.5	2	10|1|17	0.6
SBA1	HSP60	21|19	20	2	13|0|28	0.6
SBA1	orf19.3015	16|5	10.5	2	17|0|14	0.6
SBA1	RPL23	15|18	16.5	2	17|2|17	0.6
SBA1	RPS18	18|12	15	2	25|5|14	0.6
Sgt1	NAT1	6|4|10	6.67	3	7|0|17	0.6
Sgt1	orf19.7552	1|8|2	3.67	3	11|0|12	0.6
Sgt1	RPL23	11|10|15	12	3	17|2|17	0.6
Sgt1	RPL4	12|20|23	18.33	3	22|13|16	0.6
Sgt1	RPS41	5|18|14	12.33	3	25|13|0	0.6
Sgt1	SSA2	19|13|27	19.67	3	25|0|18	0.6
Sgt1	YST1	9|12|11	10.67	3	10|1|17	0.6
STI1	RPL23	6|13	9.5	2	17|2|17	0.6
STI1	RPL4	22|13	17.5	2	22|13|16	0.6
STI1	RPS18	18|14	16	2	25|5|14	0.6
STI1	RPS41	18|12	15	2	25|13|0	0.6
AHA1	GLT1	0|6|46	17.33	3	34|0|30	0.61
AHA1	RPS3	13|19|45	25.67	3	37|10|32	0.61
AHA1	RPS7	15|12|60	29	3	45|3|69	0.61
CDC37	CMD1	147|7	77	2	118|26|12	0.61
CDC37	HSP60	20|15	17.5	2	13|0|28	0.61
CDC37	RPS3	27|18	22.5	2	37|10|32	0.61
CDC37	RPS5	40|16	28	2	52|12|23	0.61
CDC37	RPS7	41|37	39	2	45|3|69	0.61
CDC37	SSA2	18|16	17	2	25|0|18	0.61
CDC37	SSB1	21|21	21	2	23|0|26	0.61
CNS1	HSP60	14|8	11	2	13|0|28	0.61
CNS1	SSA2	17|6	11.5	2	25|0|18	0.61
CPR6	CMD1	24|148	86	2	118|26|12	0.61
CPR6	RPS10	22|39	30.5	2	32|11|35	0.61
CPR6	RPS18	16|17	16.5	2	25|5|14	0.61
CPR6	RPS7	27|42	34.5	2	45|3|69	0.61
CPR6	SSB1	16|17	16.5	2	23|0|26	0.61
CPR7	CMD1	166|20	93	2	118|26|12	0.61
CPR7	RPS10	28|16	22	2	32|11|35	0.61
CPR7	RPS3	35|17	26	2	37|10|32	0.61
CPR7	RPS5	44|26	35	2	52|12|23	0.61
CPR7	RPS7	43|57	50	2	45|3|69	0.61
CPR7	SSB1	18|11	14.5	2	23|0|26	0.61
E36A_HSP90	RPS10	26|51	38.5	2	32|11|35	0.61
E36A_HSP90	RPS7	38|54	46	2	45|3|69	0.61
HCH1	CMD1	168|46	107	2	118|26|12	0.61
HCH1	RPS10	30|7	18.5	2	32|11|35	0.61
HCH1	RPS15	13|0	6.5	2	19|2|16	0.61
HCH1	RPS18	17|4	10.5	2	25|5|14	0.61
HCH1	RPS7	44|4	24	2	45|3|69	0.61
SBA1	GLT1	35|42	38.5	2	34|0|30	0.61
SBA1	RPS15	11|13	12	2	19|2|16	0.61
SBA1	RPS3	28|22	25	2	37|10|32	0.61
SBA1	RPS41	15|13	14	2	25|13|0	0.61
SBA1	RPS5	45|18	31.5	2	52|12|23	0.61
SBA1	RPS7	35|41	38	2	45|3|69	0.61
SBA1	SSA2	23|20	21.5	2	25|0|18	0.61
SBA1	SSB1	26|23	24.5	2	23|0|26	0.61
Sgt1	CMD1	177|117|32	108.67	3	118|26|12	0.61
Sgt1	HSP60	11|20|3	11.33	3	13|0|28	0.61
Sgt1	RPS10	14|22|41	25.67	3	32|11|35	0.61
Sgt1	RPS18	10|10|15	11.67	3	25|5|14	0.61
Sgt1	RPS7	13|20|41	24.67	3	45|3|69	0.61
Sgt1	SSB1	19|13|12	14.67	3	23|0|26	0.61
STI1	CMD1	143|8	75.5	2	118|26|12	0.61
STI1	RPS5	39|19	29	2	52|12|23	0.61
STI1	RPS7	38|76	57	2	45|3|69	0.61
STI1	SSB1	18|16	17	2	23|0|26	0.61
AHA1	"APR1	0|1|1	0.67	3	1|0|2	0.62
AHA1	ACH1	0|0|1	0.33	3	1|0|0	0.62
AHA1	ADE6	0|1|0	0.33	3	0|0|0	0.62
AHA1	ADP1	1|0|0	0.33	3	0|0|0	0.62
AHA1	AES2	0|1|0	0.33	3	0|0|0	0.62
AHA1	AFF8	0|0|1	0.33	3	0|1|0	0.62
AHA1	AFG11	0|1|0	0.33	3	0|0|0	0.62
AHA1	AFL1	0|0|1	0.33	3	0|0|0	0.62
AHA1	ALR1	0|1|0	0.33	3	0|0|1	0.62
AHA1	AMN1	1|0|0	0.33	3	0|0|0	0.62
AHA1	AMO2	0|1|0	0.33	3	0|0|0	0.62
AHA1	APC1	0|1|0	0.33	3	0|0|0	0.62
AHA1	APS3	0|1|0	0.33	3	0|0|0	0.62
AHA1	ARC19	0|0|1	0.33	3	0|0|0	0.62
AHA1	ARG81	0|0|1	0.33	3	0|0|0	0.62
AHA1	ARP8	0|0|1	0.33	3	1|1|3	0.62
AHA1	ATC210	0|1|0	0.33	3	0|0|0	0.62
AHA1	AVT42	1|0|0	0.33	3	0|0|0	0.62
AHA1	AXL1	0|0|1	0.33	3	0|0|0	0.62
AHA1	BEM3	0|0|1	0.33	3	0|0|0	0.62
AHA1	BFR2	0|0|1	0.33	3	0|0|0	0.62
AHA1	BMT6	0|0|1	0.33	3	0|0|0	0.62
AHA1	BOI2	0|1|0	0.33	3	0|0|0	0.62
AHA1	BRR2	0|0|1	0.33	3	0|0|0	0.62
AHA1	C3_01170W_A	0|1|0	0.33	3	0|0|0	0.62
AHA1	C4_06840W_A	0|1|0	0.33	3	0|1|0	0.62
AHA1	C4_07210W_A	0|0|1	0.33	3	0|0|0	0.62
AHA1	C5_01140C_A	0|0|1	0.33	3	0|0|0	0.62
AHA1	C5_03430W_A	0|1|0	0.33	3	0|0|0	0.62
AHA1	C7_02460C_A	0|0|1	0.33	3	0|0|0	0.62
AHA1	C7_03660C_A	1|0|1	0.67	3	0|0|0	0.62
AHA1	CAT8	0|0|1	0.33	3	0|0|0	0.62
AHA1	CCC2	0|0|1	0.33	3	0|0|0	0.62
AHA1	CCT6	0|0|1	0.33	3	0|0|0	0.62
AHA1	CDC10	0|0|1	0.33	3	0|0|0	0.62
AHA1	CDC12	0|0|1	0.33	3	0|0|0	0.62
AHA1	CDC24	0|0|1	0.33	3	0|0|1	0.62
AHA1	CDC47	0|0|1	0.33	3	0|0|0	0.62
AHA1	CDC48	0|0|1	0.33	3	0|0|0	0.62
AHA1	CDR3	0|1|0	0.33	3	0|0|0	0.62
AHA1	CFL3	0|1|0	0.33	3	0|0|0	0.62
AHA1	CHS6	1|0|0	0.33	3	0|0|0	0.62
AHA1	CMD1	14|24|9	15.67	3	118|26|12	0.62
AHA1	CMD3	0|0|1	0.33	3	0|0|0	0.62
AHA1	CNA1	0|0|1	0.33	3	0|0|0	0.62
AHA1	COX13	0|0|1	0.33	3	0|0|0	0.62
AHA1	CPS2	0|0|1	0.33	3	0|0|0	0.62
AHA1	CPY1	0|0|1	0.33	3	0|0|0	0.62
AHA1	CR_01550C_A	0|0|1	0.33	3	0|0|0	0.62
AHA1	CR_02670C_A	0|1|0	0.33	3	0|0|0	0.62
AHA1	CSO1	0|1|0	0.33	3	0|0|0	0.62
AHA1	CSR1	1|0|0	0.33	3	0|0|0	0.62
AHA1	CSR1	0|0|1	0.33	3	0|0|0	0.62
AHA1	CTA3	0|0|1	0.33	3	0|0|0	0.62
AHA1	CTN2	0|1|0	0.33	3	0|0|0	0.62
AHA1	CYS4	0|0|1	0.33	3	0|0|0	0.62
AHA1	DGA2	0|0|1	0.33	3	0|0|0	0.62
AHA1	DNA2	0|0|1	0.33	3	0|0|0	0.62
AHA1	DNM1	0|0|1	0.33	3	2|0|2	0.62
AHA1	DOP1	0|0|1	0.33	3	0|0|0	0.62
AHA1	DUR1,2	0|0|1	0.33	3	0|0|0	0.62
AHA1	EBP1	0|0|1	0.33	3	0|0|0	0.62
AHA1	EFB1	1|0|0	0.33	3	0|0|0	0.62
AHA1	EGD2	0|1|0	0.33	3	0|0|1	0.62
AHA1	ENP1	0|0|1	0.33	3	0|0|0	0.62
AHA1	ERG1	0|1|0	0.33	3	0|0|0	0.62
AHA1	FAR1	0|0|1	0.33	3	0|0|0	0.62
AHA1	FIG4	0|1|0	0.33	3	0|1|0	0.62
AHA1	FKH2	0|0|1	0.33	3	0|0|0	0.62
AHA1	FLU1	0|0|1	0.33	3	0|0|0	0.62
AHA1	FMP27	0|0|1	0.33	3	0|0|1	0.62
AHA1	FMP35	0|0|1	0.33	3	0|0|0	0.62
AHA1	FZO1	0|1|0	0.33	3	0|0|0	0.62
AHA1	Gal11	0|1|0	0.33	3	0|1|0	0.62
AHA1	GAT1	0|1|0	0.33	3	0|0|0	0.62
AHA1	GCD2	0|0|1	0.33	3	0|0|0	0.62
AHA1	GGC1	0|0|1	0.33	3	0|0|0	0.62
AHA1	GLT1	1|0|0	0.33	3	0|0|0	0.62
AHA1	GNP3	0|1|1	0.67	3	0|0|2	0.62
AHA1	GPD1	0|0|1	0.33	3	0|0|0	0.62
AHA1	GRR1	0|0|1	0.33	3	0|0|0	0.62
AHA1	GRX3	0|0|1	0.33	3	0|0|0	0.62
AHA1	HGH1	0|0|1	0.33	3	0|0|0	0.62
AHA1	HIR3	0|1|0	0.33	3	0|1|0	0.62
AHA1	HIS7	0|0|1	0.33	3	0|0|0	0.62
AHA1	HNM2	1|0|0	0.33	3	0|0|0	0.62
AHA1	HOM6	0|0|1	0.33	3	0|0|0	0.62
AHA1	HOP1	0|0|1	0.33	3	0|0|0	0.62
AHA1	HRQ1	0|1|0	0.33	3	0|0|0	0.62
AHA1	HSL1	0|1|0	0.33	3	0|0|0	0.62
AHA1	HSP21	0|1|1	0.67	3	0|0|1	0.62
AHA1	HTA2	1|0|1	0.67	3	0|0|0	0.62
AHA1	HXT63	0|0|1	0.33	3	0|0|0	0.62
AHA1	IME2	0|1|0	0.33	3	0|0|0	0.62
AHA1	ISM1	0|1|0	0.33	3	0|0|0	0.62
AHA1	JSN1	0|0|1	0.33	3	0|0|0	0.62
AHA1	KAR3	0|1|1	0.67	3	0|0|0	0.62
AHA1	KIP3	0|1|0	0.33	3	0|0|0	0.62
AHA1	LDG9	1|0|0	0.33	3	0|0|0	0.62
AHA1	LIP1	1|1|0	0.67	3	1|1|0	0.62
AHA1	LIP6	0|1|0	0.33	3	0|0|0	0.62
AHA1	LON1	0|1|1	0.67	3	0|0|0	0.62
AHA1	LPF2	0|0|1	0.33	3	0|1|0	0.62
AHA1	LPF20	0|1|0	0.33	3	0|1|0	0.62
AHA1	LST7	1|0|0	0.33	3	0|0|0	0.62
AHA1	LYS4	0|1|0	0.33	3	0|0|0	0.62
AHA1	MAK10	0|0|1	0.33	3	0|0|0	0.62
AHA1	MAM33	0|0|1	0.33	3	0|0|0	0.62
AHA1	MCH1	0|1|0	0.33	3	0|0|0	0.62
AHA1	MCT1	1|0|0	0.33	3	0|0|0	0.62
AHA1	MDN1	0|1|0	0.33	3	0|0|0	0.62
AHA1	MET1	0|0|1	0.33	3	0|0|0	0.62
AHA1	MIS1	0|0|1	0.33	3	0|1|0	0.62
AHA1	MRP7	1|0|0	0.33	3	0|1|0	0.62
AHA1	MRPL11	0|1|0	0.33	3	0|0|0	0.62
AHA1	MRPL19	1|3|4	2.67	3	5|0|8	0.62
AHA1	MRPL37	0|1|1	0.67	3	3|0|1	0.62
AHA1	MRPS5	0|0|1	0.33	3	0|0|0	0.62
AHA1	MRPS8	0|1|0	0.33	3	4|0|0	0.62
AHA1	MRT4	0|0|1	0.33	3	1|0|1	0.62
AHA1	MYO5	0|1|0	0.33	3	0|0|0	0.62
AHA1	NAP1	0|1|0	0.33	3	0|0|0	0.62
AHA1	NCL1	0|0|1	0.33	3	0|0|0	0.62
AHA1	NMD3	0|0|1	0.33	3	0|0|2	0.62
AHA1	NMD5	0|0|1	0.33	3	0|0|0	0.62
AHA1	NOT4	0|0|1	0.33	3	0|0|1	0.62
AHA1	NPR1	0|0|1	0.33	3	0|0|1	0.62
AHA1	NUP170	1|0|0	0.33	3	0|0|0	0.62
AHA1	NUP192	1|0|0	0.33	3	0|0|0	0.62
AHA1	NUP60	0|1|1	0.67	3	0|0|1	0.62
AHA1	OAC1	0|0|1	0.33	3	0|0|3	0.62
AHA1	orf19.10698	0|0|1	0.33	3	0|0|0	0.62
AHA1	orf19.11117	1|1|0	0.67	3	0|0|0	0.62
AHA1	orf19.11272	0|1|0	0.33	3	0|0|0	0.62
AHA1	orf19.11349	0|0|1	0.33	3	0|0|0	0.62
AHA1	orf19.11367	0|0|1	0.33	3	0|0|0	0.62
AHA1	orf19.11390	1|0|0	0.33	3	0|0|0	0.62
AHA1	orf19.11418	0|0|1	0.33	3	1|0|1	0.62
AHA1	orf19.11678	0|0|1	0.33	3	0|0|0	0.62
AHA1	orf19.11826	0|0|1	0.33	3	0|1|0	0.62
AHA1	orf19.11931	0|0|1	0.33	3	0|0|0	0.62
AHA1	orf19.12113	0|1|0	0.33	3	0|0|0	0.62
AHA1	orf19.1236	1|0|0	0.33	3	0|0|0	0.62
AHA1	orf19.12379	0|1|0	0.33	3	1|0|0	0.62
AHA1	orf19.1241	0|0|1	0.33	3	0|0|0	0.62
AHA1	orf19.12470	0|0|1	0.33	3	0|0|0	0.62
AHA1	orf19.12507	0|0|1	0.33	3	1|0|0	0.62
AHA1	orf19.12711	1|0|0	0.33	3	0|0|0	0.62
AHA1	orf19.12718	0|0|1	0.33	3	0|0|0	0.62
AHA1	orf19.12950	0|1|0	0.33	3	0|0|0	0.62
AHA1	orf19.13005	0|0|1	0.33	3	0|0|0	0.62
AHA1	orf19.13014	1|0|0	0.33	3	0|0|0	0.62
AHA1	orf19.135	0|1|0	0.33	3	0|0|0	0.62
AHA1	orf19.13969	1|1|0	0.67	3	4|1|0	0.62
AHA1	orf19.14160	0|0|1	0.33	3	0|1|1	0.62
AHA1	orf19.14175	0|0|1	0.33	3	5|0|1	0.62
AHA1	orf19.1418	1|0|0	0.33	3	0|0|0	0.62
AHA1	orf19.1450	0|0|1	0.33	3	0|0|0	0.62
AHA1	orf19.1498	0|0|1	0.33	3	0|0|0	0.62
AHA1	orf19.1576	0|0|1	0.33	3	0|0|0	0.62
AHA1	orf19.1656	1|0|0	0.33	3	0|0|0	0.62
AHA1	orf19.1658	0|1|0	0.33	3	0|0|0	0.62
AHA1	orf19.1696	0|0|1	0.33	3	0|0|0	0.62
AHA1	orf19.1748	0|1|0	0.33	3	0|0|0	0.62
AHA1	orf19.1757	0|0|1	0.33	3	2|0|0	0.62
AHA1	orf19.1758	0|1|0	0.33	3	0|0|0	0.62
AHA1	orf19.1911	0|1|0	0.33	3	0|0|1	0.62
AHA1	orf19.1969	0|1|0	0.33	3	0|0|0	0.62
AHA1	orf19.219	0|0|1	0.33	3	0|0|0	0.62
AHA1	orf19.2200	0|0|1	0.33	3	2|0|1	0.62
AHA1	orf19.2274	0|1|0	0.33	3	0|1|0	0.62
AHA1	orf19.2673	0|0|1	0.33	3	0|0|1	0.62
AHA1	orf19.2745	0|0|1	0.33	3	0|0|0	0.62
AHA1	orf19.2769	0|1|0	0.33	3	0|0|0	0.62
AHA1	orf19.2963	0|0|1	0.33	3	0|0|0	0.62
AHA1	orf19.3015	3|2|6	3.67	3	17|0|14	0.62
AHA1	orf19.3019	1|0|0	0.33	3	0|0|0	0.62
AHA1	orf19.3217	1|0|0	0.33	3	0|0|0	0.62
AHA1	orf19.3223	0|1|1	0.67	3	0|0|0	0.62
AHA1	orf19.3236	1|0|0	0.33	3	0|0|0	0.62
AHA1	orf19.3241	0|0|1	0.33	3	0|0|0	0.62
AHA1	orf19.3266	0|1|0	0.33	3	0|0|0	0.62
AHA1	orf19.3500	0|1|0	0.33	3	0|0|0	0.62
AHA1	orf19.3693	0|0|1	0.33	3	0|0|0	0.62
AHA1	orf19.3923	0|0|1	0.33	3	1|0|0	0.62
[truncated: 3,909 more rows]
