# Supplementary material for: Global proteomic analyses define an environmentally contingent Hsp90 interactome and reveal chaperone-dependent regulation of stress granule proteins and the R2TP complex in a fungal pathogen
Source: PLoS Biol. 2019 Jul 8;17(7):e3000358. doi: 10.1371/journal.pbio.3000358 (PMC6638986; doi:10.1371/journal.pbio.3000358)
Supplement: S2 Table — (Tab1) Peptide intensity in each fraction. Column A: Candida genome database systematic name. Column B: protein common name. Column C: protein uniprot accession ID. Column D: description of function. Column E: lysine used for labeling (L indicates light lysine, M indicates medium lysine, H indicates heavy lysine). Column F: treatment condition (untreated, genetic depletion of HSP90, pharmacological inhibition of Hsp90). Column G: co-elution cluster ID. Columns H–DW: intensity in each biochemical fraction. (Tab2) Co-fractionation clustering. Column A: co-elution cluster ID. Column B: protein common name. Column C: protein uniprot accession ID. Column D: Candida genome database systematic name. Column E: lysine used for labeling (L indicates light lysine, M indicates medium lysine, H indicates heavy lysine). Column F: treatment condition (untreated, genetic depletion of Hsp90, pharmacological inhibition of Hsp90). (Tab3) GO term analysis of the Hsp90 cluster. Column A: GO term ID. Column B: description of GO term. Column C: frequency of representation over background. Column D: genes assigned to a particular GO term. GO, Gene Ontology; SILAC, stable isotope labeling with amino acids in cell culture. (XLSX) [file pbio.3000358.s007.xlsx]

## Sheet: silac_hsp90_depletion.tsv
feature_name	gene_label	uniprot_accn	description	label	condition	cluster_id_untreated	1	2	3	4	5	6	7	8	9	10	11	12	13	14	15	16	17	18	19	20	21	22	23	24	25	26	27	28	29	30	31	32	33	34	35	36	37	38	39	40	41	42	43
C1_02190W_A	ABP140	Q59VY2	Abp140p	L	pharmacological	1	0	0	0	0	0	0	0	0	0	0	0	0	0	0	0	0	0	0	0	0	0	0	0	0	0	0	0	0	0	0	0	0	0	0	0	0	0	0	0	0	0	0	0
C1_02190W_A	ABP140	Q59VY2	Abp140p	M	untreated	1	0	0	0	0	0	0	0	0	0	0	0	0	0	0	0	0	0	0	0	0	0	0	0	0	0	0	0	0	0	0	0	0	0	0	0	0	0	0	0	0	0	0	0
C1_02190W_A	ABP140	Q59VY2	Abp140p	H	genetic	1	0	0	0	0	0	0	0	0	0	0	0	0	0	0	0	0	0	0	0	0	0	0	0	0	0	0	0	0	0	0	0	0	0	0	0	0	0	0	0	0	0	0	0
C5_03240W_A	BUB3	Q59QR8	Bub3p	L	pharmacological	1	0	0	0	0	0	0	0	0	0	0	0	0	0	0	0	0	0	0	0	0	0	0	0	0	0	0	0	0	6117400	0	0	0	0	0	0	0	0	0	0	0	0	0	0
C5_03240W_A	BUB3	Q59QR8	Bub3p	M	untreated	1	0	0	0	0	0	0	0	0	0	0	0	0	0	0	0	0	0	0	0	0	0	0	0	0	0	0	0	0	4386500	0	0	0	0	0	0	0	0	0	0	0	0	0	0
C5_03240W_A	BUB3	Q59QR8	Bub3p	H	genetic	1	0	0	0	0	0	0	0	0	0	0	0	0	0	0	0	0	0	0	0	0	0	0	0	0	0	0	0	0	13214000	0	0	0	0	0	0	0	0	0	0	0	0	0	0
C6_02460C_A	CBP3	Q5AC35	Uncharacterized protein	L	pharmacological	1	0	0	0	0	0	0	0	0	0	0	0	0	0	0	0	0	0	0	0	0	0	0	0	0	0	0	0	0	0	0	0	0	0	0	0	0	0	0	0	0	0	0	0
C6_02460C_A	CBP3	Q5AC35	Uncharacterized protein	M	untreated	1	0	0	0	0	0	0	0	0	0	0	0	0	0	0	0	0	0	0	0	0	0	0	0	0	0	0	0	0	0	0	0	0	0	0	0	0	0	0	0	0	0	0	0
C6_02460C_A	CBP3	Q5AC35	Uncharacterized protein	H	genetic	1	0	0	0	0	0	0	0	0	0	0	0	0	0	0	0	0	0	0	0	0	0	0	0	0	0	0	0	0	0	0	0	0	0	0	0	0	0	0	0	0	0	0	0
C4_04320W_A	FRE10	Q59PA1	Fre10p	L	pharmacological	1	0	0	0	0	0	0	0	0	0	0	0	0	0	0	0	0	0	0	0	0	0	0	0	0	0	0	0	0	0	0	0	0	0	0	0	0	0	0	0	0	0	0	0
C4_04320W_A	FRE10	Q59PA1	Fre10p	M	untreated	1	0	0	0	0	0	0	0	0	0	0	0	0	0	0	0	0	0	0	0	0	0	0	0	0	0	0	0	0	0	0	0	0	0	0	0	0	0	0	0	0	0	0	0
C4_04320W_A	FRE10	Q59PA1	Fre10p	H	genetic	1	0	0	0	0	0	0	0	0	0	0	0	0	0	0	0	0	0	0	0	0	0	0	0	0	0	0	0	0	0	0	0	0	0	0	0	0	0	0	0	0	0	0	0
C1_11700C_A	MRF1	Q59TU5	Mrf1p	L	pharmacological	1	0	0	0	0	0	0	0	0	0	0	0	0	0	0	0	0	0	0	0	0	0	0	0	0	0	0	0	0	0	0	0	0	0	0	12866000	119340000	238120000	119930000	0	6545800	0	0	39444000
C1_11700C_A	MRF1	Q59TU5	Mrf1p	M	untreated	1	0	0	0	0	0	0	0	0	0	0	0	0	0	0	0	0	0	0	0	0	0	0	0	0	0	0	0	0	0	0	0	0	0	0	6534700	71947000	126850000	61890000	0	4725400	0	0	24496000
C1_11700C_A	MRF1	Q59TU5	Mrf1p	H	genetic	1	0	0	0	0	0	0	0	0	0	0	0	0	0	0	0	0	0	0	0	0	0	0	0	0	0	0	0	0	0	0	0	0	0	0	7765400	88385000	169200000	76285000	0	5472800	0	0	33600000
CR_02580W_A	PAN6	A0A1D8PS97	Pantoate--beta-alanine ligase	L	pharmacological	1	0	0	0	0	0	0	0	0	0	0	0	0	0	0	0	0	0	0	0	0	0	0	0	0	0	0	0	0	0	0	0	0	0	0	0	0	0	0	0	0	0	0	0
CR_02580W_A	PAN6	A0A1D8PS97	Pantoate--beta-alanine ligase	M	untreated	1	0	0	0	0	0	0	0	0	0	0	0	0	0	0	0	0	0	0	0	0	0	0	0	0	0	0	0	0	0	0	0	0	0	0	0	0	0	0	0	0	0	0	0
CR_02580W_A	PAN6	A0A1D8PS97	Pantoate--beta-alanine ligase	H	genetic	1	0	0	0	0	0	0	0	0	0	0	0	0	0	0	0	0	0	0	0	0	0	0	0	0	0	0	0	0	0	0	0	0	0	0	0	0	0	0	0	0	0	0	0
C2_00480C_A	PHHB	Q5ACY8	4a-hydroxytetrahydrobiopterin dehydratase	L	pharmacological	1	0	0	0	0	0	0	0	0	0	0	0	0	0	0	0	0	0	0	0	0	0	0	0	0	0	0	0	0	0	0	0	0	0	0	0	0	0	0	0	0	0	0	0
C2_00480C_A	PHHB	Q5ACY8	4a-hydroxytetrahydrobiopterin dehydratase	M	untreated	1	0	0	0	0	0	0	0	0	0	0	0	0	0	0	0	0	0	0	0	0	0	0	0	0	0	0	0	0	0	0	0	0	0	0	0	0	0	0	0	0	0	0	0
C2_00480C_A	PHHB	Q5ACY8	4a-hydroxytetrahydrobiopterin dehydratase	H	genetic	1	0	0	0	0	0	0	0	0	0	0	0	0	0	0	0	0	0	0	0	0	0	0	0	0	0	0	0	0	0	0	0	0	0	0	0	0	0	0	0	0	0	0	0
C1_09440W_A	PPA2	Q5APF8	Inorganic diphosphatase	L	pharmacological	1	0	0	0	0	0	0	0	0	0	0	0	0	0	0	0	0	0	0	0	0	0	0	0	0	0	0	0	0	0	0	0	0	0	0	0	0	0	0	0	0	0	0	0
C1_09440W_A	PPA2	Q5APF8	Inorganic diphosphatase	M	untreated	1	0	0	0	0	0	0	0	0	0	0	0	0	0	0	0	0	0	0	0	0	0	0	0	0	0	0	0	0	0	0	0	0	0	0	0	0	0	0	0	0	0	0	0
C1_09440W_A	PPA2	Q5APF8	Inorganic diphosphatase	H	genetic	1	0	0	0	0	0	0	0	0	0	0	0	0	0	0	0	0	0	0	0	0	0	0	0	0	0	0	0	0	0	0	0	0	0	0	0	0	0	0	0	0	0	0	0
C7_00710W_A	RPS28B	A0A1D8PQN0	Ribosomal 40S subunit protein S28B	L	pharmacological	1	0	0	0	0	0	0	0	0	0	0	0	0	0	0	0	0	0	0	0	0	0	0	0	0	0	0	0	0	0	0	0	0	0	0	0	0	0	0	0	0	0	0	0
C7_00710W_A	RPS28B	A0A1D8PQN0	Ribosomal 40S subunit protein S28B	M	untreated	1	0	0	0	0	0	0	0	0	0	0	0	0	0	0	0	0	0	0	0	0	0	0	0	0	0	0	0	0	0	0	0	0	0	0	0	0	0	0	0	0	0	0	0
C7_00710W_A	RPS28B	A0A1D8PQN0	Ribosomal 40S subunit protein S28B	H	genetic	1	0	0	0	0	0	0	0	0	0	0	0	0	0	0	0	0	0	0	0	0	0	0	0	0	0	0	0	0	0	0	0	0	0	0	0	0	0	0	0	0	0	0	0
C1_14330W_A	SLM3	A0A1D8PFW8	tRNA-5-taurinomethyluridine 2-sulfurtransferase	L	pharmacological	1	0	0	0	0	0	0	0	0	0	0	0	0	0	0	0	0	0	0	0	0	0	0	0	0	0	0	0	0	0	0	0	0	0	0	0	0	0	0	0	0	0	0	0
C1_14330W_A	SLM3	A0A1D8PFW8	tRNA-5-taurinomethyluridine 2-sulfurtransferase	M	untreated	1	0	0	0	0	0	0	0	0	0	0	0	0	0	0	0	0	0	0	0	0	0	0	0	0	0	0	0	0	0	0	0	0	0	0	0	0	0	0	0	0	0	0	0
C1_14330W_A	SLM3	A0A1D8PFW8	tRNA-5-taurinomethyluridine 2-sulfurtransferase	H	genetic	1	0	0	0	0	0	0	0	0	0	0	0	0	0	0	0	0	0	0	0	0	0	0	0	0	0	0	0	0	0	0	0	0	0	0	0	0	0	0	0	0	0	0	0
C2_09960W_A	TUM1	A0A1D8PIJ8	Sulfurtransferase	L	pharmacological	1	0	0	0	0	0	0	0	0	0	0	0	0	0	0	0	0	0	0	0	0	0	0	0	0	0	0	0	0	0	0	0	0	0	0	0	0	0	0	0	0	0	0	0
C2_09960W_A	TUM1	A0A1D8PIJ8	Sulfurtransferase	M	untreated	1	0	0	0	0	0	0	0	0	0	0	0	0	0	0	0	0	0	0	0	0	0	0	0	0	0	0	0	0	0	0	0	0	0	0	0	0	0	0	0	0	0	0	0
C2_09960W_A	TUM1	A0A1D8PIJ8	Sulfurtransferase	H	genetic	1	0	0	0	0	0	0	0	0	0	0	0	0	0	0	0	0	0	0	0	0	0	0	0	0	0	0	0	0	0	0	0	0	0	0	0	0	0	0	0	0	0	0	0
C7_00580C_A	YFH7	A0A1D8PQM3	Uncharacterized protein	L	pharmacological	1	0	0	0	0	0	0	0	0	0	0	0	0	0	0	0	0	0	0	0	0	0	0	0	0	0	0	0	0	0	0	0	0	0	0	0	0	0	0	0	0	0	0	0
C7_00580C_A	YFH7	A0A1D8PQM3	Uncharacterized protein	M	untreated	1	0	0	0	0	0	0	0	0	0	0	0	0	0	0	0	0	0	0	0	0	0	0	0	0	0	0	0	0	0	0	0	0	0	0	0	0	0	0	0	0	0	0	0
C7_00580C_A	YFH7	A0A1D8PQM3	Uncharacterized protein	H	genetic	1	0	0	0	0	0	0	0	0	0	0	0	0	0	0	0	0	0	0	0	0	0	0	0	0	0	0	0	0	0	0	0	0	0	0	0	0	0	0	0	0	0	0	0
CR_07620W_A	AAT21	Q59N40	Aspartate aminotransferase (EC 2.6.1.1)	L	pharmacological	2	0	0	0	0	0	0	0	0	0	0	0	0	0	0	0	0	0	0	0	0	0	0	0	0	0	0	0	0	0	0	0	0	0	0	0	0	0	0	0	7213200	27954000	304030000	690160000
CR_07620W_A	AAT21	Q59N40	Aspartate aminotransferase (EC 2.6.1.1)	M	untreated	2	0	0	0	0	0	0	0	0	0	0	0	0	0	0	0	0	0	0	0	0	0	0	0	0	0	0	0	0	0	0	0	0	0	0	0	0	0	0	0	3654800	32243000	157610000	413460000
CR_07620W_A	AAT21	Q59N40	Aspartate aminotransferase (EC 2.6.1.1)	H	genetic	2	0	0	0	0	0	0	0	0	0	0	0	0	0	0	0	0	0	0	0	0	0	0	0	0	0	0	0	0	0	0	0	0	0	0	0	0	0	0	0	7714800	18230000	187320000	535310000
C7_00750W_A	ACB1	A0A1D8PQN3	Long-chain fatty acid transporter	L	pharmacological	2	0	0	0	0	0	0	0	0	0	0	0	0	0	0	0	0	0	0	0	0	0	0	0	0	0	0	0	0	0	0	0	0	0	0	0	0	0	34391000	0	0	28674000	0	0
C7_00750W_A	ACB1	A0A1D8PQN3	Long-chain fatty acid transporter	M	untreated	2	0	0	0	0	0	0	0	0	0	0	0	0	0	0	0	0	0	0	0	0	0	0	0	0	0	0	0	0	0	0	0	0	0	0	0	0	0	35256000	0	0	22719000	0	0
C7_00750W_A	ACB1	A0A1D8PQN3	Long-chain fatty acid transporter	H	genetic	2	0	0	0	0	0	0	0	0	0	0	0	0	0	0	0	0	0	0	0	0	0	0	0	0	0	0	0	0	0	0	0	0	0	0	0	0	0	28719000	0	0	14882000	0	0
CR_08210C_A	ACO1	P82611	Aconitate hydratase, mitochondrial (Aconitase) (EC 4.2.1.3) (Citrate hydro-lyase)	L	pharmacological	2	0	0	0	0	0	0	0	0	0	0	0	0	0	0	0	0	0	0	0	0	0	0	0	0	0	0	0	0	0	0	0	0	0	0	0	10368000	9533500	19463000	0	16598000	27690000	182910000	257710000
CR_08210C_A	ACO1	P82611	Aconitate hydratase, mitochondrial (Aconitase) (EC 4.2.1.3) (Citrate hydro-lyase)	M	untreated	2	0	0	0	0	0	0	0	0	0	0	0	0	0	0	0	0	0	0	0	0	0	0	0	0	0	0	0	0	0	0	0	0	0	0	0	8703600	11533000	14018000	0	10428000	22605000	173560000	220800000
CR_08210C_A	ACO1	P82611	Aconitate hydratase, mitochondrial (Aconitase) (EC 4.2.1.3) (Citrate hydro-lyase)	H	genetic	2	0	0	0	0	0	0	0	0	0	0	0	0	0	0	0	0	0	0	0	0	0	0	0	0	0	0	0	0	0	0	0	0	0	0	0	8340000	9329700	11275000	0	15913000	19483000	128770000	141470000
C2_10350C_A	ACS1	Q59XW4	Acetyl-coenzyme A synthetase (EC 6.2.1.1)	L	pharmacological	2	0	0	0	0	0	0	0	0	0	0	0	0	0	0	0	0	0	0	0	0	0	0	0	0	0	0	0	0	0	0	0	0	0	0	0	0	0	0	0	0	0	0	0
C2_10350C_A	ACS1	Q59XW4	Acetyl-coenzyme A synthetase (EC 6.2.1.1)	M	untreated	2	0	0	0	0	0	0	0	0	0	0	0	0	0	0	0	0	0	0	0	0	0	0	0	0	0	0	0	0	0	0	0	0	0	0	0	0	0	0	0	0	0	0	0
C2_10350C_A	ACS1	Q59XW4	Acetyl-coenzyme A synthetase (EC 6.2.1.1)	H	genetic	2	0	0	0	0	0	0	0	0	0	0	0	0	0	0	0	0	0	0	0	0	0	0	0	0	0	0	0	0	0	0	0	0	0	0	0	0	0	0	0	0	0	0	0
CR_04090C_A	ADE17	Q5A6R2	Bifunctional phosphoribosylaminoimidazolecarboxamide formyltransferase/IMP cyclohydrolase	L	pharmacological	2	0	0	0	0	0	0	0	0	0	0	0	0	0	0	0	0	0	0	0	0	0	0	0	0	0	0	0	0	0	0	0	0	0	0	0	0	0	0	0	0	0	0	0
CR_04090C_A	ADE17	Q5A6R2	Bifunctional phosphoribosylaminoimidazolecarboxamide formyltransferase/IMP cyclohydrolase	M	untreated	2	0	0	0	0	0	0	0	0	0	0	0	0	0	0	0	0	0	0	0	0	0	0	0	0	0	0	0	0	0	0	0	0	0	0	0	0	0	0	0	0	0	0	0
CR_04090C_A	ADE17	Q5A6R2	Bifunctional phosphoribosylaminoimidazolecarboxamide formyltransferase/IMP cyclohydrolase	H	genetic	2	0	0	0	0	0	0	0	0	0	0	0	0	0	0	0	0	0	0	0	0	0	0	0	0	0	0	0	0	0	0	0	0	0	0	0	0	0	0	0	0	0	0	0
C1_07890C_A	ADE5,7	A0A1D8PE67	Bifunctional aminoimidazole ribotide synthase/glycinamide ribotide synthase	L	pharmacological	2	0	0	0	0	0	0	0	0	0	0	0	0	0	0	0	0	0	0	0	0	0	0	0	0	0	0	0	0	0	0	0	0	0	0	0	0	0	0	0	4347900	3081000	57953000	235480000
C1_07890C_A	ADE5,7	A0A1D8PE67	Bifunctional aminoimidazole ribotide synthase/glycinamide ribotide synthase	M	untreated	2	0	0	0	0	0	0	0	0	0	0	0	0	0	0	0	0	0	0	0	0	0	0	0	0	0	0	0	0	0	0	0	0	0	0	0	0	0	0	0	2770600	3945000	66966000	214490000
C1_07890C_A	ADE5,7	A0A1D8PE67	Bifunctional aminoimidazole ribotide synthase/glycinamide ribotide synthase	H	genetic	2	0	0	0	0	0	0	0	0	0	0	0	0	0	0	0	0	0	0	0	0	0	0	0	0	0	0	0	0	0	0	0	0	0	0	0	0	0	0	0	4284100	2376400	39174000	179710000
C1_02260C_A	AGE3	A0A1D8PCP6	Age3p	L	pharmacological	2	0	0	0	0	0	0	0	0	0	0	0	0	0	0	0	0	0	0	0	0	0	0	0	0	0	0	0	0	0	0	0	0	44829000	18363000	36657000	45642000	63170000	19521000	0	15320000	3687600	30881000	59416000
C1_02260C_A	AGE3	A0A1D8PCP6	Age3p	M	untreated	2	0	0	0	0	0	0	0	0	0	0	0	0	0	0	0	0	0	0	0	0	0	0	0	0	0	0	0	0	0	0	0	0	44778000	17674000	40705000	40202000	49130000	13843000	0	15061000	2738300	26436000	58943000
C1_02260C_A	AGE3	A0A1D8PCP6	Age3p	H	genetic	2	0	0	0	0	0	0	0	0	0	0	0	0	0	0	0	0	0	0	0	0	0	0	0	0	0	0	0	0	0	0	0	0	46908000	16370000	36337000	50417000	47072000	11614000	0	10978000	3599400	25845000	72167000
C6_04560W_A	AIM45	A0A1D8PQF9	Uncharacterized protein	L	pharmacological	2	0	0	0	0	0	0	0	0	0	0	0	0	0	0	0	0	0	0	0	0	0	0	0	0	0	0	0	0	0	0	0	0	0	0	0	0	0	0	0	0	0	0	0
C6_04560W_A	AIM45	A0A1D8PQF9	Uncharacterized protein	M	untreated	2	0	0	0	0	0	0	0	0	0	0	0	0	0	0	0	0	0	0	0	0	0	0	0	0	0	0	0	0	0	0	0	0	0	0	0	0	0	0	0	0	0	0	0
C6_04560W_A	AIM45	A0A1D8PQF9	Uncharacterized protein	H	genetic	2	0	0	0	0	0	0	0	0	0	0	0	0	0	0	0	0	0	0	0	0	0	0	0	0	0	0	0	0	0	0	0	0	0	0	0	0	0	0	0	0	0	0	0
C2_01430W_A	APT1	Q5ALX8	Adenine phosphoribosyltransferase (APRT) (EC 2.4.2.7)	L	pharmacological	2	0	0	0	0	0	0	0	0	0	0	0	0	0	0	0	0	0	0	0	0	0	0	0	0	0	0	0	0	0	0	0	0	0	0	0	0	0	0	0	0	0	0	0
C2_01430W_A	APT1	Q5ALX8	Adenine phosphoribosyltransferase (APRT) (EC 2.4.2.7)	M	untreated	2	0	0	0	0	0	0	0	0	0	0	0	0	0	0	0	0	0	0	0	0	0	0	0	0	0	0	0	0	0	0	0	0	0	0	0	0	0	0	0	0	0	0	0
C2_01430W_A	APT1	Q5ALX8	Adenine phosphoribosyltransferase (APRT) (EC 2.4.2.7)	H	genetic	2	0	0	0	0	0	0	0	0	0	0	0	0	0	0	0	0	0	0	0	0	0	0	0	0	0	0	0	0	0	0	0	0	0	0	0	0	0	0	0	0	0	0	0
C2_08130W_A	ARA1	A0A1D8PI24	D-arabinose 1-dehydrogenase (NAD(P)(+))	L	pharmacological	2	0	0	0	0	0	0	0	0	0	0	0	0	0	0	0	0	0	0	0	0	0	0	0	0	0	0	0	0	0	0	0	0	0	0	0	0	0	0	0	0	0	0	0
C2_08130W_A	ARA1	A0A1D8PI24	D-arabinose 1-dehydrogenase (NAD(P)(+))	M	untreated	2	0	0	0	0	0	0	0	0	0	0	0	0	0	0	0	0	0	0	0	0	0	0	0	0	0	0	0	0	0	0	0	0	0	0	0	0	0	0	0	0	0	0	0
C2_08130W_A	ARA1	A0A1D8PI24	D-arabinose 1-dehydrogenase (NAD(P)(+))	H	genetic	2	0	0	0	0	0	0	0	0	0	0	0	0	0	0	0	0	0	0	0	0	0	0	0	0	0	0	0	0	0	0	0	0	0	0	0	0	0	0	0	0	0	0	0
C6_03230W_A	ARG3	Q5ABU0	Ornithine carbamoyltransferase	L	pharmacological	2	0	0	0	0	0	0	0	0	0	0	0	0	0	0	0	0	0	0	0	0	0	0	0	0	0	0	0	0	0	0	0	0	0	0	0	0	0	0	0	1797700000	120140000	130200000	12040000
C6_03230W_A	ARG3	Q5ABU0	Ornithine carbamoyltransferase	M	untreated	2	0	0	0	0	0	0	0	0	0	0	0	0	0	0	0	0	0	0	0	0	0	0	0	0	0	0	0	0	0	0	0	0	0	0	0	0	0	0	0	677920000	74504000	51090000	0
C6_03230W_A	ARG3	Q5ABU0	Ornithine carbamoyltransferase	H	genetic	2	0	0	0	0	0	0	0	0	0	0	0	0	0	0	0	0	0	0	0	0	0	0	0	0	0	0	0	0	0	0	0	0	0	0	0	0	0	0	0	589790000	30606000	37268000	0
C4_05070C_A	ARG8	A0A1D8PM83	Acetylornithine transaminase	L	pharmacological	2	0	0	0	0	0	0	0	0	0	0	0	0	0	0	0	0	0	0	0	0	0	0	0	0	0	0	0	0	0	0	0	0	0	0	0	0	0	0	0	0	0	0	0
C4_05070C_A	ARG8	A0A1D8PM83	Acetylornithine transaminase	M	untreated	2	0	0	0	0	0	0	0	0	0	0	0	0	0	0	0	0	0	0	0	0	0	0	0	0	0	0	0	0	0	0	0	0	0	0	0	0	0	0	0	0	0	0	0
C4_05070C_A	ARG8	A0A1D8PM83	Acetylornithine transaminase	H	genetic	2	0	0	0	0	0	0	0	0	0	0	0	0	0	0	0	0	0	0	0	0	0	0	0	0	0	0	0	0	0	0	0	0	0	0	0	0	0	0	0	0	0	0	0
C1_05110C_A	ARO4	P79023	Phospho-2-dehydro-3-deoxyheptonate aldolase, tyrosine-inhibited (EC 2.5.1.54) (3-deoxy-D-arabino-heptulosonate 7-phosphate synthase) (DAHP synthase) (Phospho-2-keto-3-deoxyheptonate aldolase)	L	pharmacological	2	0	0	0	0	0	0	0	0	0	0	0	0	0	0	0	0	0	0	0	0	0	0	0	0	0	0	0	0	0	0	0	8259200	5624300	0	0	38891000	30097000	0	0	45858000	5147400	0	161720000
C1_05110C_A	ARO4	P79023	Phospho-2-dehydro-3-deoxyheptonate aldolase, tyrosine-inhibited (EC 2.5.1.54) (3-deoxy-D-arabino-heptulosonate 7-phosphate synthase) (DAHP synthase) (Phospho-2-keto-3-deoxyheptonate aldolase)	M	untreated	2	0	0	0	0	0	0	0	0	0	0	0	0	0	0	0	0	0	0	0	0	0	0	0	0	0	0	0	0	0	0	0	7254700	6165300	0	0	29590000	19417000	0	0	31738000	3735400	0	119620000
C1_05110C_A	ARO4	P79023	Phospho-2-dehydro-3-deoxyheptonate aldolase, tyrosine-inhibited (EC 2.5.1.54) (3-deoxy-D-arabino-heptulosonate 7-phosphate synthase) (DAHP synthase) (Phospho-2-keto-3-deoxyheptonate aldolase)	H	genetic	2	0	0	0	0	0	0	0	0	0	0	0	0	0	0	0	0	0	0	0	0	0	0	0	0	0	0	0	0	0	0	0	7902700	3547700	0	0	21706000	14642000	0	0	30194000	2456700	0	94448000
C2_00340C_A	ARO8	A0A1D8PG20	Bifunctional 2-aminoadipate transaminase/aromatic-amino-acid:2-oxoglutarate transaminase	L	pharmacological	2	0	0	0	0	0	0	0	0	0	0	0	0	0	0	0	0	0	0	0	0	0	0	0	0	0	0	0	0	0	0	0	0	0	0	0	0	0	0	0	0	0	29403000	47744000
C2_00340C_A	ARO8	A0A1D8PG20	Bifunctional 2-aminoadipate transaminase/aromatic-amino-acid:2-oxoglutarate transaminase	M	untreated	2	0	0	0	0	0	0	0	0	0	0	0	0	0	0	0	0	0	0	0	0	0	0	0	0	0	0	0	0	0	0	0	0	0	0	0	0	0	0	0	0	0	28686000	48272000
C2_00340C_A	ARO8	A0A1D8PG20	Bifunctional 2-aminoadipate transaminase/aromatic-amino-acid:2-oxoglutarate transaminase	H	genetic	2	0	0	0	0	0	0	0	0	0	0	0	0	0	0	0	0	0	0	0	0	0	0	0	0	0	0	0	0	0	0	0	0	0	0	0	0	0	0	0	0	0	56539000	108100000
C7_01250W_A	ASC1	P83774	Guanine nucleotide-binding protein subunit beta-like protein (Cytoplasmic antigenic protein 1)	L	pharmacological	2	0	0	0	0	0	0	0	0	0	0	0	0	0	0	0	0	0	0	0	0	0	0	0	0	0	0	0	0	0	0	0	0	0	0	0	7980800	0	0	0	0	0	0	0
C7_01250W_A	ASC1	P83774	Guanine nucleotide-binding protein subunit beta-like protein (Cytoplasmic antigenic protein 1)	M	untreated	2	0	0	0	0	0	0	0	0	0	0	0	0	0	0	0	0	0	0	0	0	0	0	0	0	0	0	0	0	0	0	0	0	0	0	0	7349500	0	0	0	0	0	0	0
C7_01250W_A	ASC1	P83774	Guanine nucleotide-binding protein subunit beta-like protein (Cytoplasmic antigenic protein 1)	H	genetic	2	0	0	0	0	0	0	0	0	0	0	0	0	0	0	0	0	0	0	0	0	0	0	0	0	0	0	0	0	0	0	0	0	0	0	0	4618800	0	0	0	0	0	0	0
C3_05590C_A	BAT22	A0A1D8PKB9	Branched-chain-amino-acid aminotransferase (EC 2.6.1.42)	L	pharmacological	2	0	0	0	0	0	0	0	0	0	0	0	0	0	0	0	0	0	0	0	0	0	0	0	0	0	0	0	0	0	20020000	15881000	38087000	40785000	59836000	14134000	0	51248000	93739000	0	105740000	88465000	265840000	531980000
C3_05590C_A	BAT22	A0A1D8PKB9	Branched-chain-amino-acid aminotransferase (EC 2.6.1.42)	M	untreated	2	0	0	0	0	0	0	0	0	0	0	0	0	0	0	0	0	0	0	0	0	0	0	0	0	0	0	0	0	0	10806000	11882000	23099000	19720000	32811000	7101700	0	38629000	90297000	0	67624000	43757000	177410000	280020000
C3_05590C_A	BAT22	A0A1D8PKB9	Branched-chain-amino-acid aminotransferase (EC 2.6.1.42)	H	genetic	2	0	0	0	0	0	0	0	0	0	0	0	0	0	0	0	0	0	0	0	0	0	0	0	0	0	0	0	0	0	28451000	18381000	33343000	36387000	57851000	16310000	0	69257000	124070000	0	128520000	84967000	306630000	512920000
C2_01110C_A	BCY1	Q9HEW1	cAMP-dependent protein kinase regulatory subunit (PKA regulatory subunit) (PKA-R)	L	pharmacological	2	0	0	0	0	0	0	0	0	0	0	0	0	0	0	0	0	0	0	0	55582000	0	0	0	0	0	0	0	0	39372000	25772000	58352000	43718000	106680000	38948000	23146000	44219000	63757000	33858000	0	48143000	36577000	58624000	53290000
C2_01110C_A	BCY1	Q9HEW1	cAMP-dependent protein kinase regulatory subunit (PKA regulatory subunit) (PKA-R)	M	untreated	2	0	0	0	0	0	0	0	0	0	0	0	0	0	0	0	0	0	0	0	38538000	0	0	0	0	0	0	0	0	33507000	18492000	46021000	31481000	79171000	31402000	18645000	38156000	40649000	20937000	0	35802000	31372000	50793000	38266000
C2_01110C_A	BCY1	Q9HEW1	cAMP-dependent protein kinase regulatory subunit (PKA regulatory subunit) (PKA-R)	H	genetic	2	0	0	0	0	0	0	0	0	0	0	0	0	0	0	0	0	0	0	0	78924000	0	0	0	0	0	0	0	0	50519000	31756000	61566000	53254000	89408000	42974000	22725000	41994000	47174000	30539000	0	39088000	29389000	56664000	44164000
C2_07980W_A	C2_07980W_A	A0A1D8PI10	Uncharacterized protein	L	pharmacological	2	0	0	0	0	0	0	0	0	0	0	0	0	0	0	0	0	0	0	0	0	0	0	0	0	0	0	0	0	0	0	0	0	6735000	0	15592000	0	0	13730000	0	6710300	0	0	31083000
C2_07980W_A	C2_07980W_A	A0A1D8PI10	Uncharacterized protein	M	untreated	2	0	0	0	0	0	0	0	0	0	0	0	0	0	0	0	0	0	0	0	0	0	0	0	0	0	0	0	0	0	0	0	0	6272200	0	11516000	0	0	7202200	0	10201000	0	0	19014000
C2_07980W_A	C2_07980W_A	A0A1D8PI10	Uncharacterized protein	H	genetic	2	0	0	0	0	0	0	0	0	0	0	0	0	0	0	0	0	0	0	0	0	0	0	0	0	0	0	0	0	0	0	0	0	6811100	0	18289000	0	0	19510000	0	9283200	0	0	30266000
C6_02330W_A	C6_02330W_A	A0A1D8PPV6	Uncharacterized protein	L	pharmacological	2	0	0	0	0	0	0	0	0	0	0	0	0	0	0	0	0	0	0	0	0	0	0	0	0	0	0	0	0	0	0	0	0	0	0	0	0	0	0	0	27149000	13628000	0	0
C6_02330W_A	C6_02330W_A	A0A1D8PPV6	Uncharacterized protein	M	untreated	2	0	0	0	0	0	0	0	0	0	0	0	0	0	0	0	0	0	0	0	0	0	0	0	0	0	0	0	0	0	0	0	0	0	0	0	0	0	0	0	25871000	15536000	0	0
C6_02330W_A	C6_02330W_A	A0A1D8PPV6	Uncharacterized protein	H	genetic	2	0	0	0	0	0	0	0	0	0	0	0	0	0	0	0	0	0	0	0	0	0	0	0	0	0	0	0	0	0	0	0	0	0	0	0	0	0	0	0	20382000	16785000	0	0
C7_02920W_A	C7_02920W_A	A0A1D8PR62	Uncharacterized protein	L	pharmacological	2	0	0	0	0	0	0	0	0	0	0	0	0	0	0	0	0	0	0	0	0	0	0	0	0	0	0	0	0	0	0	0	0	0	0	0	0	0	0	0	0	0	0	0
C7_02920W_A	C7_02920W_A	A0A1D8PR62	Uncharacterized protein	M	untreated	2	0	0	0	0	0	0	0	0	0	0	0	0	0	0	0	0	0	0	0	0	0	0	0	0	0	0	0	0	0	0	0	0	0	0	0	0	0	0	0	0	0	0	0
C7_02920W_A	C7_02920W_A	A0A1D8PR62	Uncharacterized protein	H	genetic	2	0	0	0	0	0	0	0	0	0	0	0	0	0	0	0	0	0	0	0	0	0	0	0	0	0	0	0	0	0	0	0	0	0	0	0	0	0	0	0	0	0	0	0
C4_00160C_A	CAR2	A0A1D8PL14	Ornithine-oxo-acid transaminase	L	pharmacological	2	0	0	0	0	0	0	0	0	0	0	0	0	0	0	0	0	0	0	0	0	0	0	0	0	0	0	0	0	0	0	0	0	6761100	68983000	222830000	494680000	591410000	958960000	0	23670000000	9663600000	12401000000	14807000000
C4_00160C_A	CAR2	A0A1D8PL14	Ornithine-oxo-acid transaminase	M	untreated	2	0	0	0	0	0	0	0	0	0	0	0	0	0	0	0	0	0	0	0	0	0	0	0	0	0	0	0	0	0	0	0	0	7296000	64394000	238470000	551530000	707990000	1054900000	0	24626000000	9988700000	13377000000	15897000000
C4_00160C_A	CAR2	A0A1D8PL14	Ornithine-oxo-acid transaminase	H	genetic	2	0	0	0	0	0	0	0	0	0	0	0	0	0	0	0	0	0	0	0	0	0	0	0	0	0	0	0	0	0	0	0	0	3415000	37496000	142980000	307140000	397670000	664010000	0	14427000000	6033500000	8186900000	9740500000
C4_00880W_A	CCA1	A0A1D8PL79	tRNA adenylyltransferase	L	pharmacological	2	0	0	0	0	0	0	0	0	0	0	0	0	0	0	0	0	0	0	0	0	0	0	0	0	0	0	0	0	0	0	0	0	0	0	0	0	0	0	0	0	0	0	0
C4_00880W_A	CCA1	A0A1D8PL79	tRNA adenylyltransferase	M	untreated	2	0	0	0	0	0	0	0	0	0	0	0	0	0	0	0	0	0	0	0	0	0	0	0	0	0	0	0	0	0	0	0	0	0	0	0	0	0	0	0	0	0	0	0
C4_00880W_A	CCA1	A0A1D8PL79	tRNA adenylyltransferase	H	genetic	2	0	0	0	0	0	0	0	0	0	0	0	0	0	0	0	0	0	0	0	0	0	0	0	0	0	0	0	0	0	0	0	0	0	0	0	0	0	0	0	0	0	0	0
C1_07180W_A	CCS1	Q59WC0	Copper chaperone	L	pharmacological	2	0	0	0	0	0	0	0	0	0	0	0	0	0	0	0	0	0	0	0	0	0	0	0	0	0	0	0	0	0	0	0	0	15342000	10687000	11415000	0	29165000	21384000	0	9102300	0	11042000	35474000
C1_07180W_A	CCS1	Q59WC0	Copper chaperone	M	untreated	2	0	0	0	0	0	0	0	0	0	0	0	0	0	0	0	0	0	0	0	0	0	0	0	0	0	0	0	0	0	0	0	0	21156000	7830500	10452000	0	17514000	22445000	0	9562100	0	11975000	39101000
C1_07180W_A	CCS1	Q59WC0	Copper chaperone	H	genetic	2	0	0	0	0	0	0	0	0	0	0	0	0	0	0	0	0	0	0	0	0	0	0	0	0	0	0	0	0	0	0	0	0	35461000	11750000	13599000	0	22426000	25151000	0	6516800	0	15386000	42695000
C2_09520C_A	CCT2	Q59YC4	Chaperonin-containing T-complex subunit	L	pharmacological	2	0	0	0	0	0	0	0	0	0	0	0	0	0	0	0	0	0	0	0	0	0	0	0	0	0	0	0	0	24932000	0	0	14077000	0	15750000	0	0	0	0	0	0	0	0	40746000
C2_09520C_A	CCT2	Q59YC4	Chaperonin-containing T-complex subunit	M	untreated	2	0	0	0	0	0	0	0	0	0	0	0	0	0	0	0	0	0	0	0	0	0	0	0	0	0	0	0	0	24459000	0	0	10352000	0	16019000	0	0	0	0	0	0	0	0	34720000
C2_09520C_A	CCT2	Q59YC4	Chaperonin-containing T-complex subunit	H	genetic	2	0	0	0	0	0	0	0	0	0	0	0	0	0	0	0	0	0	0	0	0	0	0	0	0	0	0	0	0	25823000	0	0	16475000	0	13251000	0	0	0	0	0	0	0	0	35455000
C2_05460W_A	CDC19	P46614	Pyruvate kinase (PK) (EC 2.7.1.40)	L	pharmacological	2	0	0	0	0	0	0	0	0	0	0	0	0	0	0	0	0	0	0	0	0	0	0	0	0	0	0	0	0	52884000	0	0	41193000	0	0	0	0	0	0	0	0	0	0	0
C2_05460W_A	CDC19	P46614	Pyruvate kinase (PK) (EC 2.7.1.40)	M	untreated	2	0	0	0	0	0	0	0	0	0	0	0	0	0	0	0	0	0	0	0	0	0	0	0	0	0	0	0	0	46332000	0	0	6446600	0	0	0	0	0	0	0	0	0	0	0
C2_05460W_A	CDC19	P46614	Pyruvate kinase (PK) (EC 2.7.1.40)	H	genetic	2	0	0	0	0	0	0	0	0	0	0	0	0	0	0	0	0	0	0	0	0	0	0	0	0	0	0	0	0	42919000	0	0	10862000	0	0	0	0	0	0	0	0	0	0	0
C2_02320C_A	CPR3	Q5ALM6	Peptidyl-prolyl cis-trans isomerase (PPIase) (EC 5.2.1.8)	L	pharmacological	2	0	0	0	0	0	0	0	0	0	0	0	0	0	0	0	0	0	0	0	0	0	0	0	0	0	0	0	0	0	0	0	0	0	0	0	0	0	0	0	0	0	24103000	146260000
C2_02320C_A	CPR3	Q5ALM6	Peptidyl-prolyl cis-trans isomerase (PPIase) (EC 5.2.1.8)	M	untreated	2	0	0	0	0	0	0	0	0	0	0	0	0	0	0	0	0	0	0	0	0	0	0	0	0	0	0	0	0	0	0	0	0	0	0	0	0	0	0	0	0	0	25950000	105320000
C2_02320C_A	CPR3	Q5ALM6	Peptidyl-prolyl cis-trans isomerase (PPIase) (EC 5.2.1.8)	H	genetic	2	0	0	0	0	0	0	0	0	0	0	0	0	0	0	0	0	0	0	0	0	0	0	0	0	0	0	0	0	0	0	0	0	0	0	0	0	0	0	0	0	0	21104000	120050000
C7_00090C_A	CSA1	G1UB63	Cell wall protein 1 (Surface antigen protein 1) (Wall protein 1)	L	pharmacological	2	0	0	0	0	0	0	0	0	0	0	0	0	0	0	0	0	0	0	0	0	0	0	0	0	0	0	0	0	0	0	0	0	0	0	7830100	15322000	0	0	0	47082000	67115000	101950000	129850000
C7_00090C_A	CSA1	G1UB63	Cell wall protein 1 (Surface antigen protein 1) (Wall protein 1)	M	untreated	2	0	0	0	0	0	0	0	0	0	0	0	0	0	0	0	0	0	0	0	0	0	0	0	0	0	0	0	0	0	0	0	0	0	0	1999800	3215000	0	0	0	13107000	17266000	27580000	48394000
C7_00090C_A	CSA1	G1UB63	Cell wall protein 1 (Surface antigen protein 1) (Wall protein 1)	H	genetic	2	0	0	0	0	0	0	0	0	0	0	0	0	0	0	0	0	0	0	0	0	0	0	0	0	0	0	0	0	0	0	0	0	0	0	5728900	7011400	0	0	0	26059000	39719000	72422000	124240000
CR_08340W_A	CYS3	Q5A362	Cystathionine gamma-lyase	L	pharmacological	2	0	0	0	0	0	0	0	2526400	0	0	0	0	0	0	0	0	0	0	0	0	0	0	0	0	0	0	0	0	0	0	0	0	0	0	0	10436000	11968000	10054000	0	2020100000	866790000	1081700000	3542600000
CR_08340W_A	CYS3	Q5A362	Cystathionine gamma-lyase	M	untreated	2	0	0	0	0	0	0	0	2676500	0	0	0	0	0	0	0	0	0	0	0	0	0	0	0	0	0	0	0	0	0	0	0	0	0	0	0	11472000	17317000	11073000	0	1936500000	720220000	994080000	4022200000
CR_08340W_A	CYS3	Q5A362	Cystathionine gamma-lyase	H	genetic	2	0	0	0	0	0	0	0	4356300	0	0	0	0	0	0	0	0	0	0	0	0	0	0	0	0	0	0	0	0	0	0	0	0	0	0	0	6233700	9388000	11056000	0	1290100000	600480000	641510000	2428900000
C1_08500C_A	ENO1	P30575	Enolase 1 (EC 4.2.1.11) (2-phospho-D-glycerate hydro-lyase) (2-phosphoglycerate dehydratase)	L	pharmacological	2	0	0	0	0	0	0	0	0	0	0	0	0	0	0	0	0	0	0	0	0	47431000	0	0	0	0	0	0	0	0	0	0	0	21250000	46110000	168580000	3486400000	13201000000	28281000000	0	8336500000	19876000000	93453000000	59405000000
C1_08500C_A	ENO1	P30575	Enolase 1 (EC 4.2.1.11) (2-phospho-D-glycerate hydro-lyase) (2-phosphoglycerate dehydratase)	M	untreated	2	0	0	0	0	0	0	0	0	0	0	0	0	0	0	0	0	0	0	0	0	28107000	0	0	0	0	0	0	0	0	0	0	0	22792000	38600000	157380000	3419300000	12486000000	22062000000	0	7277600000	23872000000	74119000000	39016000000
C1_08500C_A	ENO1	P30575	Enolase 1 (EC 4.2.1.11) (2-phospho-D-glycerate hydro-lyase) (2-phosphoglycerate dehydratase)	H	genetic	2	0	0	0	0	0	0	0	0	0	0	0	0	0	0	0	0	0	0	0	0	27371000	0	0	0	0	0	0	0	0	0	0	0	13138000	35675000	127730000	2327100000	9850700000	20416000000	0	5784900000	14281000000	68236000000	43201000000
C2_04310W_A	ERG10	A0A1D8PH52	Acetyl-CoA C-acetyltransferase	L	pharmacological	2	0	0	0	0	0	0	0	0	0	0	0	0	0	0	0	0	0	0	0	0	0	0	0	0	0	0	0	0	0	0	0	0	0	0	0	0	209200000	1386600000	0	5935600000	6769900000	2731200000	16998000000
C2_04310W_A	ERG10	A0A1D8PH52	Acetyl-CoA C-acetyltransferase	M	untreated	2	0	0	0	0	0	0	0	0	0	0	0	0	0	0	0	0	0	0	0	0	0	0	0	0	0	0	0	0	0	0	0	0	0	0	0	0	232180000	1210600000	0	5554300000	6113600000	2547900000	17385000000
C2_04310W_A	ERG10	A0A1D8PH52	Acetyl-CoA C-acetyltransferase	H	genetic	2	0	0	0	0	0	0	0	0	0	0	0	0	0	0	0	0	0	0	0	0	0	0	0	0	0	0	0	0	0	0	0	0	0	0	0	0	165690000	962700000	0	4327400000	5056300000	1982900000	13185000000
CR_09160C_A	ERG13	A0A1D8PTW6	Hydroxymethylglutaryl-CoA synthase (HMG-CoA synthase) (EC 2.3.3.10) (3-hydroxy-3-methylglutaryl coenzyme A synthase)	L	pharmacological	2	0	0	0	0	0	0	0	0	0	0	0	0	0	0	0	0	0	0	0	0	0	0	0	0	0	0	0	0	0	0	0	0	0	0	0	0	0	74361000	0	1890100000	2889500000	14933000000	13079000000
CR_09160C_A	ERG13	A0A1D8PTW6	Hydroxymethylglutaryl-CoA synthase (HMG-CoA synthase) (EC 2.3.3.10) (3-hydroxy-3-methylglutaryl coenzyme A synthase)	M	untreated	2	0	0	0	0	0	0	0	0	0	0	0	0	0	0	0	0	0	0	0	0	0	0	0	0	0	0	0	0	0	0	0	0	0	0	0	0	0	88945000	0	2256000000	3474400000	15570000000	13504000000
CR_09160C_A	ERG13	A0A1D8PTW6	Hydroxymethylglutaryl-CoA synthase (HMG-CoA synthase) (EC 2.3.3.10) (3-hydroxy-3-methylglutaryl coenzyme A synthase)	H	genetic	2	0	0	0	0	0	0	0	0	0	0	0	0	0	0	0	0	0	0	0	0	0	0	0	0	0	0	0	0	0	0	0	0	0	0	0	0	0	73310000	0	1412000000	2282500000	11040000000	10280000000
CR_10250C_A	FDH3	A0A1D8PU61	S-(hydroxymethyl)glutathione dehydrogenase (EC 1.1.1.284)	L	pharmacological	2	0	0	0	0	0	0	0	0	0	0	0	0	0	0	0	0	0	0	0	234830000	0	0	0	0	0	0	0	0	0	0	0	0	0	0	0	0	0	0	0	10283000	0	51800000	287740000
CR_10250C_A	FDH3	A0A1D8PU61	S-(hydroxymethyl)glutathione dehydrogenase (EC 1.1.1.284)	M	untreated	2	0	0	0	0	0	0	0	0	0	0	0	0	0	0	0	0	0	0	0	195300000	0	0	0	0	0	0	0	0	0	0	0	0	0	0	0	0	0	0	0	12221000	0	53026000	202440000
CR_10250C_A	FDH3	A0A1D8PU61	S-(hydroxymethyl)glutathione dehydrogenase (EC 1.1.1.284)	H	genetic	2	0	0	0	0	0	0	0	0	0	0	0	0	0	0	0	0	0	0	0	225300000	0	0	0	0	0	0	0	0	0	0	0	0	0	0	0	0	0	0	0	7133300	0	51994000	245340000
C3_04990W_A	FGR44	Q5AND6	Fgr44p	L	pharmacological	2	0	0	0	0	0	0	0	0	0	0	0	0	0	0	0	0	0	0	0	0	0	0	0	0	0	0	0	0	0	0	0	0	0	0	0	0	0	0	0	16623000	0	683910000	0
C3_04990W_A	FGR44	Q5AND6	Fgr44p	M	untreated	2	0	0	0	0	0	0	0	0	0	0	0	0	0	0	0	0	0	0	0	0	0	0	0	0	0	0	0	0	0	0	0	0	0	0	0	0	0	0	0	17119000	0	877840000	0
C3_04990W_A	FGR44	Q5AND6	Fgr44p	H	genetic	2	0	0	0	0	0	0	0	0	0	0	0	0	0	0	0	0	0	0	0	0	0	0	0	0	0	0	0	0	0	0	0	0	0	0	0	0	0	0	0	16328000	0	547640000	0
C5_01910W_A	GIS2	Q59YJ9	mRNA-binding translational activator	L	pharmacological	2	0	0	0	0	0	0	0	0	0	0	0	0	0	0	0	0	0	0	0	0	0	0	0	0	0	0	0	0	0	0	0	10791000	0	0	16162000	14996000	15683000	21285000	0	36907000	14797000	53607000	18799000
C5_01910W_A	GIS2	Q59YJ9	mRNA-binding translational activator	M	untreated	2	0	0	0	0	0	0	0	0	0	0	0	0	0	0	0	0	0	0	0	0	0	0	0	0	0	0	0	0	0	0	0	12443000	0	0	15372000	12908000	17342000	22079000	0	43923000	12119000	44910000	21370000
C5_01910W_A	GIS2	Q59YJ9	mRNA-binding translational activator	H	genetic	2	0	0	0	0	0	0	0	0	0	0	0	0	0	0	0	0	0	0	0	0	0	0	0	0	0	0	0	0	0	0	0	9852000	0	0	12146000	13066000	6356000	21257000	0	35851000	18313000	56769000	23435000
C4_00650W_A	HIS5	A0A1D8PL37	Histidinol-phosphate transaminase	L	pharmacological	2	0	0	0	0	0	0	0	0	0	0	0	0	0	0	0	0	0	0	0	0	0	0	0	0	0	0	0	0	0	0	0	0	0	20627000	57768000	3335000000	3763500000	5410400000	0	1451500000	498870000	1982200000	948330000
C4_00650W_A	HIS5	A0A1D8PL37	Histidinol-phosphate transaminase	M	untreated	2	0	0	0	0	0	0	0	0	0	0	0	0	0	0	0	0	0	0	0	0	0	0	0	0	0	0	0	0	0	0	0	0	0	14088000	40075000	3000200000	2637100000	3719600000	0	909140000	293700000	1254900000	558720000
C4_00650W_A	HIS5	A0A1D8PL37	Histidinol-phosphate transaminase	H	genetic	2	0	0	0	0	0	0	0	0	0	0	0	0	0	0	0	0	0	0	0	0	0	0	0	0	0	0	0	0	0	0	0	0	0	28381000	65014000	3037200000	4737000000	6575300000	0	1787400000	621860000	2429200000	1131200000
C2_02370C_A	HOM2	Q5ALM0	Aspartate-semialdehyde dehydrogenase	L	pharmacological	2	0	0	0	0	0	0	0	0	0	0	0	0	0	0	0	0	0	0	0	0	0	0	0	0	0	0	0	0	0	0	0	0	0	0	0	0	0	0	0	0	0	0	0
C2_02370C_A	HOM2	Q5ALM0	Aspartate-semialdehyde dehydrogenase	M	untreated	2	0	0	0	0	0	0	0	0	0	0	0	0	0	0	0	0	0	0	0	0	0	0	0	0	0	0	0	0	0	0	0	0	0	0	0	0	0	0	0	0	0	0	0
C2_02370C_A	HOM2	Q5ALM0	Aspartate-semialdehyde dehydrogenase	H	genetic	2	0	0	0	0	0	0	0	0	0	0	0	0	0	0	0	0	0	0	0	0	0	0	0	0	0	0	0	0	0	0	0	0	0	0	0	0	0	0	0	0	0	0	0
C5_02080C_A	HSP12	A0A1D8PNC7	Hsp12p (Lipid-binding protein)	L	pharmacological	2	0	0	0	0	0	0	0	0	0	0	0	0	0	0	0	0	0	0	0	1257500000	0	0	1425800000	1812700000	664920000	0	0	0	5794900000	0	1996000000	862940000	1127300000	922020000	243930000	259910000	675620000	2381200000	0	1221800000	1043100000	1085000000	661780000
C5_02080C_A	HSP12	A0A1D8PNC7	Hsp12p (Lipid-binding protein)	M	untreated	2	0	0	0	0	0	0	0	0	0	0	0	0	0	0	0	0	0	0	0	290430000	0	0	354230000	486340000	204980000	0	0	0	1997300000	0	66991000	217760000	342140000	264040000	64169000	76724000	286830000	855290000	0	397320000	306760000	345630000	240600000
C5_02080C_A	HSP12	A0A1D8PNC7	Hsp12p (Lipid-binding protein)	H	genetic	2	0	0	0	0	0	0	0	0	0	0	0	0	0	0	0	0	0	0	0	1459700000	0	0	1708800000	2066400000	794850000	0	0	0	6345400000	0	301630000	1067400000	1139200000	986740000	256350000	244910000	633280000	2235700000	0	1262600000	1128400000	1113100000	689300000
C3_02320W_A	ILV2	A0A1D8PJF9	Acetolactate synthase (EC 2.2.1.6)	L	pharmacological	2	0	0	0	0	0	0	0	0	0	0	0	0	0	0	0	0	0	0	0	0	0	0	0	0	0	0	0	0	0	0	0	0	0	0	0	0	0	0	0	0	5087400	0	0
C3_02320W_A	ILV2	A0A1D8PJF9	Acetolactate synthase (EC 2.2.1.6)	M	untreated	2	0	0	0	0	0	0	0	0	0	0	0	0	0	0	0	0	0	0	0	0	0	0	0	0	0	0	0	0	0	0	0	0	0	0	0	0	0	0	0	0	5248500	0	0
C3_02320W_A	ILV2	A0A1D8PJF9	Acetolactate synthase (EC 2.2.1.6)	H	genetic	2	0	0	0	0	0	0	0	0	0	0	0	0	0	0	0	0	0	0	0	0	0	0	0	0	0	0	0	0	0	0	0	0	0	0	0	0	0	0	0	0	7269100	0	0
C1_01690C_A	LSC1	Q5A8X6	Succinate--CoA ligase [ADP-forming] subunit alpha, mitochondrial (EC 6.2.1.5) (Succinyl-CoA synthetase subunit alpha) (SCS-alpha)	L	pharmacological	2	0	0	0	0	0	0	0	0	0	0	0	0	0	0	0	0	0	0	0	0	0	0	0	0	0	0	0	0	0	0	0	0	0	0	0	0	0	0	0	10790000	3835900	10093000	0
C1_01690C_A	LSC1	Q5A8X6	Succinate--CoA ligase [ADP-forming] subunit alpha, mitochondrial (EC 6.2.1.5) (Succinyl-CoA synthetase subunit alpha) (SCS-alpha)	M	untreated	2	0	0	0	0	0	0	0	0	0	0	0	0	0	0	0	0	0	0	0	0	0	0	0	0	0	0	0	0	0	0	0	0	0	0	0	0	0	0	0	10664000	7341000	10916000	0
C1_01690C_A	LSC1	Q5A8X6	Succinate--CoA ligase [ADP-forming] subunit alpha, mitochondrial (EC 6.2.1.5) (Succinyl-CoA synthetase subunit alpha) (SCS-alpha)	H	genetic	2	0	0	0	0	0	0	0	0	0	0	0	0	0	0	0	0	0	0	0	0	0	0	0	0	0	0	0	0	0	0	0	0	0	0	0	0	0	0	0	10836000	4179800	8077900	0
CR_06760C_A	LSC2	A0A1D8PTB5	Succinate--CoA ligase [ADP-forming] subunit beta, mitochondrial (EC 6.2.1.5) (Succinyl-CoA synthetase beta chain) (SCS-beta)	L	pharmacological	2	0	0	0	0	0	0	0	0	0	0	0	0	0	0	0	0	0	0	0	257920000	0	0	237690000	203700000	158290000	0	0	0	435550000	250400000	355040000	994840000	464320000	641460000	744100000	474270000	1409600000	1224500000	0	497860000	390320000	1542000000	946710000
CR_06760C_A	LSC2	A0A1D8PTB5	Succinate--CoA ligase [ADP-forming] subunit beta, mitochondrial (EC 6.2.1.5) (Succinyl-CoA synthetase beta chain) (SCS-beta)	M	untreated	2	0	0	0	0	0	0	0	0	0	0	0	0	0	0	0	0	0	0	0	237060000	0	0	204760000	155300000	90712000	0	0	0	454440000	247710000	324880000	883390000	415900000	535660000	729270000	355520000	1316700000	1254200000	0	441950000	401320000	1335200000	1037100000
CR_06760C_A	LSC2	A0A1D8PTB5	Succinate--CoA ligase [ADP-forming] subunit beta, mitochondrial (EC 6.2.1.5) (Succinyl-CoA synthetase beta chain) (SCS-beta)	H	genetic	2	0	0	0	0	0	0	0	0	0	0	0	0	0	0	0	0	0	0	0	119790000	0	0	138810000	106800000	77693000	0	0	0	294170000	162720000	207510000	595750000	253380000	336160000	436520000	275290000	808230000	808040000	0	303610000	241980000	916460000	548580000
C2_04460W_A	LYS22	Q59TC4	Lys22p	L	pharmacological	2	0	0	0	0	0	0	0	0	0	0	0	0	0	0	0	0	0	0	0	0	0	0	0	0	0	0	0	0	0	0	0	0	0	40203000	0	0	44681000	0	0	33961000	27709000	54900000	0
C2_04460W_A	LYS22	Q59TC4	Lys22p	M	untreated	2	0	0	0	0	0	0	0	0	0	0	0	0	0	0	0	0	0	0	0	0	0	0	0	0	0	0	0	0	0	0	0	0	0	35723000	0	0	29278000	0	0	20060000	32591000	35277000	0
C2_04460W_A	LYS22	Q59TC4	Lys22p	H	genetic	2	0	0	0	0	0	0	0	0	0	0	0	0	0	0	0	0	0	0	0	0	0	0	0	0	0	0	0	0	0	0	0	0	0	47985000	0	0	56921000	0	0	38267000	24121000	51981000	0
C6_02040W_A	MCR1	Q59M70	NADH-cytochrome b5 reductase 2 (EC 1.6.2.2) (Mitochondrial cytochrome b reductase)	L	pharmacological	2	0	0	0	0	0	0	0	0	0	0	0	0	0	0	0	0	0	0	0	0	0	0	0	0	0	0	0	0	0	0	0	9649100	0	0	0	0	16225000	12450000	0	10200000	0	0	7942000
C6_02040W_A	MCR1	Q59M70	NADH-cytochrome b5 reductase 2 (EC 1.6.2.2) (Mitochondrial cytochrome b reductase)	M	untreated	2	0	0	0	0	0	0	0	0	0	0	0	0	0	0	0	0	0	0	0	0	0	0	0	0	0	0	0	0	0	0	0	4806200	0	0	0	0	11299000	6306300	0	4900600	0	0	5288000
C6_02040W_A	MCR1	Q59M70	NADH-cytochrome b5 reductase 2 (EC 1.6.2.2) (Mitochondrial cytochrome b reductase)	H	genetic	2	0	0	0	0	0	0	0	0	0	0	0	0	0	0	0	0	0	0	0	0	0	0	0	0	0	0	0	0	0	0	0	7045500	0	0	0	0	11553000	8428100	0	7781400	0	0	8173400
C2_10030C_A	MP65	Q59XX2	Cell surface mannoprotein MP65 (EC 3.2.1.-) (Mannoprotein of 65 kDa) (Soluble cell wall protein 10)	L	pharmacological	2	0	0	0	0	0	0	0	0	0	0	0	0	0	0	0	0	0	0	0	0	0	0	0	0	0	0	0	0	0	0	0	10054000	29111000	75552000	103680000	111600000	75510000	63090000	0	105740000	376830000	1971400000	162810000
C2_10030C_A	MP65	Q59XX2	Cell surface mannoprotein MP65 (EC 3.2.1.-) (Mannoprotein of 65 kDa) (Soluble cell wall protein 10)	M	untreated	2	0	0	0	0	0	0	0	0	0	0	0	0	0	0	0	0	0	0	0	0	0	0	0	0	0	0	0	0	0	0	0	15442000	39080000	112060000	124360000	133300000	87193000	85350000	0	103740000	138350000	177500000	129400000
C2_10030C_A	MP65	Q59XX2	Cell surface mannoprotein MP65 (EC 3.2.1.-) (Mannoprotein of 65 kDa) (Soluble cell wall protein 10)	H	genetic	2	0	0	0	0	0	0	0	0	0	0	0	0	0	0	0	0	0	0	0	0	0	0	0	0	0	0	0	0	0	0	0	4015700	11629000	27676000	43364000	47635000	40832000	40913000	0	67245000	104710000	160240000	130250000
C4_04720W_A	MTD1	A0A1D8PM44	Methylenetetrahydrofolate dehydrogenase (NAD(+))	L	pharmacological	2	0	0	0	0	0	0	0	0	0	0	0	0	0	0	0	0	0	0	0	0	0	0	0	0	0	0	0	0	0	0	0	0	0	0	0	0	0	81064000	0	0	0	0	0
C4_04720W_A	MTD1	A0A1D8PM44	Methylenetetrahydrofolate dehydrogenase (NAD(+))	M	untreated	2	0	0	0	0	0	0	0	0	0	0	0	0	0	0	0	0	0	0	0	0	0	0	0	0	0	0	0	0	0	0	0	0	0	0	0	0	0	46603000	0	0	0	0	0
C4_04720W_A	MTD1	A0A1D8PM44	Methylenetetrahydrofolate dehydrogenase (NAD(+))	H	genetic	2	0	0	0	0	0	0	0	0	0	0	0	0	0	0	0	0	0	0	0	0	0	0	0	0	0	0	0	0	0	0	0	0	0	0	0	0	0	62046000	0	0	0	0	0
C7_01560C_A	NUP	Q5AGW8	Purine nucleoside permease	L	pharmacological	2	0	0	0	0	0	0	0	0	0	0	0	0	0	0	0	0	0	0	0	0	0	0	0	0	0	0	0	0	0	0	0	0	0	0	0	0	0	0	0	0	0	0	0
C7_01560C_A	NUP	Q5AGW8	Purine nucleoside permease	M	untreated	2	0	0	0	0	0	0	0	0	0	0	0	0	0	0	0	0	0	0	0	0	0	0	0	0	0	0	0	0	0	0	0	0	0	0	0	0	0	0	0	0	0	0	0
C7_01560C_A	NUP	Q5AGW8	Purine nucleoside permease	H	genetic	2	0	0	0	0	0	0	0	0	0	0	0	0	0	0	0	0	0	0	0	0	0	0	0	0	0	0	0	0	0	0	0	0	0	0	0	0	0	0	0	0	0	0	0
C4_02340W_A	PBI2	Q5AF37	Uncharacterized protein	L	pharmacological	2	0	0	0	0	0	0	0	0	0	0	0	0	0	0	0	0	0	0	0	18659000	0	0	14858000	0	0	0	0	0	109580000	9009400	36052000	368980000	133850000	0	0	0	0	0	0	48026000	211000000	335570000	123870000
C4_02340W_A	PBI2	Q5AF37	Uncharacterized protein	M	untreated	2	0	0	0	0	0	0	0	0	0	0	0	0	0	0	0	0	0	0	0	5685200	0	0	5413800	0	0	0	0	0	65053000	3738600	15832000	92238000	38373000	0	0	0	0	0	0	14805000	94846000	153530000	58193000
C4_02340W_A	PBI2	Q5AF37	Uncharacterized protein	H	genetic	2	0	0	0	0	0	0	0	0	0	0	0	0	0	0	0	0	0	0	0	21762000	0	0	22585000	0	0	0	0	0	105700000	8150600	16682000	116410000	66009000	0	0	0	0	0	0	31837000	167520000	293000000	97382000
CR_00200W_A	PCK1	A0A1D8PRM7	Phosphoenolpyruvate carboxykinase	L	pharmacological	2	0	0	0	0	0	0	0	0	0	0	0	0	0	0	0	0	0	0	0	0	0	0	0	0	0	0	0	0	0	0	0	0	0	0	0	0	0	0	0	0	0	0	0
CR_00200W_A	PCK1	A0A1D8PRM7	Phosphoenolpyruvate carboxykinase	M	untreated	2	0	0	0	0	0	0	0	0	0	0	0	0	0	0	0	0	0	0	0	0	0	0	0	0	0	0	0	0	0	0	0	0	0	0	0	0	0	0	0	0	0	0	0
CR_00200W_A	PCK1	A0A1D8PRM7	Phosphoenolpyruvate carboxykinase	H	genetic	2	0	0	0	0	0	0	0	0	0	0	0	0	0	0	0	0	0	0	0	0	0	0	0	0	0	0	0	0	0	0	0	0	0	0	0	0	0	0	0	0	0	0	0
C1_06930W_A	PGA63	Q5AAU3	Protein transport protein SEC31	L	pharmacological	2	0	0	0	0	0	0	0	0	0	0	0	0	0	0	0	0	0	0	0	0	0	0	5342300	0	0	0	0	0	0	0	0	6073000	8853400	0	0	8821800	9158600	9002400	0	11948000	10108000	22903000	20990000
C1_06930W_A	PGA63	Q5AAU3	Protein transport protein SEC31	M	untreated	2	0	0	0	0	0	0	0	0	0	0	0	0	0	0	0	0	0	0	0	0	0	0	3879900	0	0	0	0	0	0	0	0	5704400	8317500	0	0	6371700	8719800	6849500	0	9198500	7280900	20780000	14217000
C1_06930W_A	PGA63	Q5AAU3	Protein transport protein SEC31	H	genetic	2	0	0	0	0	0	0	0	0	0	0	0	0	0	0	0	0	0	0	0	0	0	0	9366800	0	0	0	0	0	0	0	0	9001800	9361000	0	0	16200000	11792000	9406300	0	11105000	7321500	24438000	20543000
C6_00750C_A	PGK1	P46273	Phosphoglycerate kinase (EC 2.7.2.3)	L	pharmacological	2	0	0	0	0	0	0	0	0	0	0	0	0	0	0	0	0	0	0	0	0	0	0	0	0	0	0	0	0	84277000	895140000	265350000	206080000	381560000	947300000	490340000	988910000	411760000	250940000	0	56472000	0	18739000	27707000
C6_00750C_A	PGK1	P46273	Phosphoglycerate kinase (EC 2.7.2.3)	M	untreated	2	0	0	0	0	0	0	0	0	0	0	0	0	0	0	0	0	0	0	0	0	0	0	0	0	0	0	0	0	35441000	477890000	123840000	95185000	186580000	604680000	293750000	657360000	261490000	199400000	0	34896000	0	9675500	15418000
C6_00750C_A	PGK1	P46273	Phosphoglycerate kinase (EC 2.7.2.3)	H	genetic	2	0	0	0	0	0	0	0	0	0	0	0	0	0	0	0	0	0	0	0	0	0	0	0	0	0	0	0	0	51353000	530950000	166130000	96887000	190440000	452900000	241190000	428790000	232550000	144600000	0	36397000	0	11740000	15854000
CR_02820W_A	PGM2	A0A1D8PSA9	Phosphoglucomutase	L	pharmacological	2	0	0	0	0	0	0	0	0	0	4607000	4682500	0	0	0	0	0	0	0	0	0	0	0	0	0	0	0	0	0	0	0	0	0	0	0	0	0	0	0	0	0	0	0	0
CR_02820W_A	PGM2	A0A1D8PSA9	Phosphoglucomutase	M	untreated	2	0	0	0	0	0	0	0	0	0	5451600	4691400	0	0	0	0	0	0	0	0	0	0	0	0	0	0	0	0	0	0	0	0	0	0	0	0	0	0	0	0	0	0	0	0
CR_02820W_A	PGM2	A0A1D8PSA9	Phosphoglucomutase	H	genetic	2	0	0	0	0	0	0	0	0	0	4607000	5032600	0	0	0	0	0	0	0	0	0	0	0	0	0	0	0	0	0	0	0	0	0	0	0	0	0	0	0	0	0	0	0	0
C2_09640W_A	PMI1	P34948	Mannose-6-phosphate isomerase (EC 5.3.1.8) (Phosphohexomutase) (Phosphomannose isomerase) (PMI)	L	pharmacological	2	0	0	0	0	0	0	0	0	0	0	0	0	0	0	0	0	0	0	0	0	0	0	0	0	0	0	0	0	0	0	0	0	0	0	0	0	0	0	0	0	0	0	0
C2_09640W_A	PMI1	P34948	Mannose-6-phosphate isomerase (EC 5.3.1.8) (Phosphohexomutase) (Phosphomannose isomerase) (PMI)	M	untreated	2	0	0	0	0	0	0	0	0	0	0	0	0	0	0	0	0	0	0	0	0	0	0	0	0	0	0	0	0	0	0	0	0	0	0	0	0	0	0	0	0	0	0	0
C2_09640W_A	PMI1	P34948	Mannose-6-phosphate isomerase (EC 5.3.1.8) (Phosphohexomutase) (Phosphomannose isomerase) (PMI)	H	genetic	2	0	0	0	0	0	0	0	0	0	0	0	0	0	0	0	0	0	0	0	0	0	0	0	0	0	0	0	0	0	0	0	0	0	0	0	0	0	0	0	0	0	0	0
C2_06870C_A	PST1	A0A1D8PHR5	Pst1p	L	pharmacological	2	0	0	0	0	0	0	0	0	0	0	0	0	0	0	0	0	0	0	0	0	0	0	0	0	0	0	0	0	0	0	0	0	0	0	0	0	0	103340000	0	183430000	0	0	0
C2_06870C_A	PST1	A0A1D8PHR5	Pst1p	M	untreated	2	0	0	0	0	0	0	0	0	0	0	0	0	0	0	0	0	0	0	0	0	0	0	0	0	0	0	0	0	0	0	0	0	0	0	0	0	0	61982000	0	41882000	0	0	0
C2_06870C_A	PST1	A0A1D8PHR5	Pst1p	H	genetic	2	0	0	0	0	0	0	0	0	0	0	0	0	0	0	0	0	0	0	0	0	0	0	0	0	0	0	0	0	0	0	0	0	0	0	0	0	0	82799000	0	81165000	0	0	0
C4_00340W_A	PTC7	A0A1D8PL06	Type 2C protein phosphatase	L	pharmacological	2	0	0	0	0	0	0	0	0	0	0	0	0	0	0	0	0	0	0	0	0	0	0	0	0	0	0	0	0	0	0	0	0	0	0	0	0	0	0	0	0	11305000	79668000	167770000
C4_00340W_A	PTC7	A0A1D8PL06	Type 2C protein phosphatase	M	untreated	2	0	0	0	0	0	0	0	0	0	0	0	0	0	0	0	0	0	0	0	0	0	0	0	0	0	0	0	0	0	0	0	0	0	0	0	0	0	0	0	0	10537000	67331000	179430000
C4_00340W_A	PTC7	A0A1D8PL06	Type 2C protein phosphatase	H	genetic	2	0	0	0	0	0	0	0	0	0	0	0	0	0	0	0	0	0	0	0	0	0	0	0	0	0	0	0	0	0	0	0	0	0	0	0	0	0	0	0	0	11818000	67422000	174090000
C3_00320W_A	RHR2	Q5A7M9	Glycerol-1-phosphatase	L	pharmacological	2	0	0	0	0	0	0	0	0	0	0	0	0	0	0	0	0	0	0	0	0	0	0	0	0	0	0	0	0	0	0	0	0	0	0	0	0	0	0	0	0	0	0	0
C3_00320W_A	RHR2	Q5A7M9	Glycerol-1-phosphatase	M	untreated	2	0	0	0	0	0	0	0	0	0	0	0	0	0	0	0	0	0	0	0	0	0	0	0	0	0	0	0	0	0	0	0	0	0	0	0	0	0	0	0	0	0	0	0
C3_00320W_A	RHR2	Q5A7M9	Glycerol-1-phosphatase	H	genetic	2	0	0	0	0	0	0	0	0	0	0	0	0	0	0	0	0	0	0	0	0	0	0	0	0	0	0	0	0	0	0	0	0	0	0	0	0	0	0	0	0	0	0	0
C3_02110W_A	RPL12	Q5AJF7	Ribosomal 60S subunit protein L12A	L	pharmacological	2	0	0	0	0	0	0	0	0	0	0	0	0	0	0	0	0	0	0	0	0	0	0	0	0	8674400	0	0	0	0	0	0	37512000	0	0	0	8679300	27238000	19048000	0	8380100	4260500	14804000	9822000
C3_02110W_A	RPL12	Q5AJF7	Ribosomal 60S subunit protein L12A	M	untreated	2	0	0	0	0	0	0	0	0	0	0	0	0	0	0	0	0	0	0	0	0	0	0	0	0	6154700	0	0	0	0	0	0	34211000	0	0	0	12817000	37744000	19078000	0	7705700	4214800	12925000	9161000
C3_02110W_A	RPL12	Q5AJF7	Ribosomal 60S subunit protein L12A	H	genetic	2	0	0	0	0	0	0	0	0	0	0	0	0	0	0	0	0	0	0	0	0	0	0	0	0	3531400	0	0	0	0	0	0	18147000	0	0	0	6062600	15257000	11119000	0	6162500	1889300	7603700	6452800
CR_03030C_A	RPL28	A0A1D8PSC5	Ribosomal 60S subunit protein L28	L	pharmacological	2	0	0	0	0	0	0	0	0	0	0	0	0	0	0	0	0	0	0	0	0	0	0	0	0	0	0	0	0	0	0	0	0	10551000	8039800	16201000	59344000	0	29111000	0	18513000	11361000	30480000	44594000
CR_03030C_A	RPL28	A0A1D8PSC5	Ribosomal 60S subunit protein L28	M	untreated	2	0	0	0	0	0	0	0	0	0	0	0	0	0	0	0	0	0	0	0	0	0	0	0	0	0	0	0	0	0	0	0	0	14747000	11315000	26725000	70031000	0	29142000	0	17349000	13788000	29512000	36993000
CR_03030C_A	RPL28	A0A1D8PSC5	Ribosomal 60S subunit protein L28	H	genetic	2	0	0	0	0	0	0	0	0	0	0	0	0	0	0	0	0	0	0	0	0	0	0	0	0	0	0	0	0	0	0	0	0	10354000	3691600	9888200	44861000	0	25977000	0	14202000	8257000	15202000	21116000
CR_07630C_A	RPS27	A0A1D8PTI7	40S ribosomal protein S27	L	pharmacological	2	0	0	0	0	0	0	0	0	0	0	0	0	0	0	0	0	0	0	0	0	0	0	0	0	0	0	0	0	0	0	0	0	0	0	16254000	0	162740000	221770000	0	234540000	275670000	3758300000	841540000
CR_07630C_A	RPS27	A0A1D8PTI7	40S ribosomal protein S27	M	untreated	2	0	0	0	0	0	0	0	0	0	0	0	0	0	0	0	0	0	0	0	0	0	0	0	0	0	0	0	0	0	0	0	0	0	0	21999000	0	200090000	180470000	0	184640000	272590000	3932000000	871770000
CR_07630C_A	RPS27	A0A1D8PTI7	40S ribosomal protein S27	H	genetic	2	0	0	0	0	0	0	0	0	0	0	0	0	0	0	0	0	0	0	0	0	0	0	0	0	0	0	0	0	0	0	0	0	0	0	11824000	0	111840000	135350000	0	154370000	183310000	2541100000	607180000
C1_11450C_A	SAM2	A0A1D8PF68	S-adenosylmethionine synthase (EC 2.5.1.6)	L	pharmacological	2	0	0	0	0	0	0	0	0	0	0	0	0	0	0	0	0	0	0	0	0	0	0	0	0	0	0	0	0	0	0	0	0	0	0	0	0	0	0	0	10638000	4851600	27871000	13485000
C1_11450C_A	SAM2	A0A1D8PF68	S-adenosylmethionine synthase (EC 2.5.1.6)	M	untreated	2	0	0	0	0	0	0	0	0	0	0	0	0	0	0	0	0	0	0	0	0	0	0	0	0	0	0	0	0	0	0	0	0	0	0	0	0	0	0	0	10307000	6283600	28889000	14424000
C1_11450C_A	SAM2	A0A1D8PF68	S-adenosylmethionine synthase (EC 2.5.1.6)	H	genetic	2	0	0	0	0	0	0	0	0	0	0	0	0	0	0	0	0	0	0	0	0	0	0	0	0	0	0	0	0	0	0	0	0	0	0	0	0	0	0	0	8111200	3857200	15075000	8732000
C5_00480C_A	SEC14	P46250	SEC14 cytosolic factor (Phosphatidylinositol/phosphatidylcholine transfer protein) (PI/PC TP)	L	pharmacological	2	0	0	0	0	0	0	0	0	0	0	0	0	0	0	0	0	0	0	2586800	0	0	0	0	0	0	0	0	0	0	0	0	0	0	0	0	0	0	9136800	0	20320000	76296000	1341200000	8475000000
C5_00480C_A	SEC14	P46250	SEC14 cytosolic factor (Phosphatidylinositol/phosphatidylcholine transfer protein) (PI/PC TP)	M	untreated	2	0	0	0	0	0	0	0	0	0	0	0	0	0	0	0	0	0	0	2585900	0	0	0	0	0	0	0	0	0	0	0	0	0	0	0	0	0	0	6571500	0	12116000	66598000	1271800000	7054500000
C5_00480C_A	SEC14	P46250	SEC14 cytosolic factor (Phosphatidylinositol/phosphatidylcholine transfer protein) (PI/PC TP)	H	genetic	2	0	0	0	0	0	0	0	0	0	0	0	0	0	0	0	0	0	0	2552500	0	0	0	0	0	0	0	0	0	0	0	0	0	0	0	0	0	0	12060000	0	11186000	57321000	974330000	6137800000
CR_06080W_A	SIS1	Q59V92	Type II HSP40 co-chaperone	L	pharmacological	2	0	0	0	0	0	0	0	0	0	0	0	0	0	0	0	0	0	0	0	0	0	0	0	0	0	0	0	0	333330000	0	0	76498000	1074100000	409880000	100020000	424030000	224910000	269730000	0	12157000	26244000	108820000	73791000
CR_06080W_A	SIS1	Q59V92	Type II HSP40 co-chaperone	M	untreated	2	0	0	0	0	0	0	0	0	0	0	0	0	0	0	0	0	0	0	0	0	0	0	0	0	0	0	0	0	201920000	0	0	42188000	763360000	267710000	85384000	398020000	150760000	264880000	0	9476300	11909000	64378000	43537000
CR_06080W_A	SIS1	Q59V92	Type II HSP40 co-chaperone	H	genetic	2	0	0	0	0	0	0	0	0	0	0	0	0	0	0	0	0	0	0	0	0	0	0	0	0	0	0	0	0	593470000	0	0	77482000	1949300000	648850000	188120000	917000000	355720000	488550000	0	17401000	50939000	178480000	115080000
C1_01520C_A	SOD2	Q5A8Z4	Superoxide dismutase (EC 1.15.1.1)	L	pharmacological	2	0	0	0	0	0	0	0	0	0	0	0	0	0	0	0	0	0	0	0	79808000	0	0	0	0	0	0	0	0	0	24563000	0	0	0	10775000	10222000	43331000	9723100	61140000	0	50143000	20283000	531650000	2628800000
C1_01520C_A	SOD2	Q5A8Z4	Superoxide dismutase (EC 1.15.1.1)	M	untreated	2	0	0	0	0	0	0	0	0	0	0	0	0	0	0	0	0	0	0	0	8410700	0	0	0	0	0	0	0	0	0	25756000	0	0	0	8445100	13052000	34110000	6162200	71570000	0	42020000	22485000	544200000	2812500000
C1_01520C_A	SOD2	Q5A8Z4	Superoxide dismutase (EC 1.15.1.1)	H	genetic	2	0	0	0	0	0	0	0	0	0	0	0	0	0	0	0	0	0	0	0	31023000	0	0	0	0	0	0	0	0	0	17447000	0	0	0	6406100	9220900	28733000	8871600	50811000	0	41599000	23662000	617210000	3073100000
CR_06700C_A	SOL3	Q59PZ6	6-phosphogluconolactonase	L	pharmacological	2	0	0	0	0	0	0	0	0	0	0	0	0	0	0	0	0	0	0	0	0	0	0	0	0	0	0	0	0	0	0	0	0	0	0	0	0	0	0	0	0	0	0	0
CR_06700C_A	SOL3	Q59PZ6	6-phosphogluconolactonase	M	untreated	2	0	0	0	0	0	0	0	0	0	0	0	0	0	0	0	0	0	0	0	0	0	0	0	0	0	0	0	0	0	0	0	0	0	0	0	0	0	0	0	0	0	0	0
CR_06700C_A	SOL3	Q59PZ6	6-phosphogluconolactonase	H	genetic	2	0	0	0	0	0	0	0	0	0	0	0	0	0	0	0	0	0	0	0	0	0	0	0	0	0	0	0	0	0	0	0	0	0	0	0	0	0	0	0	0	0	0	0
C2_09720W_A	SUP35	Q59YE8	Translation termination factor GTPase eRF3	L	pharmacological	2	0	0	0	0	0	0	0	0	0	0	0	0	0	0	0	0	0	0	0	0	0	0	0	0	0	0	0	0	0	0	0	14781000	15891000	0	0	9807800	57546000	38071000	0	49083000	25119000	0	22725000
C2_09720W_A	SUP35	Q59YE8	Translation termination factor GTPase eRF3	M	untreated	2	0	0	0	0	0	0	0	0	0	0	0	0	0	0	0	0	0	0	0	0	0	0	0	0	0	0	0	0	0	0	0	13522000	35177000	0	0	6913300	45999000	31023000	0	29552000	20612000	0	22819000
C2_09720W_A	SUP35	Q59YE8	Translation termination factor GTPase eRF3	H	genetic	2	0	0	0	0	0	0	0	0	0	0	0	0	0	0	0	0	0	0	0	0	0	0	0	0	0	0	0	0	0	0	0	14938000	43597000	0	0	13128000	48100000	40853000	0	34010000	24924000	0	16575000
C3_06870W_A	TDH3	Q5ADM7	Glyceraldehyde-3-phosphate dehydrogenase (EC 1.2.1.12)	L	pharmacological	2	0	0	0	0	0	0	0	0	0	0	0	0	0	0	0	0	0	0	0	0	0	0	0	0	0	0	0	0	0	0	6695200	0	15801000	0	21092000	47336000	29488000	19435000	0	8409000	9213100	13903000	10668000
C3_06870W_A	TDH3	Q5ADM7	Glyceraldehyde-3-phosphate dehydrogenase (EC 1.2.1.12)	M	untreated	2	0	0	0	0	0	0	0	0	0	0	0	0	0	0	0	0	0	0	0	0	0	0	0	0	0	0	0	0	0	0	4866200	0	6832100	0	11371000	32108000	25713000	16372000	0	7279800	4808300	8578700	7330400
C3_06870W_A	TDH3	Q5ADM7	Glyceraldehyde-3-phosphate dehydrogenase (EC 1.2.1.12)	H	genetic	2	0	0	0	0	0	0	0	0	0	0	0	0	0	0	0	0	0	0	0	0	0	0	0	0	0	0	0	0	0	0	5023800	0	8736900	0	14355000	35241000	22333000	13033000	0	5552600	6750900	7745500	5939500
C1_08380W_A	TEF2	Q59QD6	Elongation factor 1-alpha 2 (EF-1-alpha 2)	L	pharmacological	2	0	0	0	0	0	0	0	0	0	0	0	0	0	0	0	0	0	0	0	601890000	0	0	66770000	111450000	25261000	0	0	0	123170000	52061000	80794000	86728000	104020000	83423000	99232000	208210000	131020000	205770000	0	77032000	42190000	147040000	95370000
C1_08380W_A	TEF2	Q59QD6	Elongation factor 1-alpha 2 (EF-1-alpha 2)	M	untreated	2	0	0	0	0	0	0	0	0	0	0	0	0	0	0	0	0	0	0	0	557430000	0	0	72309000	107760000	21395000	0	0	0	147220000	55621000	61526000	89269000	110790000	83659000	82489000	186990000	133750000	229290000	0	61020000	43572000	149060000	87767000
C1_08380W_A	TEF2	Q59QD6	Elongation factor 1-alpha 2 (EF-1-alpha 2)	H	genetic	2	0	0	0	0	0	0	0	0	0	0	0	0	0	0	0	0	0	0	0	335330000	0	0	60561000	92976000	20999000	0	0	0	109460000	59143000	59963000	79200000	95551000	69069000	81749000	176480000	126290000	181660000	0	59725000	42221000	130360000	83044000
C5_00650C_A	THR1	Q92209	Homoserine kinase (HK) (HSK) (EC 2.7.1.39)	L	pharmacological	2	0	0	0	0	0	0	0	0	0	0	0	0	0	0	0	0	0	0	0	0	0	0	0	0	0	0	0	0	0	0	0	0	0	0	0	0	0	0	0	0	0	0	6136400
C5_00650C_A	THR1	Q92209	Homoserine kinase (HK) (HSK) (EC 2.7.1.39)	M	untreated	2	0	0	0	0	0	0	0	0	0	0	0	0	0	0	0	0	0	0	0	0	0	0	0	0	0	0	0	0	0	0	0	0	0	0	0	0	0	0	0	0	0	0	11376000
C5_00650C_A	THR1	Q92209	Homoserine kinase (HK) (HSK) (EC 2.7.1.39)	H	genetic	2	0	0	0	0	0	0	0	0	0	0	0	0	0	0	0	0	0	0	0	0	0	0	0	0	0	0	0	0	0	0	0	0	0	0	0	0	0	0	0	0	0	0	12498000
C1_08320W_A	TKL1	Q5A750	Transketolase (EC 2.2.1.1)	L	pharmacological	2	0	0	0	0	0	0	0	0	0	0	0	0	0	0	0	0	0	0	0	0	0	0	0	0	0	0	0	0	0	0	0	0	20188000	16997000	6156300	8189700	4945800	5964800	0	8133200	4888100	11379000	17753000
C1_08320W_A	TKL1	Q5A750	Transketolase (EC 2.2.1.1)	M	untreated	2	0	0	0	0	0	0	0	0	0	0	0	0	0	0	0	0	0	0	0	0	0	0	0	0	0	0	0	0	0	0	0	0	23566000	15777000	6264600	6504000	4962200	5171200	0	7536600	3701400	10152000	7017700
C1_08320W_A	TKL1	Q5A750	Transketolase (EC 2.2.1.1)	H	genetic	2	0	0	0	0	0	0	0	0	0	0	0	0	0	0	0	0	0	0	0	0	0	0	0	0	0	0	0	0	0	0	0	0	20845000	13133000	6956300	7978600	4705000	4036300	0	6556600	3182000	8640500	6129300
C1_12210W_A	TRP3	A0A1D8PFC8	Bifunctional anthranilate synthase/indole-3-glycerol-phosphate synthase	L	pharmacological	2	0	0	0	0	0	0	0	0	0	0	0	0	0	0	0	0	0	0	0	0	0	0	0	0	0	0	0	0	0	0	0	0	0	0	0	0	70040000	75275000	0	141750000	124210000	281390000	221930000
C1_12210W_A	TRP3	A0A1D8PFC8	Bifunctional anthranilate synthase/indole-3-glycerol-phosphate synthase	M	untreated	2	0	0	0	0	0	0	0	0	0	0	0	0	0	0	0	0	0	0	0	0	0	0	0	0	0	0	0	0	0	0	0	0	0	0	0	0	52275000	56297000	0	141630000	131580000	270720000	131160000
C1_12210W_A	TRP3	A0A1D8PFC8	Bifunctional anthranilate synthase/indole-3-glycerol-phosphate synthase	H	genetic	2	0	0	0	0	0	0	0	0	0	0	0	0	0	0	0	0	0	0	0	0	0	0	0	0	0	0	0	0	0	0	0	0	0	0	0	0	60857000	54927000	0	160510000	155780000	326450000	223890000
C4_06110C_A	TRP5	A0A1D8PMH6	Tryptophan synthase (EC 4.2.1.20)	L	pharmacological	2	0	0	0	0	0	0	0	0	0	0	0	0	0	0	0	0	0	0	0	0	0	0	0	0	0	0	0	0	0	0	0	0	0	0	134410000	328620000	68387000	11151000	0	30877000	34879000	129870000	223740000
C4_06110C_A	TRP5	A0A1D8PMH6	Tryptophan synthase (EC 4.2.1.20)	M	untreated	2	0	0	0	0	0	0	0	0	0	0	0	0	0	0	0	0	0	0	0	0	0	0	0	0	0	0	0	0	0	0	0	0	0	0	147240000	237090000	47478000	5036200	0	34881000	28282000	97160000	177040000
C4_06110C_A	TRP5	A0A1D8PMH6	Tryptophan synthase (EC 4.2.1.20)	H	genetic	2	0	0	0	0	0	0	0	0	0	0	0	0	0	0	0	0	0	0	0	0	0	0	0	0	0	0	0	0	0	0	0	0	0	0	222230000	405320000	98848000	17048000	0	42847000	48071000	137010000	220540000
C1_00440W_A	UBP6	A0A1D8PC77	Ubiquitin-specific protease	L	pharmacological	2	0	0	0	0	0	0	0	0	0	0	0	0	0	0	0	0	0	0	0	0	0	0	0	0	0	0	0	0	0	0	0	0	0	0	0	0	14163000	19453000	0	26951000	22999000	30828000	0
C1_00440W_A	UBP6	A0A1D8PC77	Ubiquitin-specific protease	M	untreated	2	0	0	0	0	0	0	0	0	0	0	0	0	0	0	0	0	0	0	0	0	0	0	0	0	0	0	0	0	0	0	0	0	0	0	0	0	11269000	17657000	0	27461000	21701000	20611000	0
C1_00440W_A	UBP6	A0A1D8PC77	Ubiquitin-specific protease	H	genetic	2	0	0	0	0	0	0	0	0	0	0	0	0	0	0	0	0	0	0	0	0	0	0	0	0	0	0	0	0	0	0	0	0	0	0	0	0	10106000	17366000	0	15875000	22130000	27071000	0
C2_04190C_A	UGA1	A0A1D8PH55	4-aminobutyrate transaminase	L	pharmacological	2	0	0	0	0	0	0	0	0	0	0	0	0	0	0	0	0	0	0	0	0	0	0	0	0	0	0	0	0	0	0	0	0	0	0	0	0	8847400	69163000	0	10597000	0	0	0
C2_04190C_A	UGA1	A0A1D8PH55	4-aminobutyrate transaminase	M	untreated	2	0	0	0	0	0	0	0	0	0	0	0	0	0	0	0	0	0	0	0	0	0	0	0	0	0	0	0	0	0	0	0	0	0	0	0	0	8716700	63445000	0	13600000	0	0	0
C2_04190C_A	UGA1	A0A1D8PH55	4-aminobutyrate transaminase	H	genetic	2	0	0	0	0	0	0	0	0	0	0	0	0	0	0	0	0	0	0	0	0	0	0	0	0	0	0	0	0	0	0	0	0	0	0	0	0	6016000	66915000	0	9355700	0	0	0
C5_00900C_A	URA4	Q5A1L8	Dihydroorotase	L	pharmacological	2	0	0	0	0	0	0	0	0	0	0	0	0	0	0	0	0	0	0	0	0	0	0	0	0	0	0	0	0	0	0	0	0	0	0	0	0	0	0	0	0	0	0	9119900
C5_00900C_A	URA4	Q5A1L8	Dihydroorotase	M	untreated	2	0	0	0	0	0	0	0	0	0	0	0	0	0	0	0	0	0	0	0	0	0	0	0	0	0	0	0	0	0	0	0	0	0	0	0	0	0	0	0	0	0	0	20155000
C5_00900C_A	URA4	Q5A1L8	Dihydroorotase	H	genetic	2	0	0	0	0	0	0	0	0	0	0	0	0	0	0	0	0	0	0	0	0	0	0	0	0	0	0	0	0	0	0	0	0	0	0	0	0	0	0	0	0	0	0	11587000
CR_01970C_A	VMA4	A0A1D8PS38	H(+)-transporting V1 sector ATPase subunit E	L	pharmacological	2	0	0	0	0	0	0	0	0	0	0	0	0	0	0	0	0	0	0	0	0	0	0	0	16156000	6405900	0	0	0	8770800	0	0	9426900	8245000	0	0	0	0	19571000	0	9746800	51630000	172990000	73313000
CR_01970C_A	VMA4	A0A1D8PS38	H(+)-transporting V1 sector ATPase subunit E	M	untreated	2	0	0	0	0	0	0	0	0	0	0	0	0	0	0	0	0	0	0	0	0	0	0	0	14039000	4095300	0	0	0	6127800	0	0	9947000	4558400	0	0	0	0	15539000	0	7994800	44882000	117420000	64268000
CR_01970C_A	VMA4	A0A1D8PS38	H(+)-transporting V1 sector ATPase subunit E	H	genetic	2	0	0	0	0	0	0	0	0	0	0	0	0	0	0	0	0	0	0	0	0	0	0	0	16138000	5143500	0	0	0	7140400	0	0	6602800	7947000	0	0	0	0	15030000	0	9446400	45042000	110210000	57433000
C6_02800W_A	YKL069W	A0A1D8PPZ9	L-methionine (R)-S-oxide reductase	L	pharmacological	2	0	0	0	0	0	0	0	0	0	0	0	0	0	0	0	0	0	0	0	0	0	0	0	0	0	0	0	0	0	0	0	0	0	0	0	0	0	0	0	8374100	0	25174000	11254000
C6_02800W_A	YKL069W	A0A1D8PPZ9	L-methionine (R)-S-oxide reductase	M	untreated	2	0	0	0	0	0	0	0	0	0	0	0	0	0	0	0	0	0	0	0	0	0	0	0	0	0	0	0	0	0	0	0	0	0	0	0	0	0	0	0	6877500	0	15981000	13174000
C6_02800W_A	YKL069W	A0A1D8PPZ9	L-methionine (R)-S-oxide reductase	H	genetic	2	0	0	0	0	0	0	0	0	0	0	0	0	0	0	0	0	0	0	0	0	0	0	0	0	0	0	0	0	0	0	0	0	0	0	0	0	0	0	0	8946600	0	19815000	12538000
C3_05370C_A	YST1	O42817	40S ribosomal protein S0	L	pharmacological	2	0	0	0	0	0	0	0	0	0	0	0	0	0	0	0	0	0	0	0	0	0	0	0	0	0	0	0	0	0	0	0	0	0	0	0	0	0	0	0	0	0	18649000	0
C3_05370C_A	YST1	O42817	40S ribosomal protein S0	M	untreated	2	0	0	0	0	0	0	0	0	0	0	0	0	0	0	0	0	0	0	0	0	0	0	0	0	0	0	0	0	0	0	0	0	0	0	0	0	0	0	0	0	0	20119000	0
C3_05370C_A	YST1	O42817	40S ribosomal protein S0	H	genetic	2	0	0	0	0	0	0	0	0	0	0	0	0	0	0	0	0	0	0	0	0	0	0	0	0	0	0	0	0	0	0	0	0	0	0	0	0	0	0	0	0	0	17690000	0
C2_08590W_A	YWP1	Q59Y31	Yeast-form wall Protein 1 (GPI-anchored protein 24) (Thiol-extractable peptide 1) (flocculation protein 1)	L	pharmacological	2	0	0	0	0	0	0	0	0	0	0	0	0	0	0	0	0	0	0	0	0	0	0	0	0	0	0	0	0	0	59095000	39460000	36445000	69300000	29341000	0	74707000	195310000	0	0	0	218780000	70900000	205830000
C2_08590W_A	YWP1	Q59Y31	Yeast-form wall Protein 1 (GPI-anchored protein 24) (Thiol-extractable peptide 1) (flocculation protein 1)	M	untreated	2	0	0	0	0	0	0	0	0	0	0	0	0	0	0	0	0	0	0	0	0	0	0	0	0	0	0	0	0	0	51761000	30238000	26713000	51308000	31943000	0	60314000	146970000	0	0	0	161330000	60896000	141220000
C2_08590W_A	YWP1	Q59Y31	Yeast-form wall Protein 1 (GPI-anchored protein 24) (Thiol-extractable peptide 1) (flocculation protein 1)	H	genetic	2	0	0	0	0	0	0	0	0	0	0	0	0	0	0	0	0	0	0	0	0	0	0	0	0	0	0	0	0	0	45713000	26987000	26451000	46555000	16446000	0	51627000	164550000	0	0	0	168780000	67860000	165580000
C1_13700W_A	ACT1	A0A1D8PFR4	Actin	L	pharmacological	3	0	0	0	0	0	0	0	0	0	0	0	0	0	0	0	0	0	0	0	0	0	0	0	0	0	0	0	0	0	0	0	0	0	0	0	0	0	0	0	0	0	0	0
C1_13700W_A	ACT1	A0A1D8PFR4	Actin	M	untreated	3	0	0	0	0	0	0	0	0	0	0	0	0	0	0	0	0	0	0	0	0	0	0	0	0	0	0	0	0	0	0	0	0	0	0	0	0	0	0	0	0	0	0	0
C1_13700W_A	ACT1	A0A1D8PFR4	Actin	H	genetic	3	0	0	0	0	0	0	0	0	0	0	0	0	0	0	0	0	0	0	0	0	0	0	0	0	0	0	0	0	0	0	0	0	0	0	0	0	0	0	0	0	0	0	0
C1_13760W_A	AGM1	Q5AKW4	Phosphoacetylglucosamine mutase (PAGM) (EC 5.4.2.3) (Acetylglucosamine phosphomutase) (N-acetylglucosamine-phosphate mutase)	L	pharmacological	4	0	0	0	0	0	0	0	0	0	0	0	0	0	0	0	0	0	0	0	0	0	0	0	0	0	0	0	0	0	0	0	0	0	0	0	0	0	0	0	0	0	0	0
C1_13760W_A	AGM1	Q5AKW4	Phosphoacetylglucosamine mutase (PAGM) (EC 5.4.2.3) (Acetylglucosamine phosphomutase) (N-acetylglucosamine-phosphate mutase)	M	untreated	4	0	0	0	0	0	0	0	0	0	0	0	0	0	0	0	0	0	0	0	0	0	0	0	0	0	0	0	0	0	0	0	0	0	0	0	0	0	0	0	0	0	0	0
C1_13760W_A	AGM1	Q5AKW4	Phosphoacetylglucosamine mutase (PAGM) (EC 5.4.2.3) (Acetylglucosamine phosphomutase) (N-acetylglucosamine-phosphate mutase)	H	genetic	4	0	0	0	0	0	0	0	0	0	0	0	0	0	0	0	0	0	0	0	0	0	0	0	0	0	0	0	0	0	0	0	0	0	0	0	0	0	0	0	0	0	0	0
CR_10620C_A	BPL1	A0A1D8PUA1	Biotin--[acetyl-CoA-carboxylase] ligase	L	pharmacological	4	0	0	0	0	0	0	0	0	0	0	0	0	0	0	0	0	0	0	0	0	0	0	0	0	0	0	0	0	0	0	0	0	0	0	0	0	0	0	0	0	0	0	0
CR_10620C_A	BPL1	A0A1D8PUA1	Biotin--[acetyl-CoA-carboxylase] ligase	M	untreated	4	0	0	0	0	0	0	0	0	0	0	0	0	0	0	0	0	0	0	0	0	0	0	0	0	0	0	0	0	0	0	0	0	0	0	0	0	0	0	0	0	0	0	0
CR_10620C_A	BPL1	A0A1D8PUA1	Biotin--[acetyl-CoA-carboxylase] ligase	H	genetic	4	0	0	0	0	0	0	0	0	0	0	0	0	0	0	0	0	0	0	0	0	0	0	0	0	0	0	0	0	0	0	0	0	0	0	0	0	0	0	0	0	0	0	0
C1_02970W_A	C1_02970W_A	A0A1D8PCX5	Uncharacterized protein	L	pharmacological	4	0	0	0	0	0	0	0	0	0	0	0	0	0	0	0	0	0	0	0	0	0	0	0	0	0	0	0	0	0	0	0	0	0	0	0	0	0	57160000	0	30557000	0	0	0
C1_02970W_A	C1_02970W_A	A0A1D8PCX5	Uncharacterized protein	M	untreated	4	0	0	0	0	0	0	0	0	0	0	0	0	0	0	0	0	0	0	0	0	0	0	0	0	0	0	0	0	0	0	0	0	0	0	0	0	0	40783000	0	20163000	0	0	0
C1_02970W_A	C1_02970W_A	A0A1D8PCX5	Uncharacterized protein	H	genetic	4	0	0	0	0	0	0	0	0	0	0	0	0	0	0	0	0	0	0	0	0	0	0	0	0	0	0	0	0	0	0	0	0	0	0	0	0	0	46309000	0	32751000	0	0	0
C2_00880W_A	C2_00880W_A	Q5AD31	Uncharacterized protein	L	pharmacological	4	0	0	0	0	0	0	0	0	0	0	0	0	0	0	0	0	0	0	0	0	0	0	0	0	0	0	0	0	0	21753000	0	0	0	282620000	0	106290000	0	0	0	0	0	0	0
C2_00880W_A	C2_00880W_A	Q5AD31	Uncharacterized protein	M	untreated	4	0	0	0	0	0	0	0	0	0	0	0	0	0	0	0	0	0	0	0	0	0	0	0	0	0	0	0	0	0	43300000	0	0	0	164320000	0	44876000	0	0	0	0	0	0	0
C2_00880W_A	C2_00880W_A	Q5AD31	Uncharacterized protein	H	genetic	4	0	0	0	0	0	0	0	0	0	0	0	0	0	0	0	0	0	0	0	0	0	0	0	0	0	0	0	0	0	34360000	0	0	0	244350000	0	97222000	0	0	0	0	0	0	0
C2_04370W_A	C2_04370W_A	Q59TB4	Uncharacterized protein	L	pharmacological	4	0	0	0	0	0	0	0	0	0	0	0	0	0	0	0	0	0	0	0	0	0	0	0	0	0	0	0	0	0	0	0	0	0	0	0	0	0	0	0	0	0	0	0
C2_04370W_A	C2_04370W_A	Q59TB4	Uncharacterized protein	M	untreated	4	0	0	0	0	0	0	0	0	0	0	0	0	0	0	0	0	0	0	0	0	0	0	0	0	0	0	0	0	0	0	0	0	0	0	0	0	0	0	0	0	0	0	0
C2_04370W_A	C2_04370W_A	Q59TB4	Uncharacterized protein	H	genetic	4	0	0	0	0	0	0	0	0	0	0	0	0	0	0	0	0	0	0	0	0	0	0	0	0	0	0	0	0	0	0	0	0	0	0	0	0	0	0	0	0	0	0	0
C2_07650C_A	C2_07650C_A	A0A1D8PHY7	Uncharacterized protein	L	pharmacological	4	0	0	0	0	0	0	0	0	0	0	0	0	0	0	0	0	0	0	0	0	0	0	0	0	0	0	0	0	0	0	0	0	0	0	0	0	0	0	0	0	0	0	0
C2_07650C_A	C2_07650C_A	A0A1D8PHY7	Uncharacterized protein	M	untreated	4	0	0	0	0	0	0	0	0	0	0	0	0	0	0	0	0	0	0	0	0	0	0	0	0	0	0	0	0	0	0	0	0	0	0	0	0	0	0	0	0	0	0	0
C2_07650C_A	C2_07650C_A	A0A1D8PHY7	Uncharacterized protein	H	genetic	4	0	0	0	0	0	0	0	0	0	0	0	0	0	0	0	0	0	0	0	0	0	0	0	0	0	0	0	0	0	0	0	0	0	0	0	0	0	0	0	0	0	0	0
C5_02660C_A	C5_02660C_A	Q5AG96	Uncharacterized protein	L	pharmacological	4	0	0	0	0	0	0	0	0	0	0	0	0	0	0	0	0	0	0	0	0	0	0	0	0	0	0	0	0	0	0	0	0	0	0	0	0	0	0	0	0	0	0	0
C5_02660C_A	C5_02660C_A	Q5AG96	Uncharacterized protein	M	untreated	4	0	0	0	0	0	0	0	0	0	0	0	0	0	0	0	0	0	0	0	0	0	0	0	0	0	0	0	0	0	0	0	0	0	0	0	0	0	0	0	0	0	0	0
C5_02660C_A	C5_02660C_A	Q5AG96	Uncharacterized protein	H	genetic	4	0	0	0	0	0	0	0	0	0	0	0	0	0	0	0	0	0	0	0	0	0	0	0	0	0	0	0	0	0	0	0	0	0	0	0	0	0	0	0	0	0	0	0
C6_04420W_A	C6_04420W_A	A0A1D8PQE6	Uncharacterized protein	L	pharmacological	4	0	0	0	0	0	0	0	0	0	0	0	0	0	0	0	0	0	0	0	0	0	0	22090000	0	0	0	0	68832000	63595000	0	0	0	0	0	0	0	10309000	23570000	79149000	0	0	0	6480700
C6_04420W_A	C6_04420W_A	A0A1D8PQE6	Uncharacterized protein	M	untreated	4	0	0	0	0	0	0	0	0	0	0	0	0	0	0	0	0	0	0	0	0	0	0	14486000	0	0	0	0	65055000	59872000	0	0	0	0	0	0	0	10418000	10479000	67485000	0	0	0	5459000
C6_04420W_A	C6_04420W_A	A0A1D8PQE6	Uncharacterized protein	H	genetic	4	0	0	0	0	0	0	0	0	0	0	0	0	0	0	0	0	0	0	0	0	0	0	17487000	0	0	0	0	58731000	34590000	0	0	0	0	0	0	0	11694000	24897000	48202000	0	0	0	11799000
C1_06810W_A	CAT1	O13289	Peroxisomal catalase (EC 1.11.1.6)	L	pharmacological	4	0	0	0	0	0	0	0	0	0	0	0	0	0	0	0	0	0	0	0	0	0	0	0	0	0	0	0	0	0	0	0	0	0	0	0	0	0	0	0	0	0	6589200	0
C1_06810W_A	CAT1	O13289	Peroxisomal catalase (EC 1.11.1.6)	M	untreated	4	0	0	0	0	0	0	0	0	0	0	0	0	0	0	0	0	0	0	0	0	0	0	0	0	0	0	0	0	0	0	0	0	0	0	0	0	0	0	0	0	0	4274300	0
C1_06810W_A	CAT1	O13289	Peroxisomal catalase (EC 1.11.1.6)	H	genetic	4	0	0	0	0	0	0	0	0	0	0	0	0	0	0	0	0	0	0	0	0	0	0	0	0	0	0	0	0	0	0	0	0	0	0	0	0	0	0	0	0	0	4789100	0
C2_05190W_A	CDC21	P12461	Thymidylate synthase (TS) (TSase) (EC 2.1.1.45)	L	pharmacological	4	0	0	0	0	0	0	0	0	0	0	0	0	0	0	0	0	0	0	0	0	0	0	0	0	0	0	0	0	0	0	0	0	0	0	0	0	0	0	0	0	0	0	0
C2_05190W_A	CDC21	P12461	Thymidylate synthase (TS) (TSase) (EC 2.1.1.45)	M	untreated	4	0	0	0	0	0	0	0	0	0	0	0	0	0	0	0	0	0	0	0	0	0	0	0	0	0	0	0	0	0	0	0	0	0	0	0	0	0	0	0	0	0	0	0
C2_05190W_A	CDC21	P12461	Thymidylate synthase (TS) (TSase) (EC 2.1.1.45)	H	genetic	4	0	0	0	0	0	0	0	0	0	0	0	0	0	0	0	0	0	0	0	0	0	0	0	0	0	0	0	0	0	0	0	0	0	0	0	0	0	0	0	0	0	0	0
C1_11790W_A	CDC8	Q59TV7	Bifunctional thymidylate/uridylate kinase	L	pharmacological	4	0	0	0	0	0	0	0	0	0	0	0	0	0	0	0	0	0	0	0	0	0	0	0	0	0	0	0	0	0	0	0	0	0	0	0	0	0	0	0	0	0	0	0
C1_11790W_A	CDC8	Q59TV7	Bifunctional thymidylate/uridylate kinase	M	untreated	4	0	0	0	0	0	0	0	0	0	0	0	0	0	0	0	0	0	0	0	0	0	0	0	0	0	0	0	0	0	0	0	0	0	0	0	0	0	0	0	0	0	0	0
C1_11790W_A	CDC8	Q59TV7	Bifunctional thymidylate/uridylate kinase	H	genetic	4	0	0	0	0	0	0	0	0	0	0	0	0	0	0	0	0	0	0	0	0	0	0	0	0	0	0	0	0	0	0	0	0	0	0	0	0	0	0	0	0	0	0	0
CR_09510C_A	CIR1	A0A1D8PTZ6	Uncharacterized protein	L	pharmacological	4	0	0	0	0	0	0	0	0	0	0	0	0	0	0	0	0	0	0	0	0	0	0	0	0	0	0	0	0	0	0	0	0	0	0	0	0	0	0	0	0	0	0	0
CR_09510C_A	CIR1	A0A1D8PTZ6	Uncharacterized protein	M	untreated	4	0	0	0	0	0	0	0	0	0	0	0	0	0	0	0	0	0	0	0	0	0	0	0	0	0	0	0	0	0	0	0	0	0	0	0	0	0	0	0	0	0	0	0
CR_09510C_A	CIR1	A0A1D8PTZ6	Uncharacterized protein	H	genetic	4	0	0	0	0	0	0	0	0	0	0	0	0	0	0	0	0	0	0	0	0	0	0	0	0	0	0	0	0	0	0	0	0	0	0	0	0	0	0	0	0	0	0	0
C1_01330C_A	DUT1	P0CY19	Deoxyuridine 5'-triphosphate nucleotidohydrolase (dUTPase) (EC 3.6.1.23) (dUTP pyrophosphatase)	L	pharmacological	4	0	0	0	0	0	0	0	0	0	0	0	0	0	0	0	0	0	0	0	0	0	0	0	0	0	0	0	0	0	0	0	0	0	0	0	0	0	0	0	0	0	0	0
C1_01330C_A	DUT1	P0CY19	Deoxyuridine 5'-triphosphate nucleotidohydrolase (dUTPase) (EC 3.6.1.23) (dUTP pyrophosphatase)	M	untreated	4	0	0	0	0	0	0	0	0	0	0	0	0	0	0	0	0	0	0	0	0	0	0	0	0	0	0	0	0	0	0	0	0	0	0	0	0	0	0	0	0	0	0	0
C1_01330C_A	DUT1	P0CY19	Deoxyuridine 5'-triphosphate nucleotidohydrolase (dUTPase) (EC 3.6.1.23) (dUTP pyrophosphatase)	H	genetic	4	0	0	0	0	0	0	0	0	0	0	0	0	0	0	0	0	0	0	0	0	0	0	0	0	0	0	0	0	0	0	0	0	0	0	0	0	0	0	0	0	0	0	0
C6_00620W_A	FCA1	A0A1D8PPD4	Cytosine deaminase	L	pharmacological	4	0	0	0	0	0	0	0	0	0	0	0	0	0	0	0	0	0	0	0	0	0	0	0	0	0	0	0	0	0	0	0	0	0	0	0	0	0	0	0	0	0	0	0
C6_00620W_A	FCA1	A0A1D8PPD4	Cytosine deaminase	M	untreated	4	0	0	0	0	0	0	0	0	0	0	0	0	0	0	0	0	0	0	0	0	0	0	0	0	0	0	0	0	0	0	0	0	0	0	0	0	0	0	0	0	0	0	0
C6_00620W_A	FCA1	A0A1D8PPD4	Cytosine deaminase	H	genetic	4	0	0	0	0	0	0	0	0	0	0	0	0	0	0	0	0	0	0	0	0	0	0	0	0	0	0	0	0	0	0	0	0	0	0	0	0	0	0	0	0	0	0	0
CR_05170C_A	FDH1	Q59QN6	Formate dehydrogenase (FDH) (EC 1.2.1.2) (NAD-dependent formate dehydrogenase)	L	pharmacological	4	0	0	0	0	0	0	0	0	0	0	0	0	0	0	0	0	0	0	0	0	0	0	0	0	0	0	0	0	0	0	0	0	0	0	0	0	0	0	0	0	0	0	0
CR_05170C_A	FDH1	Q59QN6	Formate dehydrogenase (FDH) (EC 1.2.1.2) (NAD-dependent formate dehydrogenase)	M	untreated	4	0	0	0	0	0	0	0	0	0	0	0	0	0	0	0	0	0	0	0	0	0	0	0	0	0	0	0	0	0	0	0	0	0	0	0	0	0	0	0	0	0	0	0
CR_05170C_A	FDH1	Q59QN6	Formate dehydrogenase (FDH) (EC 1.2.1.2) (NAD-dependent formate dehydrogenase)	H	genetic	4	0	0	0	0	0	0	0	0	0	0	0	0	0	0	0	0	0	0	0	0	0	0	0	0	0	0	0	0	0	0	0	0	0	0	0	0	0	0	0	0	0	0	0
C1_01190C_A	FMO1	Q5A927	N,N-dimethylaniline monooxygenase	L	pharmacological	4	0	0	0	0	0	0	0	0	0	0	0	0	0	0	0	0	0	0	0	0	0	0	0	0	0	0	0	0	0	0	0	0	0	0	0	0	0	0	0	0	0	0	0
C1_01190C_A	FMO1	Q5A927	N,N-dimethylaniline monooxygenase	M	untreated	4	0	0	0	0	0	0	0	0	0	0	0	0	0	0	0	0	0	0	0	0	0	0	0	0	0	0	0	0	0	0	0	0	0	0	0	0	0	0	0	0	0	0	0
C1_01190C_A	FMO1	Q5A927	N,N-dimethylaniline monooxygenase	H	genetic	4	0	0	0	0	0	0	0	0	0	0	0	0	0	0	0	0	0	0	0	0	0	0	0	0	0	0	0	0	0	0	0	0	0	0	0	0	0	0	0	0	0	0	0
C5_03390C_A	FUR1	Q59QT3	Uracil phosphoribosyltransferase	L	pharmacological	4	0	0	0	0	0	0	0	0	0	0	0	0	0	0	0	0	0	0	0	0	0	0	0	0	0	0	0	0	0	0	0	0	0	0	0	0	0	0	0	3173600	0	0	0
C5_03390C_A	FUR1	Q59QT3	Uracil phosphoribosyltransferase	M	untreated	4	0	0	0	0	0	0	0	0	0	0	0	0	0	0	0	0	0	0	0	0	0	0	0	0	0	0	0	0	0	0	0	0	0	0	0	0	0	0	0	3115300	0	0	0
C5_03390C_A	FUR1	Q59QT3	Uracil phosphoribosyltransferase	H	genetic	4	0	0	0	0	0	0	0	0	0	0	0	0	0	0	0	0	0	0	0	0	0	0	0	0	0	0	0	0	0	0	0	0	0	0	0	0	0	0	0	2459400	0	0	0
C4_01370W_A	ILV6	A0A1D8PLB7	Acetolactate synthase regulatory subunit	L	pharmacological	4	0	0	0	0	0	0	0	0	0	0	0	0	0	0	0	0	0	0	0	0	0	0	0	0	0	0	0	0	0	0	0	0	0	0	0	0	0	0	0	0	0	0	0
C4_01370W_A	ILV6	A0A1D8PLB7	Acetolactate synthase regulatory subunit	M	untreated	4	0	0	0	0	0	0	0	0	0	0	0	0	0	0	0	0	0	0	0	0	0	0	0	0	0	0	0	0	0	0	0	0	0	0	0	0	0	0	0	0	0	0	0
C4_01370W_A	ILV6	A0A1D8PLB7	Acetolactate synthase regulatory subunit	H	genetic	4	0	0	0	0	0	0	0	0	0	0	0	0	0	0	0	0	0	0	0	0	0	0	0	0	0	0	0	0	0	0	0	0	0	0	0	0	0	0	0	0	0	0	0
C6_00340C_A	2018-10-01	Q59RK9	Mitochondrial intermediate peptidase (MIP) (EC 3.4.24.59) (Octapeptidyl aminopeptidase)	L	pharmacological	4	0	0	0	0	0	0	0	0	0	0	0	0	0	0	0	0	0	0	0	0	0	0	0	0	0	0	0	0	0	0	0	0	0	0	0	0	0	0	0	0	0	0	0
C6_00340C_A	2018-10-01	Q59RK9	Mitochondrial intermediate peptidase (MIP) (EC 3.4.24.59) (Octapeptidyl aminopeptidase)	M	untreated	4	0	0	0	0	0	0	0	0	0	0	0	0	0	0	0	0	0	0	0	0	0	0	0	0	0	0	0	0	0	0	0	0	0	0	0	0	0	0	0	0	0	0	0
C6_00340C_A	2018-10-01	Q59RK9	Mitochondrial intermediate peptidase (MIP) (EC 3.4.24.59) (Octapeptidyl aminopeptidase)	H	genetic	4	0	0	0	0	0	0	0	0	0	0	0	0	0	0	0	0	0	0	0	0	0	0	0	0	0	0	0	0	0	0	0	0	0	0	0	0	0	0	0	0	0	0	0
C2_05440W_A	PEX6	Q59ZE6	AAA family ATPase peroxin 6	L	pharmacological	4	0	0	0	0	0	0	0	0	0	0	0	0	0	0	0	0	0	0	0	0	0	0	0	0	0	0	0	0	0	0	0	0	0	0	0	0	0	0	0	0	0	0	0
C2_05440W_A	PEX6	Q59ZE6	AAA family ATPase peroxin 6	M	untreated	4	0	0	0	0	0	0	0	0	0	0	0	0	0	0	0	0	0	0	0	0	0	0	0	0	0	0	0	0	0	0	0	0	0	0	0	0	0	0	0	0	0	0	0
C2_05440W_A	PEX6	Q59ZE6	AAA family ATPase peroxin 6	H	genetic	4	0	0	0	0	0	0	0	0	0	0	0	0	0	0	0	0	0	0	0	0	0	0	0	0	0	0	0	0	0	0	0	0	0	0	0	0	0	0	0	0	0	0	0
C1_08780W_A	PHO8	Q5APN0	Alkaline phosphatase (EC 3.1.3.1)	L	pharmacological	4	0	0	0	0	0	0	0	0	0	0	0	0	0	0	0	0	0	0	0	0	0	0	0	0	0	0	0	0	0	0	0	0	0	0	0	0	0	0	0	0	0	0	0
C1_08780W_A	PHO8	Q5APN0	Alkaline phosphatase (EC 3.1.3.1)	M	untreated	4	0	0	0	0	0	0	0	0	0	0	0	0	0	0	0	0	0	0	0	0	0	0	0	0	0	0	0	0	0	0	0	0	0	0	0	0	0	0	0	0	0	0	0
C1_08780W_A	PHO8	Q5APN0	Alkaline phosphatase (EC 3.1.3.1)	H	genetic	4	0	0	0	0	0	0	0	0	0	0	0	0	0	0	0	0	0	0	0	0	0	0	0	0	0	0	0	0	0	0	0	0	0	0	0	0	0	0	0	0	0	0	0
C3_05710W_A	RCT1	A0A1D8PKD1	Rct1p	L	pharmacological	4	0	0	0	0	0	0	0	0	0	0	0	0	0	0	0	0	0	0	0	1245200000	0	0	27918000	0	0	0	0	0	0	0	0	0	0	30270000	0	0	0	0	0	0	85048000	541690000	92067000
C3_05710W_A	RCT1	A0A1D8PKD1	Rct1p	M	untreated	4	0	0	0	0	0	0	0	0	0	0	0	0	0	0	0	0	0	0	0	1187100000	0	0	24660000	0	0	0	0	0	0	0	0	0	0	28562000	0	0	0	0	0	0	82785000	441810000	89765000
C3_05710W_A	RCT1	A0A1D8PKD1	Rct1p	H	genetic	4	0	0	0	0	0	0	0	0	0	0	0	0	0	0	0	0	0	0	0	914940000	0	0	18588000	0	0	0	0	0	0	0	0	0	0	35422000	0	0	0	0	0	0	63038000	417520000	76044000
C1_06450C_A	RPS14B	A0A1D8PDT3	Ribosomal 40S subunit protein S14B	L	pharmacological	4	0	0	0	0	0	0	0	0	0	0	0	0	0	0	0	0	0	0	0	37903000	0	0	0	17732000	10376000	0	0	0	0	0	0	28444000	29110000	0	24087000	65838000	0	0	0	10397000	20608000	11142000	0
C1_06450C_A	RPS14B	A0A1D8PDT3	Ribosomal 40S subunit protein S14B	M	untreated	4	0	0	0	0	0	0	0	0	0	0	0	0	0	0	0	0	0	0	0	50377000	0	0	0	29601000	10448000	0	0	0	0	0	0	26035000	29862000	0	21624000	66982000	0	0	0	10191000	36580000	10722000	0
C1_06450C_A	RPS14B	A0A1D8PDT3	Ribosomal 40S subunit protein S14B	H	genetic	4	0	0	0	0	0	0	0	0	0	0	0	0	0	0	0	0	0	0	0	23208000	0	0	0	20298000	8352000	0	0	0	0	0	0	21478000	21767000	0	17864000	44704000	0	0	0	8427800	24232000	15453000	0
C1_08340C_A	SNX3	Q5A748	Sorting nexin-3	L	pharmacological	4	0	0	0	0	0	0	0	0	0	0	0	0	0	0	0	0	0	0	0	0	0	0	0	0	0	0	0	0	0	0	0	0	0	0	0	0	0	0	0	0	0	0	0
C1_08340C_A	SNX3	Q5A748	Sorting nexin-3	M	untreated	4	0	0	0	0	0	0	0	0	0	0	0	0	0	0	0	0	0	0	0	0	0	0	0	0	0	0	0	0	0	0	0	0	0	0	0	0	0	0	0	0	0	0	0
C1_08340C_A	SNX3	Q5A748	Sorting nexin-3	H	genetic	4	0	0	0	0	0	0	0	0	0	0	0	0	0	0	0	0	0	0	0	0	0	0	0	0	0	0	0	0	0	0	0	0	0	0	0	0	0	0	0	0	0	0	0
C4_03730C_A	TRM5	Q59TN1	tRNA (guanine(37)-N1)-methyltransferase (EC 2.1.1.228) (M1G-methyltransferase) (tRNA [GM37] methyltransferase) (tRNA methyltransferase 5)	L	pharmacological	4	0	0	0	0	0	0	0	0	0	0	0	0	0	0	0	0	0	0	0	0	0	0	0	0	0	0	0	0	0	0	0	0	0	0	0	0	0	0	0	0	0	0	0
C4_03730C_A	TRM5	Q59TN1	tRNA (guanine(37)-N1)-methyltransferase (EC 2.1.1.228) (M1G-methyltransferase) (tRNA [GM37] methyltransferase) (tRNA methyltransferase 5)	M	untreated	4	0	0	0	0	0	0	0	0	0	0	0	0	0	0	0	0	0	0	0	0	0	0	0	0	0	0	0	0	0	0	0	0	0	0	0	0	0	0	0	0	0	0	0
C4_03730C_A	TRM5	Q59TN1	tRNA (guanine(37)-N1)-methyltransferase (EC 2.1.1.228) (M1G-methyltransferase) (tRNA [GM37] methyltransferase) (tRNA methyltransferase 5)	H	genetic	4	0	0	0	0	0	0	0	0	0	0	0	0	0	0	0	0	0	0	0	0	0	0	0	0	0	0	0	0	0	0	0	0	0	0	0	0	0	0	0	0	0	0	0
CR_00090C_A	YMR090W	A0A1D8PRL3	Uncharacterized protein	L	pharmacological	4	0	0	0	0	0	0	0	0	0	0	0	0	0	0	0	0	0	0	0	0	0	0	0	0	0	0	0	0	0	0	0	0	0	0	0	0	0	17540000	0	0	0	0	0
CR_00090C_A	YMR090W	A0A1D8PRL3	Uncharacterized protein	M	untreated	4	0	0	0	0	0	0	0	0	0	0	0	0	0	0	0	0	0	0	0	0	0	0	0	0	0	0	0	0	0	0	0	0	0	0	0	0	0	23431000	0	0	0	0	0
CR_00090C_A	YMR090W	A0A1D8PRL3	Uncharacterized protein	H	genetic	4	0	0	0	0	0	0	0	0	0	0	0	0	0	0	0	0	0	0	0	0	0	0	0	0	0	0	0	0	0	0	0	0	0	0	0	0	0	20769000	0	0	0	0	0
CR_09100C_A	YPR127W	A0A1D8PTW9	Pyridoxine 4-dehydrogenase	L	pharmacological	4	0	0	0	0	0	0	0	0	0	0	0	0	0	0	0	0	0	0	0	0	0	0	0	0	0	0	0	0	0	0	0	0	0	0	0	0	0	0	0	0	0	62192000	18071000
CR_09100C_A	YPR127W	A0A1D8PTW9	Pyridoxine 4-dehydrogenase	M	untreated	4	0	0	0	0	0	0	0	0	0	0	0	0	0	0	0	0	0	0	0	0	0	0	0	0	0	0	0	0	0	0	0	0	0	0	0	0	0	0	0	0	0	26913000	10813000
CR_09100C_A	YPR127W	A0A1D8PTW9	Pyridoxine 4-dehydrogenase	H	genetic	4	0	0	0	0	0	0	0	0	0	0	0	0	0	0	0	0	0	0	0	0	0	0	0	0	0	0	0	0	0	0	0	0	0	0	0	0	0	0	0	0	0	94329000	32044000
C1_10500W_A	C1_10500W_A	A0A1D8PEW7	Uncharacterized protein	L	pharmacological	5	0	0	0	0	0	0	0	0	0	0	0	0	0	0	0	0	0	0	0	0	0	0	0	0	0	0	0	0	0	0	0	0	0	0	0	0	0	0	0	0	0	0	186670000
C1_10500W_A	C1_10500W_A	A0A1D8PEW7	Uncharacterized protein	M	untreated	5	0	0	0	0	0	0	0	0	0	0	0	0	0	0	0	0	0	0	0	0	0	0	0	0	0	0	0	0	0	0	0	0	0	0	0	0	0	0	0	0	0	0	223080000
C1_10500W_A	C1_10500W_A	A0A1D8PEW7	Uncharacterized protein	H	genetic	5	0	0	0	0	0	0	0	0	0	0	0	0	0	0	0	0	0	0	0	0	0	0	0	0	0	0	0	0	0	0	0	0	0	0	0	0	0	0	0	0	0	0	220610000
CR_09190C_A	CR_09190C_A	A0A1D8PTW1	Uncharacterized protein	L	pharmacological	5	0	0	0	0	0	0	0	0	0	0	0	0	0	0	0	0	0	0	0	0	0	0	0	0	0	0	0	0	0	0	0	0	0	0	0	0	0	0	0	0	0	0	14570000
CR_09190C_A	CR_09190C_A	A0A1D8PTW1	Uncharacterized protein	M	untreated	5	0	0	0	0	0	0	0	0	0	0	0	0	0	0	0	0	0	0	0	0	0	0	0	0	0	0	0	0	0	0	0	0	0	0	0	0	0	0	0	0	0	0	10284000
CR_09190C_A	CR_09190C_A	A0A1D8PTW1	Uncharacterized protein	H	genetic	5	0	0	0	0	0	0	0	0	0	0	0	0	0	0	0	0	0	0	0	0	0	0	0	0	0	0	0	0	0	0	0	0	0	0	0	0	0	0	0	0	0	0	9361600
C1_05810W_A	GIM5	Q5AA13	Gim5p	L	pharmacological	5	0	0	0	0	0	0	0	0	0	0	0	0	0	0	0	0	0	0	0	0	0	0	0	0	0	0	0	0	0	0	0	0	0	0	0	0	0	0	0	0	0	0	22103000
C1_05810W_A	GIM5	Q5AA13	Gim5p	M	untreated	5	0	0	0	0	0	0	0	0	0	0	0	0	0	0	0	0	0	0	0	0	0	0	0	0	0	0	0	0	0	0	0	0	0	0	0	0	0	0	0	0	0	0	19465000
C1_05810W_A	GIM5	Q5AA13	Gim5p	H	genetic	5	0	0	0	0	0	0	0	0	0	0	0	0	0	0	0	0	0	0	0	0	0	0	0	0	0	0	0	0	0	0	0	0	0	0	0	0	0	0	0	0	0	0	33255000
C4_03200C_A	HTD2	A0A1D8PLR8	Hydroxyacyl-thioester dehydratase	L	pharmacological	5	0	0	0	0	0	0	0	0	0	0	0	0	0	0	0	0	0	0	0	0	0	0	0	0	0	0	0	0	0	0	0	0	0	0	0	0	0	0	0	0	0	0	199570000
C4_03200C_A	HTD2	A0A1D8PLR8	Hydroxyacyl-thioester dehydratase	M	untreated	5	0	0	0	0	0	0	0	0	0	0	0	0	0	0	0	0	0	0	0	0	0	0	0	0	0	0	0	0	0	0	0	0	0	0	0	0	0	0	0	0	0	0	155520000
C4_03200C_A	HTD2	A0A1D8PLR8	Hydroxyacyl-thioester dehydratase	H	genetic	5	0	0	0	0	0	0	0	0	0	0	0	0	0	0	0	0	0	0	0	0	0	0	0	0	0	0	0	0	0	0	0	0	0	0	0	0	0	0	0	0	0	0	277400000
C2_03560C_A	MRPL35	Q5AHD3	Mitochondrial 54S ribosomal protein YmL35	L	pharmacological	5	0	0	0	0	0	0	0	0	0	0	0	0	0	0	0	0	0	0	0	0	0	0	0	0	0	0	0	0	0	0	0	0	0	0	0	0	0	0	0	0	0	0	0
C2_03560C_A	MRPL35	Q5AHD3	Mitochondrial 54S ribosomal protein YmL35	M	untreated	5	0	0	0	0	0	0	0	0	0	0	0	0	0	0	0	0	0	0	0	0	0	0	0	0	0	0	0	0	0	0	0	0	0	0	0	0	0	0	0	0	0	0	0
C2_03560C_A	MRPL35	Q5AHD3	Mitochondrial 54S ribosomal protein YmL35	H	genetic	5	0	0	0	0	0	0	0	0	0	0	0	0	0	0	0	0	0	0	0	0	0	0	0	0	0	0	0	0	0	0	0	0	0	0	0	0	0	0	0	0	0	0	0
C5_03930C_A	SIA1	A0A1D8PNT7	Uncharacterized protein	L	pharmacological	5	0	0	0	0	0	0	0	0	0	0	0	0	0	0	0	0	0	0	0	0	0	0	0	0	0	0	0	0	0	0	0	0	1051000000	0	0	0	0	0	0	0	0	0	203790000
C5_03930C_A	SIA1	A0A1D8PNT7	Uncharacterized protein	M	untreated	5	0	0	0	0	0	0	0	0	0	0	0	0	0	0	0	0	0	0	0	0	0	0	0	0	0	0	0	0	0	0	0	0	464880000	0	0	0	0	0	0	0	0	0	82251000
C5_03930C_A	SIA1	A0A1D8PNT7	Uncharacterized protein	H	genetic	5	0	0	0	0	0	0	0	0	0	0	0	0	0	0	0	0	0	0	0	0	0	0	0	0	0	0	0	0	0	0	0	0	5065100	0	0	0	0	0	0	0	0	0	1712200
C3_01200W_A	UTP20	A0A1D8PJ54	Utp20p	L	pharmacological	5	0	0	0	0	0	0	0	0	0	0	0	0	0	0	0	0	0	0	0	0	0	0	0	0	0	0	0	0	0	0	0	0	0	0	0	0	0	0	0	0	0	0	14056000
C3_01200W_A	UTP20	A0A1D8PJ54	Utp20p	M	untreated	5	0	0	0	0	0	0	0	0	0	0	0	0	0	0	0	0	0	0	0	0	0	0	0	0	0	0	0	0	0	0	0	0	0	0	0	0	0	0	0	0	0	0	17372000
C3_01200W_A	UTP20	A0A1D8PJ54	Utp20p	H	genetic	5	0	0	0	0	0	0	0	0	0	0	0	0	0	0	0	0	0	0	0	0	0	0	0	0	0	0	0	0	0	0	0	0	0	0	0	0	0	0	0	0	0	0	29618000
C6_01910W_A	ADK1	Q5A4Q1	Adenylate kinase (EC 2.7.4.3) (ATP-AMP transphosphorylase) (ATP:AMP phosphotransferase) (Adenylate kinase cytosolic and mitochondrial) (Adenylate monophosphate kinase)	L	pharmacological	6	0	0	0	0	0	0	0	0	0	0	0	0	0	0	0	0	0	0	0	0	0	0	0	0	0	0	0	0	0	0	0	0	0	0	0	0	0	17933000	0	27073000	9675500	46795000	88345000
C6_01910W_A	ADK1	Q5A4Q1	Adenylate kinase (EC 2.7.4.3) (ATP-AMP transphosphorylase) (ATP:AMP phosphotransferase) (Adenylate kinase cytosolic and mitochondrial) (Adenylate monophosphate kinase)	M	untreated	6	0	0	0	0	0	0	0	0	0	0	0	0	0	0	0	0	0	0	0	0	0	0	0	0	0	0	0	0	0	0	0	0	0	0	0	0	0	15240000	0	19466000	8367300	46370000	72118000
C6_01910W_A	ADK1	Q5A4Q1	Adenylate kinase (EC 2.7.4.3) (ATP-AMP transphosphorylase) (ATP:AMP phosphotransferase) (Adenylate kinase cytosolic and mitochondrial) (Adenylate monophosphate kinase)	H	genetic	6	0	0	0	0	0	0	0	0	0	0	0	0	0	0	0	0	0	0	0	0	0	0	0	0	0	0	0	0	0	0	0	0	0	0	0	0	0	18128000	0	25075000	6931100	29617000	68382000
C1_11500C_A	ARO7	Q59TS4	Chorismate mutase (EC 5.4.99.5)	L	pharmacological	6	0	0	0	0	0	0	0	0	0	0	0	0	0	0	0	0	0	0	0	0	0	0	0	0	0	0	0	0	0	0	0	0	0	0	0	0	0	12177000	0	78802000	79741000	232160000	310830000
C1_11500C_A	ARO7	Q59TS4	Chorismate mutase (EC 5.4.99.5)	M	untreated	6	0	0	0	0	0	0	0	0	0	0	0	0	0	0	0	0	0	0	0	0	0	0	0	0	0	0	0	0	0	0	0	0	0	0	0	0	0	10993000	0	79743000	85647000	209340000	350350000
C1_11500C_A	ARO7	Q59TS4	Chorismate mutase (EC 5.4.99.5)	H	genetic	6	0	0	0	0	0	0	0	0	0	0	0	0	0	0	0	0	0	0	0	0	0	0	0	0	0	0	0	0	0	0	0	0	0	0	0	0	0	13526000	0	62716000	59912000	164240000	287870000
C1_07840W_A	BNA6	A0A1D8PE45	Nicotinate-nucleotide pyrophosphorylase [carboxylating] (EC 2.4.2.19) (Quinolinate phosphoribosyltransferase [decarboxylating])	L	pharmacological	6	0	0	0	0	0	0	0	0	0	0	0	0	0	0	0	0	0	0	0	0	0	0	169340000	1310000000	13332000	0	0	0	0	0	0	0	0	0	0	0	0	0	0	0	0	83858000	260170000
C1_07840W_A	BNA6	A0A1D8PE45	Nicotinate-nucleotide pyrophosphorylase [carboxylating] (EC 2.4.2.19) (Quinolinate phosphoribosyltransferase [decarboxylating])	M	untreated	6	0	0	0	0	0	0	0	0	0	0	0	0	0	0	0	0	0	0	0	0	0	0	92665000	901460000	9652200	0	0	0	0	0	0	0	0	0	0	0	0	0	0	0	0	48121000	154920000
C1_07840W_A	BNA6	A0A1D8PE45	Nicotinate-nucleotide pyrophosphorylase [carboxylating] (EC 2.4.2.19) (Quinolinate phosphoribosyltransferase [decarboxylating])	H	genetic	6	0	0	0	0	0	0	0	0	0	0	0	0	0	0	0	0	0	0	0	0	0	0	155610000	1468200000	17017000	0	0	0	0	0	0	0	0	0	0	0	0	0	0	0	0	59511000	206560000
CR_00430C_A	BOL2	A0A1D8PRQ4	Uncharacterized protein	L	pharmacological	6	0	0	0	0	0	0	0	0	0	0	0	0	0	0	0	0	0	0	0	0	0	0	0	0	0	0	0	0	0	0	0	0	0	0	0	0	0	9563300000	0	642620000	239610000	1199800000	0
CR_00430C_A	BOL2	A0A1D8PRQ4	Uncharacterized protein	M	untreated	6	0	0	0	0	0	0	0	0	0	0	0	0	0	0	0	0	0	0	0	0	0	0	0	0	0	0	0	0	0	0	0	0	0	0	0	0	0	9331600000	0	572370000	226360000	1134300000	0
CR_00430C_A	BOL2	A0A1D8PRQ4	Uncharacterized protein	H	genetic	6	0	0	0	0	0	0	0	0	0	0	0	0	0	0	0	0	0	0	0	0	0	0	0	0	0	0	0	0	0	0	0	0	0	0	0	0	0	6983200000	0	517290000	203330000	806550000	0
C1_11580W_A	C1_11580W_A	Q59TT2	Uncharacterized protein	L	pharmacological	6	0	0	0	0	0	0	0	0	0	0	0	0	0	0	0	0	0	0	0	0	0	0	0	0	0	0	0	0	0	0	0	0	0	0	0	0	12921000	0	0	22627000	0	46149000	76872000
C1_11580W_A	C1_11580W_A	Q59TT2	Uncharacterized protein	M	untreated	6	0	0	0	0	0	0	0	0	0	0	0	0	0	0	0	0	0	0	0	0	0	0	0	0	0	0	0	0	0	0	0	0	0	0	0	0	8631900	0	0	17537000	0	31450000	61210000
C1_11580W_A	C1_11580W_A	Q59TT2	Uncharacterized protein	H	genetic	6	0	0	0	0	0	0	0	0	0	0	0	0	0	0	0	0	0	0	0	0	0	0	0	0	0	0	0	0	0	0	0	0	0	0	0	0	10027000	0	0	15843000	0	33814000	63230000
C1_11610C_A	C1_11610C_A	A0A1D8PFA3	Uncharacterized protein	L	pharmacological	6	0	0	0	0	0	0	0	0	0	0	0	0	0	0	0	0	0	0	0	0	0	0	0	0	0	0	0	0	0	0	0	0	0	0	0	0	0	0	0	6859600	7490300	18180000	36481000
C1_11610C_A	C1_11610C_A	A0A1D8PFA3	Uncharacterized protein	M	untreated	6	0	0	0	0	0	0	0	0	0	0	0	0	0	0	0	0	0	0	0	0	0	0	0	0	0	0	0	0	0	0	0	0	0	0	0	0	0	0	0	6087100	5791900	23193000	31669000
C1_11610C_A	C1_11610C_A	A0A1D8PFA3	Uncharacterized protein	H	genetic	6	0	0	0	0	0	0	0	0	0	0	0	0	0	0	0	0	0	0	0	0	0	0	0	0	0	0	0	0	0	0	0	0	0	0	0	0	0	0	0	6469100	6881000	19816000	29690000
C2_05550W_A	C2_05550W_A	A0A1D8PHE5	Uncharacterized protein	L	pharmacological	6	0	0	0	0	0	0	0	0	0	0	0	0	0	0	0	0	0	0	0	0	0	0	0	0	0	0	0	0	0	0	0	0	0	0	0	0	0	0	0	43764000	620910000	998360000	578700000
C2_05550W_A	C2_05550W_A	A0A1D8PHE5	Uncharacterized protein	M	untreated	6	0	0	0	0	0	0	0	0	0	0	0	0	0	0	0	0	0	0	0	0	0	0	0	0	0	0	0	0	0	0	0	0	0	0	0	0	0	0	0	47896000	621750000	975920000	518210000
C2_05550W_A	C2_05550W_A	A0A1D8PHE5	Uncharacterized protein	H	genetic	6	0	0	0	0	0	0	0	0	0	0	0	0	0	0	0	0	0	0	0	0	0	0	0	0	0	0	0	0	0	0	0	0	0	0	0	0	0	0	0	38645000	491600000	838580000	484650000
C3_02060W_A	C3_02060W_A	Q5AJF2	Uncharacterized protein	L	pharmacological	6	0	0	0	0	0	0	0	0	0	0	0	0	0	0	0	0	0	0	0	0	0	0	0	0	0	0	0	0	0	0	0	0	0	0	0	0	0	6507000	0	111000000	17708000	16311000	65660000
C3_02060W_A	C3_02060W_A	Q5AJF2	Uncharacterized protein	M	untreated	6	0	0	0	0	0	0	0	0	0	0	0	0	0	0	0	0	0	0	0	0	0	0	0	0	0	0	0	0	0	0	0	0	0	0	0	0	0	5941900	0	58988000	10779000	9843400	33504000
C3_02060W_A	C3_02060W_A	Q5AJF2	Uncharacterized protein	H	genetic	6	0	0	0	0	0	0	0	0	0	0	0	0	0	0	0	0	0	0	0	0	0	0	0	0	0	0	0	0	0	0	0	0	0	0	0	0	0	6244600	0	94153000	14843000	11067000	59147000
C5_02410C_A	C5_02410C_A	A0A1D8PNG1	Uncharacterized protein	L	pharmacological	6	0	0	0	0	0	0	0	0	0	0	0	0	0	0	0	0	0	0	0	0	0	0	0	0	0	0	0	0	0	0	0	0	10760000	0	0	0	0	36495000	0	63714000	150390000	296410000	182900000
C5_02410C_A	C5_02410C_A	A0A1D8PNG1	Uncharacterized protein	M	untreated	6	0	0	0	0	0	0	0	0	0	0	0	0	0	0	0	0	0	0	0	0	0	0	0	0	0	0	0	0	0	0	0	0	9289900	0	0	0	0	30953000	0	85412000	147040000	317790000	206370000
C5_02410C_A	C5_02410C_A	A0A1D8PNG1	Uncharacterized protein	H	genetic	6	0	0	0	0	0	0	0	0	0	0	0	0	0	0	0	0	0	0	0	0	0	0	0	0	0	0	0	0	0	0	0	0	8750800	0	0	0	0	20745000	0	54364000	100570000	235360000	133330000
C6_02300C_A	C6_02300C_A	A0A1D8PPV4	Uncharacterized protein	L	pharmacological	6	0	0	0	0	0	0	0	0	0	0	0	0	0	0	0	0	0	0	0	0	0	0	0	0	0	0	0	0	0	0	0	0	0	0	0	0	0	0	0	0	0	0	5572800
C6_02300C_A	C6_02300C_A	A0A1D8PPV4	Uncharacterized protein	M	untreated	6	0	0	0	0	0	0	0	0	0	0	0	0	0	0	0	0	0	0	0	0	0	0	0	0	0	0	0	0	0	0	0	0	0	0	0	0	0	0	0	0	0	0	8345900
C6_02300C_A	C6_02300C_A	A0A1D8PPV4	Uncharacterized protein	H	genetic	6	0	0	0	0	0	0	0	0	0	0	0	0	0	0	0	0	0	0	0	0	0	0	0	0	0	0	0	0	0	0	0	0	0	0	0	0	0	0	0	0	0	0	5196700
C6_02530C_A	C6_02530C_A	Q5AC28	Uncharacterized protein	L	pharmacological	6	0	0	0	0	0	0	0	0	0	0	0	0	0	0	0	0	0	0	0	0	0	0	0	0	0	0	0	0	0	0	0	0	0	0	0	0	0	7517400	0	231530000	431340000	296250000	169150000
C6_02530C_A	C6_02530C_A	Q5AC28	Uncharacterized protein	M	untreated	6	0	0	0	0	0	0	0	0	0	0	0	0	0	0	0	0	0	0	0	0	0	0	0	0	0	0	0	0	0	0	0	0	0	0	0	0	0	6725000	0	289720000	482430000	257370000	167130000
C6_02530C_A	C6_02530C_A	Q5AC28	Uncharacterized protein	H	genetic	6	0	0	0	0	0	0	0	0	0	0	0	0	0	0	0	0	0	0	0	0	0	0	0	0	0	0	0	0	0	0	0	0	0	0	0	0	0	11403000	0	209970000	442910000	284860000	179850000
C6_03130W_A	C6_03130W_A	A0A1D8PQ38	Uncharacterized protein	L	pharmacological	6	0	0	0	0	0	0	0	0	0	0	0	0	0	0	0	0	0	0	0	0	0	0	9083300	19185000	0	0	0	0	0	0	0	0	0	0	0	6642400	0	119910000	0	113410000	17599000	22877000	14859000
C6_03130W_A	C6_03130W_A	A0A1D8PQ38	Uncharacterized protein	M	untreated	6	0	0	0	0	0	0	0	0	0	0	0	0	0	0	0	0	0	0	0	0	0	0	8986800	13333000	0	0	0	0	0	0	0	0	0	0	0	5343400	0	124400000	0	91865000	13634000	22847000	16415000
C6_03130W_A	C6_03130W_A	A0A1D8PQ38	Uncharacterized protein	H	genetic	6	0	0	0	0	0	0	0	0	0	0	0	0	0	0	0	0	0	0	0	0	0	0	7512200	10116000	0	0	0	0	0	0	0	0	0	0	0	4065300	0	61037000	0	59092000	9036400	12024000	9490500
C6_03240W_A	C6_03240W_A	Q5ABT9	Methylglyoxal reductase (NADPH-dependent)	L	pharmacological	6	0	0	0	0	0	0	0	0	0	0	0	0	0	0	0	0	0	0	0	0	0	0	0	0	0	0	0	0	0	0	0	0	0	0	0	0	0	0	0	0	0	0	6704900
C6_03240W_A	C6_03240W_A	Q5ABT9	Methylglyoxal reductase (NADPH-dependent)	M	untreated	6	0	0	0	0	0	0	0	0	0	0	0	0	0	0	0	0	0	0	0	0	0	0	0	0	0	0	0	0	0	0	0	0	0	0	0	0	0	0	0	0	0	0	4167500
C6_03240W_A	C6_03240W_A	Q5ABT9	Methylglyoxal reductase (NADPH-dependent)	H	genetic	6	0	0	0	0	0	0	0	0	0	0	0	0	0	0	0	0	0	0	0	0	0	0	0	0	0	0	0	0	0	0	0	0	0	0	0	0	0	0	0	0	0	0	22732000
C7_01930C_A	C7_01930C_A	Q5AH10	Uncharacterized protein	L	pharmacological	6	0	0	0	0	0	0	0	0	0	0	0	0	0	0	0	0	0	0	0	0	0	0	0	0	0	0	0	0	0	0	0	0	0	0	0	0	0	0	0	154960000	36667000	51699000	0
C7_01930C_A	C7_01930C_A	Q5AH10	Uncharacterized protein	M	untreated	6	0	0	0	0	0	0	0	0	0	0	0	0	0	0	0	0	0	0	0	0	0	0	0	0	0	0	0	0	0	0	0	0	0	0	0	0	0	0	0	120750000	26378000	35013000	0
C7_01930C_A	C7_01930C_A	Q5AH10	Uncharacterized protein	H	genetic	6	0	0	0	0	0	0	0	0	0	0	0	0	0	0	0	0	0	0	0	0	0	0	0	0	0	0	0	0	0	0	0	0	0	0	0	0	0	0	0	155180000	38777000	56936000	0
C1_00550W_A	CIS2	A0A1D8PC84	Gamma-glutamyltransferase	L	pharmacological	6	0	0	0	0	0	0	0	0	0	0	0	0	0	0	0	0	0	0	0	0	0	0	0	0	0	0	0	0	0	0	0	0	0	0	0	0	0	0	0	0	0	5568200	0
C1_00550W_A	CIS2	A0A1D8PC84	Gamma-glutamyltransferase	M	untreated	6	0	0	0	0	0	0	0	0	0	0	0	0	0	0	0	0	0	0	0	0	0	0	0	0	0	0	0	0	0	0	0	0	0	0	0	0	0	0	0	0	0	3770600	0
C1_00550W_A	CIS2	A0A1D8PC84	Gamma-glutamyltransferase	H	genetic	6	0	0	0	0	0	0	0	0	0	0	0	0	0	0	0	0	0	0	0	0	0	0	0	0	0	0	0	0	0	0	0	0	0	0	0	0	0	0	0	0	0	2769200	0
C2_00630C_A	DAL2	Q5AD02	Allantoicase	L	pharmacological	6	0	0	0	0	0	0	0	0	0	0	0	0	0	0	0	0	0	0	0	0	0	0	0	0	0	0	0	0	0	0	0	0	0	0	0	0	0	49118000	0	44713000	31194000	29024000	0
C2_00630C_A	DAL2	Q5AD02	Allantoicase	M	untreated	6	0	0	0	0	0	0	0	0	0	0	0	0	0	0	0	0	0	0	0	0	0	0	0	0	0	0	0	0	0	0	0	0	0	0	0	0	0	38812000	0	29435000	21143000	25265000	0
C2_00630C_A	DAL2	Q5AD02	Allantoicase	H	genetic	6	0	0	0	0	0	0	0	0	0	0	0	0	0	0	0	0	0	0	0	0	0	0	0	0	0	0	0	0	0	0	0	0	0	0	0	0	0	47521000	0	28622000	24625000	29436000	0
C7_01190W_A	DCS1	A0A1D8PQS6	5'-(N(7)-methyl 5'-triphosphoguanosine)-(mRNA) diphosphatase	L	pharmacological	6	0	0	0	0	0	0	0	0	0	0	0	0	0	0	0	0	0	0	0	0	0	0	0	0	0	0	0	0	0	0	0	0	0	0	0	0	0	0	0	0	0	29811000	26692000
C7_01190W_A	DCS1	A0A1D8PQS6	5'-(N(7)-methyl 5'-triphosphoguanosine)-(mRNA) diphosphatase	M	untreated	6	0	0	0	0	0	0	0	0	0	0	0	0	0	0	0	0	0	0	0	0	0	0	0	0	0	0	0	0	0	0	0	0	0	0	0	0	0	0	0	0	0	26612000	40656000
C7_01190W_A	DCS1	A0A1D8PQS6	5'-(N(7)-methyl 5'-triphosphoguanosine)-(mRNA) diphosphatase	H	genetic	6	0	0	0	0	0	0	0	0	0	0	0	0	0	0	0	0	0	0	0	0	0	0	0	0	0	0	0	0	0	0	0	0	0	0	0	0	0	0	0	0	0	23436000	33261000
C1_02180W_A	GAL7	A0A1D8PCM2	Galactose-1-phosphate uridylyltransferase (EC 2.7.7.12)	L	pharmacological	6	0	0	0	0	0	0	0	0	0	0	0	0	0	0	0	0	0	0	0	0	0	0	0	0	0	0	0	0	0	0	0	0	0	0	0	0	0	0	0	36617000	128590000	110980000	104910000
C1_02180W_A	GAL7	A0A1D8PCM2	Galactose-1-phosphate uridylyltransferase (EC 2.7.7.12)	M	untreated	6	0	0	0	0	0	0	0	0	0	0	0	0	0	0	0	0	0	0	0	0	0	0	0	0	0	0	0	0	0	0	0	0	0	0	0	0	0	0	0	30903000	115500000	93286000	79088000
C1_02180W_A	GAL7	A0A1D8PCM2	Galactose-1-phosphate uridylyltransferase (EC 2.7.7.12)	H	genetic	6	0	0	0	0	0	0	0	0	0	0	0	0	0	0	0	0	0	0	0	0	0	0	0	0	0	0	0	0	0	0	0	0	0	0	0	0	0	0	0	25864000	105220000	96795000	89346000
C1_06760C_A	IPI3	Q5AB15	Pre-rRNA-processing protein IPI3	L	pharmacological	6	0	0	0	0	0	0	0	0	0	0	0	0	0	0	0	0	0	0	0	0	0	0	0	0	0	0	0	0	0	0	0	0	0	0	0	0	3756600	28061000	0	35916000	5326600	10479000	0
C1_06760C_A	IPI3	Q5AB15	Pre-rRNA-processing protein IPI3	M	untreated	6	0	0	0	0	0	0	0	0	0	0	0	0	0	0	0	0	0	0	0	0	0	0	0	0	0	0	0	0	0	0	0	0	0	0	0	0	3821200	31477000	0	43306000	6528400	13845000	0
C1_06760C_A	IPI3	Q5AB15	Pre-rRNA-processing protein IPI3	H	genetic	6	0	0	0	0	0	0	0	0	0	0	0	0	0	0	0	0	0	0	0	0	0	0	0	0	0	0	0	0	0	0	0	0	0	0	0	0	3714300	27004000	0	30234000	5884100	7694800	0
C1_04740W_A	LPG20	A0A1D8PDE2	Aldo-keto reductase superfamily protein	L	pharmacological	6	0	0	0	0	0	0	0	0	0	0	0	0	0	0	0	0	0	0	0	0	0	0	0	0	0	0	0	0	0	0	0	12729000	8511700	0	0	0	0	0	0	0	4608500	329820000	682700000
C1_04740W_A	LPG20	A0A1D8PDE2	Aldo-keto reductase superfamily protein	M	untreated	6	0	0	0	0	0	0	0	0	0	0	0	0	0	0	0	0	0	0	0	0	0	0	0	0	0	0	0	0	0	0	0	17677000	8610900	0	0	0	0	0	0	0	3283600	304280000	643910000
C1_04740W_A	LPG20	A0A1D8PDE2	Aldo-keto reductase superfamily protein	H	genetic	6	0	0	0	0	0	0	0	0	0	0	0	0	0	0	0	0	0	0	0	0	0	0	0	0	0	0	0	0	0	0	0	12684000	5747800	0	0	0	0	0	0	0	4407200	381600000	997320000
C4_01440W_A	NMT1	P30418	Glycylpeptide N-tetradecanoyltransferase (EC 2.3.1.97) (Myristoyl-CoA:protein N-myristoyltransferase) (NMT) (Peptide N-myristoyltransferase)	L	pharmacological	6	0	0	0	0	0	0	0	0	0	0	0	0	0	0	0	0	0	0	0	0	0	0	0	0	0	0	0	0	0	0	0	0	0	0	0	0	0	0	0	0	0	5231100000	3182100000
C4_01440W_A	NMT1	P30418	Glycylpeptide N-tetradecanoyltransferase (EC 2.3.1.97) (Myristoyl-CoA:protein N-myristoyltransferase) (NMT) (Peptide N-myristoyltransferase)	M	untreated	6	0	0	0	0	0	0	0	0	0	0	0	0	0	0	0	0	0	0	0	0	0	0	0	0	0	0	0	0	0	0	0	0	0	0	0	0	0	0	0	0	0	3535400000	2925400000
C4_01440W_A	NMT1	P30418	Glycylpeptide N-tetradecanoyltransferase (EC 2.3.1.97) (Myristoyl-CoA:protein N-myristoyltransferase) (NMT) (Peptide N-myristoyltransferase)	H	genetic	6	0	0	0	0	0	0	0	0	0	0	0	0	0	0	0	0	0	0	0	0	0	0	0	0	0	0	0	0	0	0	0	0	0	0	0	0	0	0	0	0	0	3235100000	2733800000
C5_03550W_A	NUP2	A0A1D8PNP6	Nucleoporin	L	pharmacological	6	0	0	0	0	0	0	0	0	0	0	0	0	0	0	0	0	0	0	0	0	0	0	0	0	0	0	0	0	0	0	0	0	0	0	0	0	0	19262000	0	45408000	0	51091000	249870000
C5_03550W_A	NUP2	A0A1D8PNP6	Nucleoporin	M	untreated	6	0	0	0	0	0	0	0	0	0	0	0	0	0	0	0	0	0	0	0	0	0	0	0	0	0	0	0	0	0	0	0	0	0	0	0	0	0	16199000	0	37269000	0	56512000	258660000
C5_03550W_A	NUP2	A0A1D8PNP6	Nucleoporin	H	genetic	6	0	0	0	0	0	0	0	0	0	0	0	0	0	0	0	0	0	0	0	0	0	0	0	0	0	0	0	0	0	0	0	0	0	0	0	0	0	19730000	0	38228000	0	39026000	220680000
CR_02990C_A	RIB1	Q5A1Y2	GTP cyclohydrolase II	L	pharmacological	6	0	0	0	0	0	0	0	0	0	0	0	0	0	0	0	0	0	0	0	0	0	0	0	0	0	0	0	0	0	0	0	0	0	0	0	0	0	0	0	13604000	0	14333000	10770000
CR_02990C_A	RIB1	Q5A1Y2	GTP cyclohydrolase II	M	untreated	6	0	0	0	0	0	0	0	0	0	0	0	0	0	0	0	0	0	0	0	0	0	0	0	0	0	0	0	0	0	0	0	0	0	0	0	0	0	0	0	12287000	0	12278000	18645000
CR_02990C_A	RIB1	Q5A1Y2	GTP cyclohydrolase II	H	genetic	6	0	0	0	0	0	0	0	0	0	0	0	0	0	0	0	0	0	0	0	0	0	0	0	0	0	0	0	0	0	0	0	0	0	0	0	0	0	0	0	28031000	0	15648000	12499000
C2_02620W_A	SDH8	A0A1D8PGP5	Uncharacterized protein	L	pharmacological	6	0	0	0	0	0	0	0	0	0	0	0	0	0	0	0	0	0	0	0	0	0	0	0	0	0	0	0	0	0	0	54038000	32254000	0	0	0	0	0	0	0	0	17952000	0	29621000
C2_02620W_A	SDH8	A0A1D8PGP5	Uncharacterized protein	M	untreated	6	0	0	0	0	0	0	0	0	0	0	0	0	0	0	0	0	0	0	0	0	0	0	0	0	0	0	0	0	0	0	56917000	27916000	0	0	0	0	0	0	0	0	13039000	0	24325000
C2_02620W_A	SDH8	A0A1D8PGP5	Uncharacterized protein	H	genetic	6	0	0	0	0	0	0	0	0	0	0	0	0	0	0	0	0	0	0	0	0	0	0	0	0	0	0	0	0	0	0	42197000	21199000	0	0	0	0	0	0	0	0	10929000	0	17628000
C5_04360C_A	SDT1	Q5AK98	Nucleotidase	L	pharmacological	6	0	0	0	0	0	0	0	0	0	0	0	0	0	0	0	0	0	0	0	0	0	0	0	0	0	0	0	0	0	0	0	0	0	0	0	166880000	1928800000	6844500000	0	177000000	67847000	175560000	33874000
C5_04360C_A	SDT1	Q5AK98	Nucleotidase	M	untreated	6	0	0	0	0	0	0	0	0	0	0	0	0	0	0	0	0	0	0	0	0	0	0	0	0	0	0	0	0	0	0	0	0	0	0	0	139240000	1454500000	5148000000	0	120900000	44595000	126310000	21085000
C5_04360C_A	SDT1	Q5AK98	Nucleotidase	H	genetic	6	0	0	0	0	0	0	0	0	0	0	0	0	0	0	0	0	0	0	0	0	0	0	0	0	0	0	0	0	0	0	0	0	0	0	0	203920000	2020200000	7507400000	0	186540000	58127000	188280000	31276000
C3_00520W_A	UBC12	Q5A7Q5	NEDD8-conjugating protein	L	pharmacological	6	0	0	0	0	0	0	0	0	0	0	0	0	0	0	0	0	0	0	0	0	0	0	0	0	0	0	0	0	0	0	0	0	0	0	0	0	0	0	0	23872000	0	0	0
C3_00520W_A	UBC12	Q5A7Q5	NEDD8-conjugating protein	M	untreated	6	0	0	0	0	0	0	0	0	0	0	0	0	0	0	0	0	0	0	0	0	0	0	0	0	0	0	0	0	0	0	0	0	0	0	0	0	0	0	0	25688000	0	0	0
C3_00520W_A	UBC12	Q5A7Q5	NEDD8-conjugating protein	H	genetic	6	0	0	0	0	0	0	0	0	0	0	0	0	0	0	0	0	0	0	0	0	0	0	0	0	0	0	0	0	0	0	0	0	0	0	0	0	0	0	0	30791000	0	0	0
C2_07590W_A	VMA10	Q59U85	V-type proton ATPase subunit G	L	pharmacological	6	0	0	0	0	0	0	0	0	0	0	0	0	0	0	0	0	0	0	0	0	0	0	0	0	0	0	0	0	0	0	0	0	0	0	0	0	0	0	0	100520000	402080000	1788700000	6906200000
C2_07590W_A	VMA10	Q59U85	V-type proton ATPase subunit G	M	untreated	6	0	0	0	0	0	0	0	0	0	0	0	0	0	0	0	0	0	0	0	0	0	0	0	0	0	0	0	0	0	0	0	0	0	0	0	0	0	0	0	80189000	380900000	1626700000	6118500000
C2_07590W_A	VMA10	Q59U85	V-type proton ATPase subunit G	H	genetic	6	0	0	0	0	0	0	0	0	0	0	0	0	0	0	0	0	0	0	0	0	0	0	0	0	0	0	0	0	0	0	0	0	0	0	0	0	0	0	0	70172000	356630000	1455000000	6248100000
C5_01210W_A	VPS1	A0A1D8PN45	Dynamin-like GTPase	L	pharmacological	6	0	0	0	0	0	0	0	0	0	0	0	0	0	0	0	0	0	0	0	0	0	0	0	0	0	0	0	0	0	0	0	0	0	0	0	0	0	0	0	8599400	4494000	42645000	51911000
C5_01210W_A	VPS1	A0A1D8PN45	Dynamin-like GTPase	M	untreated	6	0	0	0	0	0	0	0	0	0	0	0	0	0	0	0	0	0	0	0	0	0	0	0	0	0	0	0	0	0	0	0	0	0	0	0	0	0	0	0	7739300	7148400	45203000	50230000
C5_01210W_A	VPS1	A0A1D8PN45	Dynamin-like GTPase	H	genetic	6	0	0	0	0	0	0	0	0	0	0	0	0	0	0	0	0	0	0	0	0	0	0	0	0	0	0	0	0	0	0	0	0	0	0	0	0	0	0	0	6888100	5536600	66638000	71681000
C1_10240C_A	YER010C	Q5AP69	Bifunctional 4-hydroxy-4-methyl-2-oxoglutarate aldolase/oxaloacetate decarboxylase	L	pharmacological	6	0	0	0	0	0	0	0	0	0	0	0	0	0	0	0	0	0	0	0	0	0	0	0	0	0	0	0	0	0	0	0	0	0	0	0	0	0	0	0	10462000	30842000	947620000	111540000
C1_10240C_A	YER010C	Q5AP69	Bifunctional 4-hydroxy-4-methyl-2-oxoglutarate aldolase/oxaloacetate decarboxylase	M	untreated	6	0	0	0	0	0	0	0	0	0	0	0	0	0	0	0	0	0	0	0	0	0	0	0	0	0	0	0	0	0	0	0	0	0	0	0	0	0	0	0	10040000	35735000	651480000	76714000
C1_10240C_A	YER010C	Q5AP69	Bifunctional 4-hydroxy-4-methyl-2-oxoglutarate aldolase/oxaloacetate decarboxylase	H	genetic	6	0	0	0	0	0	0	0	0	0	0	0	0	0	0	0	0	0	0	0	0	0	0	0	0	0	0	0	0	0	0	0	0	0	0	0	0	0	0	0	8309200	22855000	627550000	78283000
CR_03020C_A	YGL101W	Q5A1X9	Uncharacterized protein	L	pharmacological	6	0	0	0	0	0	0	0	0	0	0	0	0	0	0	0	0	0	0	0	0	0	0	0	0	0	0	0	0	0	0	0	0	0	0	0	5004800	0	0	0	228080000	1272700000	1864500000	1319300000
CR_03020C_A	YGL101W	Q5A1X9	Uncharacterized protein	M	untreated	6	0	0	0	0	0	0	0	0	0	0	0	0	0	0	0	0	0	0	0	0	0	0	0	0	0	0	0	0	0	0	0	0	0	0	0	6342600	0	0	0	318980000	1152800000	1623300000	1066900000
CR_03020C_A	YGL101W	Q5A1X9	Uncharacterized protein	H	genetic	6	0	0	0	0	0	0	0	0	0	0	0	0	0	0	0	0	0	0	0	0	0	0	0	0	0	0	0	0	0	0	0	0	0	0	0	4382700	0	0	0	135730000	746240000	1175700000	859960000
C4_05850C_A	YGR111W	A0A1D8PMF7	Uncharacterized protein	L	pharmacological	6	0	0	0	0	0	0	0	0	0	0	0	0	0	0	0	0	0	0	0	0	0	0	0	0	0	0	0	0	0	0	0	0	0	0	0	0	0	739350000	0	1344500000	220510000	80273000	33622000
C4_05850C_A	YGR111W	A0A1D8PMF7	Uncharacterized protein	M	untreated	6	0	0	0	0	0	0	0	0	0	0	0	0	0	0	0	0	0	0	0	0	0	0	0	0	0	0	0	0	0	0	0	0	0	0	0	0	0	843620000	0	1224900000	197710000	73676000	21777000
C4_05850C_A	YGR111W	A0A1D8PMF7	Uncharacterized protein	H	genetic	6	0	0	0	0	0	0	0	0	0	0	0	0	0	0	0	0	0	0	0	0	0	0	0	0	0	0	0	0	0	0	0	0	0	0	0	0	0	631310000	0	981470000	134870000	54902000	19276000
C7_00060C_A	ADK2	A0A1D8PQH7	GTP:AMP phosphotransferase, mitochondrial (EC 2.7.4.10) (Adenylate kinase 3) (AK 3)	L	pharmacological	7	0	0	0	0	0	0	0	0	0	0	0	0	0	0	0	0	0	0	0	0	0	0	0	0	0	0	0	0	0	161150000	51552000	0	260690000	34947000	863340000	630480000	28093000	0	0	0	0	0	0
C7_00060C_A	ADK2	A0A1D8PQH7	GTP:AMP phosphotransferase, mitochondrial (EC 2.7.4.10) (Adenylate kinase 3) (AK 3)	M	untreated	7	0	0	0	0	0	0	0	0	0	0	0	0	0	0	0	0	0	0	0	0	0	0	0	0	0	0	0	0	0	150170000	36639000	0	206660000	33429000	765280000	509810000	26706000	0	0	0	0	0	0
C7_00060C_A	ADK2	A0A1D8PQH7	GTP:AMP phosphotransferase, mitochondrial (EC 2.7.4.10) (Adenylate kinase 3) (AK 3)	H	genetic	7	0	0	0	0	0	0	0	0	0	0	0	0	0	0	0	0	0	0	0	0	0	0	0	0	0	0	0	0	0	150470000	27820000	0	455800000	30483000	688110000	477630000	22676000	0	0	0	0	0	0
C2_04960C_A	AIM29	A0A1D8PHE6	Uncharacterized protein	L	pharmacological	7	0	0	0	0	0	0	0	0	0	0	0	0	0	0	0	0	0	0	0	0	0	0	0	0	0	0	0	0	0	0	0	0	0	42831000	0	0	0	0	0	0	0	0	0
C2_04960C_A	AIM29	A0A1D8PHE6	Uncharacterized protein	M	untreated	7	0	0	0	0	0	0	0	0	0	0	0	0	0	0	0	0	0	0	0	0	0	0	0	0	0	0	0	0	0	0	0	0	0	57659000	0	0	0	0	0	0	0	0	0
C2_04960C_A	AIM29	A0A1D8PHE6	Uncharacterized protein	H	genetic	7	0	0	0	0	0	0	0	0	0	0	0	0	0	0	0	0	0	0	0	0	0	0	0	0	0	0	0	0	0	0	0	0	0	39495000	0	0	0	0	0	0	0	0	0
C3_00460W_A	ATP5	Q5A7P7	F1F0 ATP synthase subunit 5	L	pharmacological	7	0	0	0	0	0	0	0	0	0	0	0	0	0	0	0	0	0	0	0	0	0	0	0	0	0	0	0	0	0	0	0	39300000	9832100	0	22146000	88727000	144220000	0	0	0	0	0	0
C3_00460W_A	ATP5	Q5A7P7	F1F0 ATP synthase subunit 5	M	untreated	7	0	0	0	0	0	0	0	0	0	0	0	0	0	0	0	0	0	0	0	0	0	0	0	0	0	0	0	0	0	0	0	44614000	8592100	0	25124000	90180000	116640000	0	0	0	0	0	0
C3_00460W_A	ATP5	Q5A7P7	F1F0 ATP synthase subunit 5	H	genetic	7	0	0	0	0	0	0	0	0	0	0	0	0	0	0	0	0	0	0	0	0	0	0	0	0	0	0	0	0	0	0	0	31381000	9576900	0	15749000	67415000	86631000	0	0	0	0	0	0
C1_06210W_A	BUD16	Q59MC6	Putative pyridoxal kinase	L	pharmacological	7	0	0	0	0	0	0	0	0	0	0	0	0	0	0	0	0	0	0	0	0	0	0	0	0	0	0	0	0	0	0	0	0	0	0	7430700	36096000	24283000	83699000	0	0	0	0	0
C1_06210W_A	BUD16	Q59MC6	Putative pyridoxal kinase	M	untreated	7	0	0	0	0	0	0	0	0	0	0	0	0	0	0	0	0	0	0	0	0	0	0	0	0	0	0	0	0	0	0	0	0	0	0	9462800	33110000	23501000	73757000	0	0	0	0	0
C1_06210W_A	BUD16	Q59MC6	Putative pyridoxal kinase	H	genetic	7	0	0	0	0	0	0	0	0	0	0	0	0	0	0	0	0	0	0	0	0	0	0	0	0	0	0	0	0	0	0	0	0	0	0	6873700	26657000	24077000	48675000	0	0	0	0	0
C3_07330W_A	C3_07330W_A	Q5ADT3	Uncharacterized protein	L	pharmacological	7	0	0	0	0	0	0	0	0	0	0	0	0	0	0	0	0	0	0	0	0	0	0	0	0	0	0	0	0	0	0	0	0	888720000	230340000	168570000	179990000	53175000	0	0	0	0	0	0
C3_07330W_A	C3_07330W_A	Q5ADT3	Uncharacterized protein	M	untreated	7	0	0	0	0	0	0	0	0	0	0	0	0	0	0	0	0	0	0	0	0	0	0	0	0	0	0	0	0	0	0	0	0	663290000	133980000	135340000	129550000	20581000	0	0	0	0	0	0
C3_07330W_A	C3_07330W_A	Q5ADT3	Uncharacterized protein	H	genetic	7	0	0	0	0	0	0	0	0	0	0	0	0	0	0	0	0	0	0	0	0	0	0	0	0	0	0	0	0	0	0	0	0	1073700000	276370000	211310000	217190000	55639000	0	0	0	0	0	0
C3_07370W_A	C3_07370W_A	Q5ADT7	Uncharacterized protein	L	pharmacological	7	0	0	0	0	0	0	0	0	0	0	0	0	0	0	0	0	0	0	0	0	0	0	0	0	0	0	0	0	0	0	0	0	31790000	0	0	0	0	0	0	0	0	0	0
C3_07370W_A	C3_07370W_A	Q5ADT7	Uncharacterized protein	M	untreated	7	0	0	0	0	0	0	0	0	0	0	0	0	0	0	0	0	0	0	0	0	0	0	0	0	0	0	0	0	0	0	0	0	26943000	0	0	0	0	0	0	0	0	0	0
C3_07370W_A	C3_07370W_A	Q5ADT7	Uncharacterized protein	H	genetic	7	0	0	0	0	0	0	0	0	0	0	0	0	0	0	0	0	0	0	0	0	0	0	0	0	0	0	0	0	0	0	0	0	57220000	0	0	0	0	0	0	0	0	0	0
C4_04270W_A	DAL3	Q59P95	Ureidoglycolate hydrolase	L	pharmacological	7	0	0	0	0	0	0	0	0	0	0	0	0	0	0	0	0	0	0	0	0	0	0	0	0	0	0	0	0	0	51040000	98541000	102070000	255530000	150340000	75547000	116810000	49095000	0	0	0	0	0	0
C4_04270W_A	DAL3	Q59P95	Ureidoglycolate hydrolase	M	untreated	7	0	0	0	0	0	0	0	0	0	0	0	0	0	0	0	0	0	0	0	0	0	0	0	0	0	0	0	0	0	30795000	48033000	56771000	158480000	96773000	46116000	78985000	27689000	0	0	0	0	0	0
C4_04270W_A	DAL3	Q59P95	Ureidoglycolate hydrolase	H	genetic	7	0	0	0	0	0	0	0	0	0	0	0	0	0	0	0	0	0	0	0	0	0	0	0	0	0	0	0	0	0	40858000	78806000	79688000	205270000	113260000	64631000	93917000	40775000	0	0	0	0	0	0
C3_02550C_A	DCG1	A0A1D8PJG9	Dcg1p	L	pharmacological	7	0	0	0	0	0	0	0	0	0	0	0	0	0	0	0	0	0	0	0	0	0	0	0	0	0	0	0	0	0	0	0	432830000	708780000	70154000	4350200	0	0	0	0	0	0	0	0
C3_02550C_A	DCG1	A0A1D8PJG9	Dcg1p	M	untreated	7	0	0	0	0	0	0	0	0	0	0	0	0	0	0	0	0	0	0	0	0	0	0	0	0	0	0	0	0	0	0	0	367620000	657200000	56613000	3824200	0	0	0	0	0	0	0	0
C3_02550C_A	DCG1	A0A1D8PJG9	Dcg1p	H	genetic	7	0	0	0	0	0	0	0	0	0	0	0	0	0	0	0	0	0	0	0	0	0	0	0	0	0	0	0	0	0	0	0	398500000	708730000	60687000	5685800	0	0	0	0	0	0	0	0
C7_00830C_A	EAP1	A0A1D8PQN6	Uncharacterized protein	L	pharmacological	7	0	0	0	0	0	0	0	0	0	0	0	0	0	0	0	0	0	0	0	0	0	0	0	0	0	0	0	0	0	0	0	10433000	12865000	8558400	10120000	11220000	0	15763000	0	0	0	0	0
C7_00830C_A	EAP1	A0A1D8PQN6	Uncharacterized protein	M	untreated	7	0	0	0	0	0	0	0	0	0	0	0	0	0	0	0	0	0	0	0	0	0	0	0	0	0	0	0	0	0	0	0	5604800	6289000	7071900	8702600	7405700	0	4494400	0	0	0	0	0
C7_00830C_A	EAP1	A0A1D8PQN6	Uncharacterized protein	H	genetic	7	0	0	0	0	0	0	0	0	0	0	0	0	0	0	0	0	0	0	0	0	0	0	0	0	0	0	0	0	0	0	0	11231000	10596000	6756100	9060000	9454000	0	11324000	0	0	0	0	0
C6_01180C_A	EBP1	A0A1D8PPK1	Ebp1p	L	pharmacological	7	0	0	0	0	0	0	0	0	0	0	0	0	0	0	0	0	0	0	0	38145000	0	0	0	0	0	0	0	0	0	0	0	0	98548000	72363000	0	0	0	0	0	0	0	0	0
C6_01180C_A	EBP1	A0A1D8PPK1	Ebp1p	M	untreated	7	0	0	0	0	0	0	0	0	0	0	0	0	0	0	0	0	0	0	0	21104000	0	0	0	0	0	0	0	0	0	0	0	0	70497000	53895000	0	0	0	0	0	0	0	0	0
C6_01180C_A	EBP1	A0A1D8PPK1	Ebp1p	H	genetic	7	0	0	0	0	0	0	0	0	0	0	0	0	0	0	0	0	0	0	0	47873000	0	0	0	0	0	0	0	0	0	0	0	0	53193000	27035000	0	0	0	0	0	0	0	0	0
C1_08650C_A	FAD1	A0A1D8PED9	FMN adenylyltransferase	L	pharmacological	7	0	0	0	0	0	0	0	0	0	0	0	0	0	0	0	0	0	0	0	0	0	0	0	0	0	0	0	0	0	0	0	123600000	540880000	92993000	0	7111500	0	0	0	0	0	0	0
C1_08650C_A	FAD1	A0A1D8PED9	FMN adenylyltransferase	M	untreated	7	0	0	0	0	0	0	0	0	0	0	0	0	0	0	0	0	0	0	0	0	0	0	0	0	0	0	0	0	0	0	0	129990000	462050000	80825000	0	10637000	0	0	0	0	0	0	0
C1_08650C_A	FAD1	A0A1D8PED9	FMN adenylyltransferase	H	genetic	7	0	0	0	0	0	0	0	0	0	0	0	0	0	0	0	0	0	0	0	0	0	0	0	0	0	0	0	0	0	0	0	102210000	448760000	68270000	0	7219500	0	0	0	0	0	0	0
C4_02990C_A	GST2	Q5AFB4	Gst2p	L	pharmacological	7	0	0	0	0	0	0	0	0	0	0	0	0	0	0	0	0	0	0	0	0	0	0	0	0	0	0	0	0	0	0	0	0	37189000	2053400000	1706600000	487210000	873260000	213620000	0	0	0	0	0
C4_02990C_A	GST2	Q5AFB4	Gst2p	M	untreated	7	0	0	0	0	0	0	0	0	0	0	0	0	0	0	0	0	0	0	0	0	0	0	0	0	0	0	0	0	0	0	0	0	24755000	856390000	650950000	165770000	286560000	74591000	0	0	0	0	0
C4_02990C_A	GST2	Q5AFB4	Gst2p	H	genetic	7	0	0	0	0	0	0	0	0	0	0	0	0	0	0	0	0	0	0	0	0	0	0	0	0	0	0	0	0	0	0	0	0	29229000	1553300000	1156100000	346560000	514810000	144060000	0	0	0	0	0
C6_01030W_A	HAL22	Q59XQ1	3'(2'),5'-bisphosphate nucleotidase 2 (EC 3.1.3.7) (3'(2'),5-bisphosphonucleoside 3'(2')-phosphohydrolase 2) (DPNPase 2) (Halotolerance protein HAL22)	L	pharmacological	7	0	0	0	0	0	0	0	0	0	0	0	0	0	0	0	0	0	0	0	0	0	0	0	0	0	0	0	0	0	0	0	0	0	99929000	214860000	70450000	0	0	0	0	0	0	0
C6_01030W_A	HAL22	Q59XQ1	3'(2'),5'-bisphosphate nucleotidase 2 (EC 3.1.3.7) (3'(2'),5-bisphosphonucleoside 3'(2')-phosphohydrolase 2) (DPNPase 2) (Halotolerance protein HAL22)	M	untreated	7	0	0	0	0	0	0	0	0	0	0	0	0	0	0	0	0	0	0	0	0	0	0	0	0	0	0	0	0	0	0	0	0	0	189040000	215590000	56389000	0	0	0	0	0	0	0
C6_01030W_A	HAL22	Q59XQ1	3'(2'),5'-bisphosphate nucleotidase 2 (EC 3.1.3.7) (3'(2'),5-bisphosphonucleoside 3'(2')-phosphohydrolase 2) (DPNPase 2) (Halotolerance protein HAL22)	H	genetic	7	0	0	0	0	0	0	0	0	0	0	0	0	0	0	0	0	0	0	0	0	0	0	0	0	0	0	0	0	0	0	0	0	0	90559000	188320000	57477000	0	0	0	0	0	0	0
C6_00100C_A	HET1	A0A1D8PPA5	Het1p	L	pharmacological	7	0	0	0	0	0	0	0	0	0	0	0	0	0	0	0	0	0	0	0	0	0	0	0	0	0	0	0	0	0	0	0	96602000	10019000000	5009600000	665310000	0	31747000	0	0	10223000	6985500	0	0
C6_00100C_A	HET1	A0A1D8PPA5	Het1p	M	untreated	7	0	0	0	0	0	0	0	0	0	0	0	0	0	0	0	0	0	0	0	0	0	0	0	0	0	0	0	0	0	0	0	108690000	9123500000	4273700000	658840000	0	38225000	0	0	11235000	5471500	0	0
C6_00100C_A	HET1	A0A1D8PPA5	Het1p	H	genetic	7	0	0	0	0	0	0	0	0	0	0	0	0	0	0	0	0	0	0	0	0	0	0	0	0	0	0	0	0	0	0	0	75378000	6657000000	3444000000	465870000	0	17568000	0	0	5834900	6463000	0	0
C1_10780C_A	HNT1	Q59WG0	Adenosine 5'-monophosphoramidase	L	pharmacological	7	0	0	0	0	0	0	0	0	0	0	0	0	0	0	0	0	0	0	0	0	0	0	0	0	0	0	0	0	0	0	0	1583100000	587290000	1186200000	606480000	85882000	640110000	7023600000	0	381990000	18179000	65148000	0
C1_10780C_A	HNT1	Q59WG0	Adenosine 5'-monophosphoramidase	M	untreated	7	0	0	0	0	0	0	0	0	0	0	0	0	0	0	0	0	0	0	0	0	0	0	0	0	0	0	0	0	0	0	0	1244700000	458500000	1078100000	515880000	123250000	671170000	5772400000	0	318720000	14007000	57218000	0
C1_10780C_A	HNT1	Q59WG0	Adenosine 5'-monophosphoramidase	H	genetic	7	0	0	0	0	0	0	0	0	0	0	0	0	0	0	0	0	0	0	0	0	0	0	0	0	0	0	0	0	0	0	0	1094700000	401160000	829760000	452070000	108830000	477810000	4871700000	0	293550000	15381000	53690000	0
C7_01760C_A	ISU1	Q5AGZ0	Iron-sulfur cluster assembly protein	L	pharmacological	7	0	0	0	0	0	0	0	0	0	0	0	0	0	0	0	0	0	0	0	0	0	0	0	0	0	0	0	0	0	0	0	10275000	51585000	25261000	75703000	156690000	74043000	40295000	0	13208000	4181500	0	0
C7_01760C_A	ISU1	Q5AGZ0	Iron-sulfur cluster assembly protein	M	untreated	7	0	0	0	0	0	0	0	0	0	0	0	0	0	0	0	0	0	0	0	0	0	0	0	0	0	0	0	0	0	0	0	10731000	45818000	30839000	68897000	151830000	65951000	34270000	0	10810000	2853400	0	0
C7_01760C_A	ISU1	Q5AGZ0	Iron-sulfur cluster assembly protein	H	genetic	7	0	0	0	0	0	0	0	0	0	0	0	0	0	0	0	0	0	0	0	0	0	0	0	0	0	0	0	0	0	0	0	8856000	34298000	21133000	51960000	123870000	56377000	39076000	0	13671000	5100900	0	0
C4_02840C_A	MED20	A0A1D8PLN4	Med20p	L	pharmacological	7	0	0	0	0	0	0	0	0	0	0	0	0	0	0	0	0	0	0	0	0	0	0	0	0	0	0	0	0	0	0	0	0	0	0	107820000	38026000	0	0	0	0	0	0	0
C4_02840C_A	MED20	A0A1D8PLN4	Med20p	M	untreated	7	0	0	0	0	0	0	0	0	0	0	0	0	0	0	0	0	0	0	0	0	0	0	0	0	0	0	0	0	0	0	0	0	0	0	114310000	50905000	0	0	0	0	0	0	0
C4_02840C_A	MED20	A0A1D8PLN4	Med20p	H	genetic	7	0	0	0	0	0	0	0	0	0	0	0	0	0	0	0	0	0	0	0	0	0	0	0	0	0	0	0	0	0	0	0	0	0	0	135230000	58894000	0	0	0	0	0	0	0
CR_05920C_A	MHP1	A0A1D8PT36	Mhp1p	L	pharmacological	7	0	0	0	0	0	0	0	0	0	0	0	0	0	0	0	0	0	0	0	0	0	0	0	0	0	0	0	0	0	0	0	0	0	1138000000	0	0	648850000	0	0	0	0	0	0
CR_05920C_A	MHP1	A0A1D8PT36	Mhp1p	M	untreated	7	0	0	0	0	0	0	0	0	0	0	0	0	0	0	0	0	0	0	0	0	0	0	0	0	0	0	0	0	0	0	0	0	0	1237500000	0	0	753670000	0	0	0	0	0	0
CR_05920C_A	MHP1	A0A1D8PT36	Mhp1p	H	genetic	7	0	0	0	0	0	0	0	0	0	0	0	0	0	0	0	0	0	0	0	0	0	0	0	0	0	0	0	0	0	0	0	0	0	1211300000	0	0	771660000	0	0	0	0	0	0
C5_00850C_A	MIX14	Q5A1L3	Uncharacterized protein	L	pharmacological	7	0	0	0	0	0	0	0	0	0	0	0	0	0	0	0	0	0	0	0	0	0	0	0	0	0	0	0	0	0	0	0	0	0	0	61120000	183220000	0	0	0	0	0	0	0
C5_00850C_A	MIX14	Q5A1L3	Uncharacterized protein	M	untreated	7	0	0	0	0	0	0	0	0	0	0	0	0	0	0	0	0	0	0	0	0	0	0	0	0	0	0	0	0	0	0	0	0	0	0	66900000	307780000	0	0	0	0	0	0	0
C5_00850C_A	MIX14	Q5A1L3	Uncharacterized protein	H	genetic	7	0	0	0	0	0	0	0	0	0	0	0	0	0	0	0	0	0	0	0	0	0	0	0	0	0	0	0	0	0	0	0	0	0	0	60179000	257060000	0	0	0	0	0	0	0
C1_12650C_A	MMS2	A0A1D8PFF9	E2 ubiquitin-conjugating protein	L	pharmacological	7	0	0	0	0	0	0	0	0	0	0	0	0	0	0	0	0	0	0	0	0	0	0	0	0	0	0	0	0	0	0	0	0	1292100000	492750000	34805000	0	0	0	0	0	0	0	0
C1_12650C_A	MMS2	A0A1D8PFF9	E2 ubiquitin-conjugating protein	M	untreated	7	0	0	0	0	0	0	0	0	0	0	0	0	0	0	0	0	0	0	0	0	0	0	0	0	0	0	0	0	0	0	0	0	1204700000	475780000	25877000	0	0	0	0	0	0	0	0
C1_12650C_A	MMS2	A0A1D8PFF9	E2 ubiquitin-conjugating protein	H	genetic	7	0	0	0	0	0	0	0	0	0	0	0	0	0	0	0	0	0	0	0	0	0	0	0	0	0	0	0	0	0	0	0	0	1222900000	467510000	25198000	0	0	0	0	0	0	0	0
C1_01040W_A	MXR2	Q5A942	Uncharacterized protein	L	pharmacological	7	0	0	0	0	0	0	0	0	0	0	0	0	0	0	0	0	0	0	0	0	0	0	0	0	0	0	0	0	0	0	0	0	0	0	59010000	70227000	165330000	0	0	0	0	0	21426000
C1_01040W_A	MXR2	Q5A942	Uncharacterized protein	M	untreated	7	0	0	0	0	0	0	0	0	0	0	0	0	0	0	0	0	0	0	0	0	0	0	0	0	0	0	0	0	0	0	0	0	0	0	41443000	62381000	145840000	0	0	0	0	0	27335000
C1_01040W_A	MXR2	Q5A942	Uncharacterized protein	H	genetic	7	0	0	0	0	0	0	0	0	0	0	0	0	0	0	0	0	0	0	0	0	0	0	0	0	0	0	0	0	0	0	0	0	0	0	67468000	91389000	178520000	0	0	0	0	0	22937000
CR_04070W_A	NAT5	A0A1D8PSM5	Peptide alpha-N-acetyltransferase subunit	L	pharmacological	7	0	0	0	0	0	0	0	0	0	0	0	0	0	0	0	0	0	0	0	0	0	0	0	0	0	0	0	0	0	0	0	0	0	0	1396600000	1148000000	107510000	0	0	0	0	0	0
CR_04070W_A	NAT5	A0A1D8PSM5	Peptide alpha-N-acetyltransferase subunit	M	untreated	7	0	0	0	0	0	0	0	0	0	0	0	0	0	0	0	0	0	0	0	0	0	0	0	0	0	0	0	0	0	0	0	0	0	0	1235000000	1033000000	79581000	0	0	0	0	0	0
CR_04070W_A	NAT5	A0A1D8PSM5	Peptide alpha-N-acetyltransferase subunit	H	genetic	7	0	0	0	0	0	0	0	0	0	0	0	0	0	0	0	0	0	0	0	0	0	0	0	0	0	0	0	0	0	0	0	0	0	0	1146100000	960790000	95138000	0	0	0	0	0	0
C6_02030C_A	NNR2	Q59M69	ATP-dependent (S)-NAD(P)H-hydrate dehydratase (EC 4.2.1.93) (ATP-dependent NAD(P)HX dehydratase)	L	pharmacological	7	0	0	0	0	0	0	0	0	0	0	0	0	0	0	0	0	0	0	0	0	0	0	0	0	0	0	0	0	0	0	22603000	456620000	1407400000	35849000	100790000	66509000	18062000	18810000	0	0	0	0	0
C6_02030C_A	NNR2	Q59M69	ATP-dependent (S)-NAD(P)H-hydrate dehydratase (EC 4.2.1.93) (ATP-dependent NAD(P)HX dehydratase)	M	untreated	7	0	0	0	0	0	0	0	0	0	0	0	0	0	0	0	0	0	0	0	0	0	0	0	0	0	0	0	0	0	0	14792000	338570000	1045800000	36056000	47625000	28036000	12757000	8628100	0	0	0	0	0
C6_02030C_A	NNR2	Q59M69	ATP-dependent (S)-NAD(P)H-hydrate dehydratase (EC 4.2.1.93) (ATP-dependent NAD(P)HX dehydratase)	H	genetic	7	0	0	0	0	0	0	0	0	0	0	0	0	0	0	0	0	0	0	0	0	0	0	0	0	0	0	0	0	0	0	19695000	503190000	1435400000	36710000	66020000	36791000	15821000	10090000	0	0	0	0	0
C5_00280C_A	NUC1	Q5A4X9	Ribonuclease	L	pharmacological	7	0	0	0	0	0	0	0	0	0	0	0	0	0	0	0	0	0	0	0	0	0	0	0	0	0	0	0	0	0	0	0	0	32010000	31098000	86941000	1686200000	340360000	1939700000	0	0	0	0	0
C5_00280C_A	NUC1	Q5A4X9	Ribonuclease	M	untreated	7	0	0	0	0	0	0	0	0	0	0	0	0	0	0	0	0	0	0	0	0	0	0	0	0	0	0	0	0	0	0	0	0	28617000	35975000	77425000	1703100000	390450000	1870600000	0	0	0	0	0
C5_00280C_A	NUC1	Q5A4X9	Ribonuclease	H	genetic	7	0	0	0	0	0	0	0	0	0	0	0	0	0	0	0	0	0	0	0	0	0	0	0	0	0	0	0	0	0	0	0	0	31731000	32604000	65960000	1257500000	316060000	1458100000	0	0	0	0	0
C2_05700W_A	OSM1	Q59T35	Osm1p	L	pharmacological	7	0	0	0	0	0	0	0	0	0	0	0	0	0	0	0	0	0	0	0	0	0	0	0	0	0	0	0	0	2492500000	1925800000	664830000	73919000	22069000	1415000000	925390000	802780000	388650000	0	0	0	0	0	0
C2_05700W_A	OSM1	Q59T35	Osm1p	M	untreated	7	0	0	0	0	0	0	0	0	0	0	0	0	0	0	0	0	0	0	0	0	0	0	0	0	0	0	0	0	1433300000	979910000	392880000	40888000	9880800	782570000	506780000	489960000	199370000	0	0	0	0	0	0
C2_05700W_A	OSM1	Q59T35	Osm1p	H	genetic	7	0	0	0	0	0	0	0	0	0	0	0	0	0	0	0	0	0	0	0	0	0	0	0	0	0	0	0	0	2001100000	1564900000	627510000	70596000	11619000	1152900000	775320000	698020000	344950000	0	0	0	0	0	0
C2_03380W_A	PAN1	Q5AHB1	Actin cytoskeleton-regulatory complex protein PAN1	L	pharmacological	7	0	0	0	0	0	0	0	0	0	0	0	0	0	0	0	0	0	0	0	0	0	0	0	0	0	0	0	0	0	0	0	0	22361000	0	0	0	9643800	0	0	0	0	0	0
C2_03380W_A	PAN1	Q5AHB1	Actin cytoskeleton-regulatory complex protein PAN1	M	untreated	7	0	0	0	0	0	0	0	0	0	0	0	0	0	0	0	0	0	0	0	0	0	0	0	0	0	0	0	0	0	0	0	0	23146000	0	0	0	3452400	0	0	0	0	0	0
C2_03380W_A	PAN1	Q5AHB1	Actin cytoskeleton-regulatory complex protein PAN1	H	genetic	7	0	0	0	0	0	0	0	0	0	0	0	0	0	0	0	0	0	0	0	0	0	0	0	0	0	0	0	0	0	0	0	0	23857000	0	0	0	4997900	0	0	0	0	0	0
C2_00100C_A	PGA52	Q59L72	GPI-anchored protein 52	L	pharmacological	7	0	0	0	0	0	0	0	0	0	0	0	0	0	0	0	0	0	0	0	0	0	0	0	0	0	0	0	0	0	0	0	0	12543000	3951200	8495700	18106000	0	0	0	0	0	0	0
C2_00100C_A	PGA52	Q59L72	GPI-anchored protein 52	M	untreated	7	0	0	0	0	0	0	0	0	0	0	0	0	0	0	0	0	0	0	0	0	0	0	0	0	0	0	0	0	0	0	0	0	11204000	3016200	8532500	18437000	0	0	0	0	0	0	0
C2_00100C_A	PGA52	Q59L72	GPI-anchored protein 52	H	genetic	7	0	0	0	0	0	0	0	0	0	0	0	0	0	0	0	0	0	0	0	0	0	0	0	0	0	0	0	0	0	0	0	0	8641500	4299100	6202100	17400000	0	0	0	0	0	0	0
C5_01200W_A	POA1	Q5A1V3	ADP-ribose 1''-phosphate phosphatase (EC 3.1.3.84)	L	pharmacological	7	0	0	0	0	0	0	0	0	0	0	0	0	0	0	0	0	0	0	0	0	0	0	0	0	0	0	0	0	0	0	0	31706000	400660000	110260000	85173000	0	0	0	0	0	0	0	0
C5_01200W_A	POA1	Q5A1V3	ADP-ribose 1''-phosphate phosphatase (EC 3.1.3.84)	M	untreated	7	0	0	0	0	0	0	0	0	0	0	0	0	0	0	0	0	0	0	0	0	0	0	0	0	0	0	0	0	0	0	0	23171000	285600000	61790000	56554000	0	0	0	0	0	0	0	0
C5_01200W_A	POA1	Q5A1V3	ADP-ribose 1''-phosphate phosphatase (EC 3.1.3.84)	H	genetic	7	0	0	0	0	0	0	0	0	0	0	0	0	0	0	0	0	0	0	0	0	0	0	0	0	0	0	0	0	0	0	0	51858000	453050000	105050000	90731000	0	0	0	0	0	0	0	0
CR_08170C_A	PPM1	Q5A387	Leucine carboxyl methyltransferase 1 (EC 2.1.1.233) (Protein phosphatase methyltransferase 1) ([Phosphatase 2A protein]-leucine-carboxy methyltransferase 1)	L	pharmacological	7	0	0	0	0	0	0	0	0	0	0	0	0	0	0	0	0	0	0	0	0	0	0	0	0	0	0	0	0	0	0	0	0	41650000	177980000	26113000	39891000	109750000	606980000	0	0	0	0	0
CR_08170C_A	PPM1	Q5A387	Leucine carboxyl methyltransferase 1 (EC 2.1.1.233) (Protein phosphatase methyltransferase 1) ([Phosphatase 2A protein]-leucine-carboxy methyltransferase 1)	M	untreated	7	0	0	0	0	0	0	0	0	0	0	0	0	0	0	0	0	0	0	0	0	0	0	0	0	0	0	0	0	0	0	0	0	50670000	142810000	34873000	30248000	94556000	598660000	0	0	0	0	0
CR_08170C_A	PPM1	Q5A387	Leucine carboxyl methyltransferase 1 (EC 2.1.1.233) (Protein phosphatase methyltransferase 1) ([Phosphatase 2A protein]-leucine-carboxy methyltransferase 1)	H	genetic	7	0	0	0	0	0	0	0	0	0	0	0	0	0	0	0	0	0	0	0	0	0	0	0	0	0	0	0	0	0	0	0	0	44358000	140440000	18942000	24640000	111590000	490630000	0	0	0	0	0
C2_08640C_A	PST2	Q59Y37	Pst2p	L	pharmacological	7	0	0	0	0	0	0	0	0	0	0	0	0	0	0	0	0	0	0	0	0	0	0	0	0	0	0	0	0	0	0	0	46256000	100400000	180300000	376540000	586520000	495860000	710750000	0	0	0	0	0
C2_08640C_A	PST2	Q59Y37	Pst2p	M	untreated	7	0	0	0	0	0	0	0	0	0	0	0	0	0	0	0	0	0	0	0	0	0	0	0	0	0	0	0	0	0	0	0	19879000	44667000	73692000	134560000	225110000	177420000	263670000	0	0	0	0	0
C2_08640C_A	PST2	Q59Y37	Pst2p	H	genetic	7	0	0	0	0	0	0	0	0	0	0	0	0	0	0	0	0	0	0	0	0	0	0	0	0	0	0	0	0	0	0	0	38646000	90891000	179480000	365240000	498310000	387890000	564900000	0	0	0	0	0
C4_04050C_A	RHD3	Q5A5U4	Cell wall protein RHD3 (LDG family protein 7) (Predicted GPI-anchored protein 29) (Repressed during hyphae development protein 3)	L	pharmacological	7	0	0	0	0	0	0	0	0	0	0	0	0	0	0	0	0	0	0	0	0	0	0	0	0	0	0	0	0	522400000	129970000	199920000	230200000	231640000	191120000	48809000	122720000	46254000	8762700	0	0	0	0	0
C4_04050C_A	RHD3	Q5A5U4	Cell wall protein RHD3 (LDG family protein 7) (Predicted GPI-anchored protein 29) (Repressed during hyphae development protein 3)	M	untreated	7	0	0	0	0	0	0	0	0	0	0	0	0	0	0	0	0	0	0	0	0	0	0	0	0	0	0	0	0	441170000	107830000	154010000	176940000	190160000	159210000	47724000	94363000	35660000	8145000	0	0	0	0	0
C4_04050C_A	RHD3	Q5A5U4	Cell wall protein RHD3 (LDG family protein 7) (Predicted GPI-anchored protein 29) (Repressed during hyphae development protein 3)	H	genetic	7	0	0	0	0	0	0	0	0	0	0	0	0	0	0	0	0	0	0	0	0	0	0	0	0	0	0	0	0	248690000	70216000	93861000	89657000	131870000	103440000	32086000	62387000	23539000	4894100	0	0	0	0	0
C1_11930W_A	SKG3	A0A1D8PF97	Uncharacterized protein	L	pharmacological	7	0	0	0	0	0	0	0	0	0	0	0	0	0	0	0	0	0	0	0	0	0	0	0	0	0	0	0	0	0	0	0	0	0	106910000	35338000	0	0	0	0	0	0	0	0
C1_11930W_A	SKG3	A0A1D8PF97	Uncharacterized protein	M	untreated	7	0	0	0	0	0	0	0	0	0	0	0	0	0	0	0	0	0	0	0	0	0	0	0	0	0	0	0	0	0	0	0	0	0	72984000	23979000	0	0	0	0	0	0	0	0
C1_11930W_A	SKG3	A0A1D8PF97	Uncharacterized protein	H	genetic	7	0	0	0	0	0	0	0	0	0	0	0	0	0	0	0	0	0	0	0	0	0	0	0	0	0	0	0	0	0	0	0	0	0	107290000	36921000	0	0	0	0	0	0	0	0
C2_04340C_A	YDR248C	Q59TB1	Gluconokinase (EC 2.7.1.12)	L	pharmacological	7	0	0	0	0	0	0	0	0	0	0	0	0	0	0	0	0	0	0	0	0	0	0	0	0	0	0	0	0	0	0	0	185000000	466180000	49924000	83646000	0	0	0	0	0	0	0	0
C2_04340C_A	YDR248C	Q59TB1	Gluconokinase (EC 2.7.1.12)	M	untreated	7	0	0	0	0	0	0	0	0	0	0	0	0	0	0	0	0	0	0	0	0	0	0	0	0	0	0	0	0	0	0	0	205240000	422380000	49689000	71390000	0	0	0	0	0	0	0	0
C2_04340C_A	YDR248C	Q59TB1	Gluconokinase (EC 2.7.1.12)	H	genetic	7	0	0	0	0	0	0	0	0	0	0	0	0	0	0	0	0	0	0	0	0	0	0	0	0	0	0	0	0	0	0	0	214150000	511060000	52570000	100550000	0	0	0	0	0	0	0	0
CR_04740C_A	ADE6	Q59MZ5	Phosphoribosylformylglycinamidine synthase	L	pharmacological	8	0	0	0	0	0	0	0	0	0	0	0	0	0	0	0	0	0	0	0	0	0	0	0	0	0	0	0	0	0	0	0	0	0	0	0	0	0	0	0	0	0	0	0
CR_04740C_A	ADE6	Q59MZ5	Phosphoribosylformylglycinamidine synthase	M	untreated	8	0	0	0	0	0	0	0	0	0	0	0	0	0	0	0	0	0	0	0	0	0	0	0	0	0	0	0	0	0	0	0	0	0	0	0	0	0	0	0	0	0	0	0
CR_04740C_A	ADE6	Q59MZ5	Phosphoribosylformylglycinamidine synthase	H	genetic	8	0	0	0	0	0	0	0	0	0	0	0	0	0	0	0	0	0	0	0	0	0	0	0	0	0	0	0	0	0	0	0	0	0	0	0	0	0	0	0	0	0	0	0
C6_03720W_A	ALA1	Q5A8K2	Alanine--tRNA ligase (EC 6.1.1.7) (Alanyl-tRNA synthetase) (AlaRS)	L	pharmacological	8	0	0	0	0	0	0	0	0	0	0	0	0	0	0	0	0	0	0	0	0	0	0	0	0	0	0	0	0	0	0	0	0	0	0	0	0	0	0	0	0	0	0	0
C6_03720W_A	ALA1	Q5A8K2	Alanine--tRNA ligase (EC 6.1.1.7) (Alanyl-tRNA synthetase) (AlaRS)	M	untreated	8	0	0	0	0	0	0	0	0	0	0	0	0	0	0	0	0	0	0	0	0	0	0	0	0	0	0	0	0	0	0	0	0	0	0	0	0	0	0	0	0	0	0	0
C6_03720W_A	ALA1	Q5A8K2	Alanine--tRNA ligase (EC 6.1.1.7) (Alanyl-tRNA synthetase) (AlaRS)	H	genetic	8	0	0	0	0	0	0	0	0	0	0	0	0	0	0	0	0	0	0	0	0	0	0	0	0	0	0	0	0	0	0	0	0	0	0	0	0	0	0	0	0	0	0	0
C3_06430W_A	APN1	A0A1D8PKJ7	DNA-(Apurinic or apyrimidinic site) lyase	L	pharmacological	8	0	0	0	0	0	0	0	0	0	0	0	0	0	0	0	0	0	0	0	0	0	0	0	0	0	0	0	0	0	0	0	0	0	0	0	0	0	0	0	0	0	0	0
C3_06430W_A	APN1	A0A1D8PKJ7	DNA-(Apurinic or apyrimidinic site) lyase	M	untreated	8	0	0	0	0	0	0	0	0	0	0	0	0	0	0	0	0	0	0	0	0	0	0	0	0	0	0	0	0	0	0	0	0	0	0	0	0	0	0	0	0	0	0	0
C3_06430W_A	APN1	A0A1D8PKJ7	DNA-(Apurinic or apyrimidinic site) lyase	H	genetic	8	0	0	0	0	0	0	0	0	0	0	0	0	0	0	0	0	0	0	0	0	0	0	0	0	0	0	0	0	0	0	0	0	0	0	0	0	0	0	0	0	0	0	0
CR_09890C_A	BET2	A0A1D8PU24	Rab geranylgeranyltransferase	L	pharmacological	8	0	0	0	0	0	0	0	0	0	0	0	0	0	0	0	0	0	0	0	0	0	0	0	0	0	0	0	0	0	0	0	0	0	0	0	0	0	0	0	0	0	0	0
CR_09890C_A	BET2	A0A1D8PU24	Rab geranylgeranyltransferase	M	untreated	8	0	0	0	0	0	0	0	0	0	0	0	0	0	0	0	0	0	0	0	0	0	0	0	0	0	0	0	0	0	0	0	0	0	0	0	0	0	0	0	0	0	0	0
CR_09890C_A	BET2	A0A1D8PU24	Rab geranylgeranyltransferase	H	genetic	8	0	0	0	0	0	0	0	0	0	0	0	0	0	0	0	0	0	0	0	0	0	0	0	0	0	0	0	0	0	0	0	0	0	0	0	0	0	0	0	0	0	0	0
C4_02250C_A	BGL2	Q5AMT2	Glucan 1,3-beta-glucosidase BGL2 (EC 3.2.1.58) (Exo-1,3-beta-glucanase)	L	pharmacological	8	0	0	0	0	0	0	0	0	0	0	0	0	0	0	0	0	0	0	0	0	0	0	0	0	0	0	6980900	19468000	0	0	0	0	0	0	0	0	0	0	901190000	0	0	0	0
C4_02250C_A	BGL2	Q5AMT2	Glucan 1,3-beta-glucosidase BGL2 (EC 3.2.1.58) (Exo-1,3-beta-glucanase)	M	untreated	8	0	0	0	0	0	0	0	0	0	0	0	0	0	0	0	0	0	0	0	0	0	0	0	0	0	0	5473100	16498000	0	0	0	0	0	0	0	0	0	0	719140000	0	0	0	0
C4_02250C_A	BGL2	Q5AMT2	Glucan 1,3-beta-glucosidase BGL2 (EC 3.2.1.58) (Exo-1,3-beta-glucanase)	H	genetic	8	0	0	0	0	0	0	0	0	0	0	0	0	0	0	0	0	0	0	0	0	0	0	0	0	0	0	5818300	13235000	0	0	0	0	0	0	0	0	0	0	840900000	0	0	0	0
C2_06720W_A	C2_06720W_A	A0A1D8PHQ6	Gre2p	L	pharmacological	8	0	0	0	0	0	0	0	0	0	0	0	0	0	0	0	0	0	0	0	0	0	0	0	0	0	0	0	0	0	0	0	0	0	0	0	0	0	0	0	0	0	0	0
C2_06720W_A	C2_06720W_A	A0A1D8PHQ6	Gre2p	M	untreated	8	0	0	0	0	0	0	0	0	0	0	0	0	0	0	0	0	0	0	0	0	0	0	0	0	0	0	0	0	0	0	0	0	0	0	0	0	0	0	0	0	0	0	0
C2_06720W_A	C2_06720W_A	A0A1D8PHQ6	Gre2p	H	genetic	8	0	0	0	0	0	0	0	0	0	0	0	0	0	0	0	0	0	0	0	0	0	0	0	0	0	0	0	0	0	0	0	0	0	0	0	0	0	0	0	0	0	0	0
C2_06890C_A	C2_06890C_A	Q59Z55	Uncharacterized protein	L	pharmacological	8	0	0	0	0	0	0	0	0	0	0	0	0	0	0	0	0	0	0	0	0	0	0	0	0	0	0	0	0	0	0	0	0	0	0	0	0	0	0	0	0	0	0	0
C2_06890C_A	C2_06890C_A	Q59Z55	Uncharacterized protein	M	untreated	8	0	0	0	0	0	0	0	0	0	0	0	0	0	0	0	0	0	0	0	0	0	0	0	0	0	0	0	0	0	0	0	0	0	0	0	0	0	0	0	0	0	0	0
C2_06890C_A	C2_06890C_A	Q59Z55	Uncharacterized protein	H	genetic	8	0	0	0	0	0	0	0	0	0	0	0	0	0	0	0	0	0	0	0	0	0	0	0	0	0	0	0	0	0	0	0	0	0	0	0	0	0	0	0	0	0	0	0
C5_01190W_A	C5_01190W_A	A0A1D8PN37	Uncharacterized protein	L	pharmacological	8	0	0	0	0	0	0	0	0	0	0	0	0	0	0	0	0	0	0	0	0	0	0	0	0	0	0	0	0	0	0	0	0	0	0	0	0	0	0	0	0	0	0	0
C5_01190W_A	C5_01190W_A	A0A1D8PN37	Uncharacterized protein	M	untreated	8	0	0	0	0	0	0	0	0	0	0	0	0	0	0	0	0	0	0	0	0	0	0	0	0	0	0	0	0	0	0	0	0	0	0	0	0	0	0	0	0	0	0	0
C5_01190W_A	C5_01190W_A	A0A1D8PN37	Uncharacterized protein	H	genetic	8	0	0	0	0	0	0	0	0	0	0	0	0	0	0	0	0	0	0	0	0	0	0	0	0	0	0	0	0	0	0	0	0	0	0	0	0	0	0	0	0	0	0	0
C5_03490C_A	C5_03490C_A	A0A1D8PNP4	Uncharacterized protein	L	pharmacological	8	0	0	0	0	0	0	0	0	0	0	0	0	0	0	0	0	0	0	0	0	0	0	0	0	0	0	0	0	0	0	7339800	9195700	0	0	0	0	0	0	0	0	0	0	0
C5_03490C_A	C5_03490C_A	A0A1D8PNP4	Uncharacterized protein	M	untreated	8	0	0	0	0	0	0	0	0	0	0	0	0	0	0	0	0	0	0	0	0	0	0	0	0	0	0	0	0	0	0	7388200	6704300	0	0	0	0	0	0	0	0	0	0	0
C5_03490C_A	C5_03490C_A	A0A1D8PNP4	Uncharacterized protein	H	genetic	8	0	0	0	0	0	0	0	0	0	0	0	0	0	0	0	0	0	0	0	0	0	0	0	0	0	0	0	0	0	0	6862700	7360600	0	0	0	0	0	0	0	0	0	0	0
C4_02020W_A	CAT2	Q5AMQ5	Carnitine O-acetyltransferase	L	pharmacological	8	0	0	0	0	0	0	0	0	0	0	0	0	0	0	0	0	0	0	0	0	0	0	0	0	0	0	0	0	0	0	0	0	0	0	0	0	0	0	0	0	0	0	0
C4_02020W_A	CAT2	Q5AMQ5	Carnitine O-acetyltransferase	M	untreated	8	0	0	0	0	0	0	0	0	0	0	0	0	0	0	0	0	0	0	0	0	0	0	0	0	0	0	0	0	0	0	0	0	0	0	0	0	0	0	0	0	0	0	0
C4_02020W_A	CAT2	Q5AMQ5	Carnitine O-acetyltransferase	H	genetic	8	0	0	0	0	0	0	0	0	0	0	0	0	0	0	0	0	0	0	0	0	0	0	0	0	0	0	0	0	0	0	0	0	0	0	0	0	0	0	0	0	0	0	0
C2_10110W_A	CYC1	P53698	Cytochrome c	L	pharmacological	8	0	0	0	0	0	0	0	0	0	0	0	0	0	0	0	0	0	0	0	0	0	0	0	0	0	0	0	0	0	0	0	0	0	0	0	0	0	0	0	0	0	0	0
C2_10110W_A	CYC1	P53698	Cytochrome c	M	untreated	8	0	0	0	0	0	0	0	0	0	0	0	0	0	0	0	0	0	0	0	0	0	0	0	0	0	0	0	0	0	0	0	0	0	0	0	0	0	0	0	0	0	0	0
C2_10110W_A	CYC1	P53698	Cytochrome c	H	genetic	8	0	0	0	0	0	0	0	0	0	0	0	0	0	0	0	0	0	0	0	0	0	0	0	0	0	0	0	0	0	0	0	0	0	0	0	0	0	0	0	0	0	0	0
CR_02530W_A	DBP2	Q59LU0	ATP-dependent RNA helicase DBP2 (EC 3.6.4.13)	L	pharmacological	8	0	0	0	0	0	0	0	0	0	0	0	0	0	0	0	0	0	0	0	0	0	0	0	0	0	0	0	0	0	0	0	0	0	0	0	0	0	0	0	0	0	0	0
CR_02530W_A	DBP2	Q59LU0	ATP-dependent RNA helicase DBP2 (EC 3.6.4.13)	M	untreated	8	0	0	0	0	0	0	0	0	0	0	0	0	0	0	0	0	0	0	0	0	0	0	0	0	0	0	0	0	0	0	0	0	0	0	0	0	0	0	0	0	0	0	0
CR_02530W_A	DBP2	Q59LU0	ATP-dependent RNA helicase DBP2 (EC 3.6.4.13)	H	genetic	8	0	0	0	0	0	0	0	0	0	0	0	0	0	0	0	0	0	0	0	0	0	0	0	0	0	0	0	0	0	0	0	0	0	0	0	0	0	0	0	0	0	0	0
C1_13260W_A	FPR2	A0A1D8PFM9	Peptidylprolyl isomerase (EC 5.2.1.8)	L	pharmacological	8	0	0	0	0	0	0	0	0	0	0	0	0	0	0	0	0	0	0	0	0	0	0	0	0	0	0	0	0	0	0	0	0	0	0	0	0	0	0	0	0	0	0	0
C1_13260W_A	FPR2	A0A1D8PFM9	Peptidylprolyl isomerase (EC 5.2.1.8)	M	untreated	8	0	0	0	0	0	0	0	0	0	0	0	0	0	0	0	0	0	0	0	0	0	0	0	0	0	0	0	0	0	0	0	0	0	0	0	0	0	0	0	0	0	0	0
C1_13260W_A	FPR2	A0A1D8PFM9	Peptidylprolyl isomerase (EC 5.2.1.8)	H	genetic	8	0	0	0	0	0	0	0	0	0	0	0	0	0	0	0	0	0	0	0	0	0	0	0	0	0	0	0	0	0	0	0	0	0	0	0	0	0	0	0	0	0	0	0
C3_07700W_A	FSH1	Q5ADX4	Putative serine hydrolase	L	pharmacological	8	0	0	0	0	0	0	0	0	0	0	0	0	0	0	0	0	0	0	0	0	0	0	0	0	0	0	0	0	0	0	0	0	0	0	0	0	0	0	0	0	0	0	0
C3_07700W_A	FSH1	Q5ADX4	Putative serine hydrolase	M	untreated	8	0	0	0	0	0	0	0	0	0	0	0	0	0	0	0	0	0	0	0	0	0	0	0	0	0	0	0	0	0	0	0	0	0	0	0	0	0	0	0	0	0	0	0
C3_07700W_A	FSH1	Q5ADX4	Putative serine hydrolase	H	genetic	8	0	0	0	0	0	0	0	0	0	0	0	0	0	0	0	0	0	0	0	0	0	0	0	0	0	0	0	0	0	0	0	0	0	0	0	0	0	0	0	0	0	0	0
CR_04530W_A	FUM11	Q5A6L1	Fumarase	L	pharmacological	8	0	0	0	0	0	0	0	0	0	0	0	0	0	0	0	0	0	0	0	0	0	0	0	0	0	0	0	0	0	0	0	0	0	0	0	0	0	0	0	0	0	0	0
CR_04530W_A	FUM11	Q5A6L1	Fumarase	M	untreated	8	0	0	0	0	0	0	0	0	0	0	0	0	0	0	0	0	0	0	0	0	0	0	0	0	0	0	0	0	0	0	0	0	0	0	0	0	0	0	0	0	0	0	0
CR_04530W_A	FUM11	Q5A6L1	Fumarase	H	genetic	8	0	0	0	0	0	0	0	0	0	0	0	0	0	0	0	0	0	0	0	0	0	0	0	0	0	0	0	0	0	0	0	0	0	0	0	0	0	0	0	0	0	0	0
C7_00620W_A	GUS1	A0A1D8PQL8	Glutamate--tRNA ligase	L	pharmacological	8	0	0	0	0	0	0	0	0	0	0	0	0	0	0	0	0	0	0	0	0	0	0	0	0	0	0	0	0	0	0	0	0	0	0	0	0	0	0	0	0	0	0	0
C7_00620W_A	GUS1	A0A1D8PQL8	Glutamate--tRNA ligase	M	untreated	8	0	0	0	0	0	0	0	0	0	0	0	0	0	0	0	0	0	0	0	0	0	0	0	0	0	0	0	0	0	0	0	0	0	0	0	0	0	0	0	0	0	0	0
C7_00620W_A	GUS1	A0A1D8PQL8	Glutamate--tRNA ligase	H	genetic	8	0	0	0	0	0	0	0	0	0	0	0	0	0	0	0	0	0	0	0	0	0	0	0	0	0	0	0	0	0	0	0	0	0	0	0	0	0	0	0	0	0	0	0
C7_03720C_A	HIS7	A0A1D8PRE9	Imidazoleglycerol-phosphate synthase	L	pharmacological	8	0	0	0	0	0	0	0	0	0	0	0	0	0	0	0	0	0	0	0	0	0	0	0	0	0	0	0	0	0	0	0	0	0	0	0	0	0	0	0	0	0	0	0
C7_03720C_A	HIS7	A0A1D8PRE9	Imidazoleglycerol-phosphate synthase	M	untreated	8	0	0	0	0	0	0	0	0	0	0	0	0	0	0	0	0	0	0	0	0	0	0	0	0	0	0	0	0	0	0	0	0	0	0	0	0	0	0	0	0	0	0	0
C7_03720C_A	HIS7	A0A1D8PRE9	Imidazoleglycerol-phosphate synthase	H	genetic	8	0	0	0	0	0	0	0	0	0	0	0	0	0	0	0	0	0	0	0	0	0	0	0	0	0	0	0	0	0	0	0	0	0	0	0	0	0	0	0	0	0	0	0
CR_10100C_A	INO1	P42800	Inositol-3-phosphate synthase (MIP synthase) (EC 5.5.1.4) (Myo-inositol 1-phosphate synthase) (IPS) (MI-1-P synthase)	L	pharmacological	8	0	0	0	0	0	0	0	0	0	0	0	0	0	0	0	0	0	0	0	0	0	0	0	0	0	0	0	0	0	0	0	0	0	0	0	0	0	0	0	0	0	11459000	9708400
CR_10100C_A	INO1	P42800	Inositol-3-phosphate synthase (MIP synthase) (EC 5.5.1.4) (Myo-inositol 1-phosphate synthase) (IPS) (MI-1-P synthase)	M	untreated	8	0	0	0	0	0	0	0	0	0	0	0	0	0	0	0	0	0	0	0	0	0	0	0	0	0	0	0	0	0	0	0	0	0	0	0	0	0	0	0	0	0	8080800	7136000
CR_10100C_A	INO1	P42800	Inositol-3-phosphate synthase (MIP synthase) (EC 5.5.1.4) (Myo-inositol 1-phosphate synthase) (IPS) (MI-1-P synthase)	H	genetic	8	0	0	0	0	0	0	0	0	0	0	0	0	0	0	0	0	0	0	0	0	0	0	0	0	0	0	0	0	0	0	0	0	0	0	0	0	0	0	0	0	0	7868400	9456400
C2_08810C_A	IPP1	P83777	Inorganic pyrophosphatase (EC 3.6.1.1) (Pyrophosphate phospho-hydrolase) (PPase)	L	pharmacological	8	0	0	0	0	0	0	0	0	0	0	0	0	0	0	0	0	0	0	0	0	0	0	0	0	0	0	0	0	0	0	0	0	6532100	0	0	0	0	0	0	0	0	0	10407000
C2_08810C_A	IPP1	P83777	Inorganic pyrophosphatase (EC 3.6.1.1) (Pyrophosphate phospho-hydrolase) (PPase)	M	untreated	8	0	0	0	0	0	0	0	0	0	0	0	0	0	0	0	0	0	0	0	0	0	0	0	0	0	0	0	0	0	0	0	0	8139000	0	0	0	0	0	0	0	0	0	9046900
C2_08810C_A	IPP1	P83777	Inorganic pyrophosphatase (EC 3.6.1.1) (Pyrophosphate phospho-hydrolase) (PPase)	H	genetic	8	0	0	0	0	0	0	0	0	0	0	0	0	0	0	0	0	0	0	0	0	0	0	0	0	0	0	0	0	0	0	0	0	4362400	0	0	0	0	0	0	0	0	0	7052600
C1_10490W_A	LKH1	Q59NB8	Leukotriene A-4 hydrolase homolog (LTA-4 hydrolase) (EC 3.3.2.6) (Leukotriene A(4) hydrolase)	L	pharmacological	8	0	0	0	0	0	0	0	0	0	0	0	0	0	0	0	0	0	0	0	0	0	0	0	0	0	0	0	0	0	0	0	0	0	0	0	0	0	0	0	0	0	0	0
C1_10490W_A	LKH1	Q59NB8	Leukotriene A-4 hydrolase homolog (LTA-4 hydrolase) (EC 3.3.2.6) (Leukotriene A(4) hydrolase)	M	untreated	8	0	0	0	0	0	0	0	0	0	0	0	0	0	0	0	0	0	0	0	0	0	0	0	0	0	0	0	0	0	0	0	0	0	0	0	0	0	0	0	0	0	0	0
C1_10490W_A	LKH1	Q59NB8	Leukotriene A-4 hydrolase homolog (LTA-4 hydrolase) (EC 3.3.2.6) (Leukotriene A(4) hydrolase)	H	genetic	8	0	0	0	0	0	0	0	0	0	0	0	0	0	0	0	0	0	0	0	0	0	0	0	0	0	0	0	0	0	0	0	0	0	0	0	0	0	0	0	0	0	0	0
C6_01670W_A	MAE1	Q5A4M2	Malate dehydrogenase (Oxaloacetate-decarboxylating)	L	pharmacological	8	0	0	0	0	0	0	0	0	0	0	0	0	0	0	0	0	0	0	0	0	0	0	0	0	0	0	0	0	0	0	0	0	0	0	0	0	0	0	0	0	0	0	0
C6_01670W_A	MAE1	Q5A4M2	Malate dehydrogenase (Oxaloacetate-decarboxylating)	M	untreated	8	0	0	0	0	0	0	0	0	0	0	0	0	0	0	0	0	0	0	0	0	0	0	0	0	0	0	0	0	0	0	0	0	0	0	0	0	0	0	0	0	0	0	0
C6_01670W_A	MAE1	Q5A4M2	Malate dehydrogenase (Oxaloacetate-decarboxylating)	H	genetic	8	0	0	0	0	0	0	0	0	0	0	0	0	0	0	0	0	0	0	0	0	0	0	0	0	0	0	0	0	0	0	0	0	0	0	0	0	0	0	0	0	0	0	0
C3_06440W_A	NUP116	A0A1D8PKH4	FG-nucleoporin	L	pharmacological	8	0	0	0	0	0	0	0	0	0	0	0	0	0	0	0	0	0	0	0	0	0	0	0	0	0	0	0	0	0	0	0	0	0	0	0	0	0	0	0	0	0	0	0
C3_06440W_A	NUP116	A0A1D8PKH4	FG-nucleoporin	M	untreated	8	0	0	0	0	0	0	0	0	0	0	0	0	0	0	0	0	0	0	0	0	0	0	0	0	0	0	0	0	0	0	0	0	0	0	0	0	0	0	0	0	0	0	0
C3_06440W_A	NUP116	A0A1D8PKH4	FG-nucleoporin	H	genetic	8	0	0	0	0	0	0	0	0	0	0	0	0	0	0	0	0	0	0	0	0	0	0	0	0	0	0	0	0	0	0	0	0	0	0	0	0	0	0	0	0	0	0	0
C7_01800C_A	PFK2	Q5AGZ8	ATP-dependent 6-phosphofructokinase (ATP-PFK) (Phosphofructokinase) (EC 2.7.1.11) (Phosphohexokinase)	L	pharmacological	8	0	0	0	0	0	0	0	0	0	0	0	0	0	0	0	0	0	0	0	0	0	0	0	0	0	0	0	0	0	0	0	0	0	0	0	0	0	0	0	0	0	0	0
C7_01800C_A	PFK2	Q5AGZ8	ATP-dependent 6-phosphofructokinase (ATP-PFK) (Phosphofructokinase) (EC 2.7.1.11) (Phosphohexokinase)	M	untreated	8	0	0	0	0	0	0	0	0	0	0	0	0	0	0	0	0	0	0	0	0	0	0	0	0	0	0	0	0	0	0	0	0	0	0	0	0	0	0	0	0	0	0	0
C7_01800C_A	PFK2	Q5AGZ8	ATP-dependent 6-phosphofructokinase (ATP-PFK) (Phosphofructokinase) (EC 2.7.1.11) (Phosphohexokinase)	H	genetic	8	0	0	0	0	0	0	0	0	0	0	0	0	0	0	0	0	0	0	0	0	0	0	0	0	0	0	0	0	0	0	0	0	0	0	0	0	0	0	0	0	0	0	0
C1_05960W_A	PGA45	Q5AA33	Predicted GPI-anchored protein 45	L	pharmacological	8	0	0	0	0	0	0	0	0	0	0	0	0	0	0	0	0	0	0	0	0	0	0	0	0	0	0	0	0	0	0	0	0	0	0	0	0	0	0	0	0	0	0	0
C1_05960W_A	PGA45	Q5AA33	Predicted GPI-anchored protein 45	M	untreated	8	0	0	0	0	0	0	0	0	0	0	0	0	0	0	0	0	0	0	0	0	0	0	0	0	0	0	0	0	0	0	0	0	0	0	0	0	0	0	0	0	0	0	0
C1_05960W_A	PGA45	Q5AA33	Predicted GPI-anchored protein 45	H	genetic	8	0	0	0	0	0	0	0	0	0	0	0	0	0	0	0	0	0	0	0	0	0	0	0	0	0	0	0	0	0	0	0	0	0	0	0	0	0	0	0	0	0	0	0
C1_00220W_A	PHR2	O13318	pH-responsive protein 2 (pH-regulated protein 2)	L	pharmacological	8	0	0	0	0	0	0	0	0	0	0	0	0	0	0	0	0	0	0	0	0	0	0	0	0	0	0	0	0	0	0	0	0	0	0	0	0	0	0	0	0	0	0	0
C1_00220W_A	PHR2	O13318	pH-responsive protein 2 (pH-regulated protein 2)	M	untreated	8	0	0	0	0	0	0	0	0	0	0	0	0	0	0	0	0	0	0	0	0	0	0	0	0	0	0	0	0	0	0	0	0	0	0	0	0	0	0	0	0	0	0	0
C1_00220W_A	PHR2	O13318	pH-responsive protein 2 (pH-regulated protein 2)	H	genetic	8	0	0	0	0	0	0	0	0	0	0	0	0	0	0	0	0	0	0	0	0	0	0	0	0	0	0	0	0	0	0	0	0	0	0	0	0	0	0	0	0	0	0	0
C3_03180C_A	PNP1	A0A1D8PJL8	Purine nucleoside phosphorylase (EC 2.4.2.1) (Inosine-guanosine phosphorylase)	L	pharmacological	8	0	0	0	0	0	0	0	0	0	0	0	0	0	0	0	0	0	0	0	0	0	0	0	0	0	0	0	0	0	0	0	0	0	0	0	0	0	0	0	0	0	0	0
C3_03180C_A	PNP1	A0A1D8PJL8	Purine nucleoside phosphorylase (EC 2.4.2.1) (Inosine-guanosine phosphorylase)	M	untreated	8	0	0	0	0	0	0	0	0	0	0	0	0	0	0	0	0	0	0	0	0	0	0	0	0	0	0	0	0	0	0	0	0	0	0	0	0	0	0	0	0	0	0	0
C3_03180C_A	PNP1	A0A1D8PJL8	Purine nucleoside phosphorylase (EC 2.4.2.1) (Inosine-guanosine phosphorylase)	H	genetic	8	0	0	0	0	0	0	0	0	0	0	0	0	0	0	0	0	0	0	0	0	0	0	0	0	0	0	0	0	0	0	0	0	0	0	0	0	0	0	0	0	0	0	0
C2_01530C_A	QNS1	Q5ALW6	Glutamine-dependent NAD(+) synthetase (EC 6.3.5.1) (NAD(+) synthase [glutamine-hydrolyzing])	L	pharmacological	8	0	0	0	0	0	0	0	0	0	0	0	0	0	0	0	0	0	0	0	0	0	0	0	0	0	0	0	0	0	0	0	0	0	0	0	0	0	0	0	0	0	0	0
C2_01530C_A	QNS1	Q5ALW6	Glutamine-dependent NAD(+) synthetase (EC 6.3.5.1) (NAD(+) synthase [glutamine-hydrolyzing])	M	untreated	8	0	0	0	0	0	0	0	0	0	0	0	0	0	0	0	0	0	0	0	0	0	0	0	0	0	0	0	0	0	0	0	0	0	0	0	0	0	0	0	0	0	0	0
C2_01530C_A	QNS1	Q5ALW6	Glutamine-dependent NAD(+) synthetase (EC 6.3.5.1) (NAD(+) synthase [glutamine-hydrolyzing])	H	genetic	8	0	0	0	0	0	0	0	0	0	0	0	0	0	0	0	0	0	0	0	0	0	0	0	0	0	0	0	0	0	0	0	0	0	0	0	0	0	0	0	0	0	0	0
C5_00220W_A	ROT2	Q5A4X3	Glucan 1\3-alpha-glucosidase ROT2	L	pharmacological	8	0	0	0	0	0	0	0	0	0	0	0	0	0	0	0	0	0	0	0	0	0	0	0	0	0	0	0	0	0	0	0	0	0	0	0	0	0	0	0	0	0	0	0
C5_00220W_A	ROT2	Q5A4X3	Glucan 1\3-alpha-glucosidase ROT2	M	untreated	8	0	0	0	0	0	0	0	0	0	0	0	0	0	0	0	0	0	0	0	0	0	0	0	0	0	0	0	0	0	0	0	0	0	0	0	0	0	0	0	0	0	0	0
C5_00220W_A	ROT2	Q5A4X3	Glucan 1\3-alpha-glucosidase ROT2	H	genetic	8	0	0	0	0	0	0	0	0	0	0	0	0	0	0	0	0	0	0	0	0	0	0	0	0	0	0	0	0	0	0	0	0	0	0	0	0	0	0	0	0	0	0	0
C3_03870C_A	SAP9	Q59SU1	Candidapepsin-9 (EC 3.4.23.24) (ACP 9) (Aspartate protease 9) (Secreted aspartic protease 9)	L	pharmacological	8	0	0	0	0	0	0	0	0	0	0	0	0	0	0	0	0	0	0	0	0	0	0	0	0	0	0	0	0	0	0	0	0	0	0	0	0	0	0	0	0	0	0	0
C3_03870C_A	SAP9	Q59SU1	Candidapepsin-9 (EC 3.4.23.24) (ACP 9) (Aspartate protease 9) (Secreted aspartic protease 9)	M	untreated	8	0	0	0	0	0	0	0	0	0	0	0	0	0	0	0	0	0	0	0	0	0	0	0	0	0	0	0	0	0	0	0	0	0	0	0	0	0	0	0	0	0	0	0
C3_03870C_A	SAP9	Q59SU1	Candidapepsin-9 (EC 3.4.23.24) (ACP 9) (Aspartate protease 9) (Secreted aspartic protease 9)	H	genetic	8	0	0	0	0	0	0	0	0	0	0	0	0	0	0	0	0	0	0	0	0	0	0	0	0	0	0	0	0	0	0	0	0	0	0	0	0	0	0	0	0	0	0	0
C2_06210C_A	SER1	Q59P52	Phosphoserine aminotransferase (EC 2.6.1.52)	L	pharmacological	8	0	0	0	0	0	0	0	0	0	0	0	0	0	0	0	0	0	0	0	0	0	0	0	0	0	0	0	0	0	0	0	0	0	0	0	0	0	0	0	0	0	0	0
C2_06210C_A	SER1	Q59P52	Phosphoserine aminotransferase (EC 2.6.1.52)	M	untreated	8	0	0	0	0	0	0	0	0	0	0	0	0	0	0	0	0	0	0	0	0	0	0	0	0	0	0	0	0	0	0	0	0	0	0	0	0	0	0	0	0	0	0	0
C2_06210C_A	SER1	Q59P52	Phosphoserine aminotransferase (EC 2.6.1.52)	H	genetic	8	0	0	0	0	0	0	0	0	0	0	0	0	0	0	0	0	0	0	0	0	0	0	0	0	0	0	0	0	0	0	0	0	0	0	0	0	0	0	0	0	0	0	0
C1_13940W_A	SIM1	Q5AKU5	Secreted beta-glucosidase SIM1 (EC 3.2.1.-)	L	pharmacological	8	0	0	0	0	0	0	0	0	0	0	0	0	0	0	0	0	0	0	0	0	0	0	0	0	0	0	0	0	0	0	0	0	0	0	0	0	0	0	0	0	0	0	0
C1_13940W_A	SIM1	Q5AKU5	Secreted beta-glucosidase SIM1 (EC 3.2.1.-)	M	untreated	8	0	0	0	0	0	0	0	0	0	0	0	0	0	0	0	0	0	0	0	0	0	0	0	0	0	0	0	0	0	0	0	0	0	0	0	0	0	0	0	0	0	0	0
C1_13940W_A	SIM1	Q5AKU5	Secreted beta-glucosidase SIM1 (EC 3.2.1.-)	H	genetic	8	0	0	0	0	0	0	0	0	0	0	0	0	0	0	0	0	0	0	0	0	0	0	0	0	0	0	0	0	0	0	0	0	0	0	0	0	0	0	0	0	0	0	0
CR_05720W_A	TPS1	Q92410	Alpha,alpha-trehalose-phosphate synthase [UDP-forming] (EC 2.4.1.15) (Trehalose-6-phosphate synthase) (UDP-glucose-glucosephosphate glucosyltransferase)	L	pharmacological	8	0	0	0	0	0	0	0	0	0	0	0	0	0	0	0	0	0	0	0	0	0	0	0	0	0	0	0	0	0	0	0	0	0	0	0	0	0	0	0	0	0	0	0
CR_05720W_A	TPS1	Q92410	Alpha,alpha-trehalose-phosphate synthase [UDP-forming] (EC 2.4.1.15) (Trehalose-6-phosphate synthase) (UDP-glucose-glucosephosphate glucosyltransferase)	M	untreated	8	0	0	0	0	0	0	0	0	0	0	0	0	0	0	0	0	0	0	0	0	0	0	0	0	0	0	0	0	0	0	0	0	0	0	0	0	0	0	0	0	0	0	0
CR_05720W_A	TPS1	Q92410	Alpha,alpha-trehalose-phosphate synthase [UDP-forming] (EC 2.4.1.15) (Trehalose-6-phosphate synthase) (UDP-glucose-glucosephosphate glucosyltransferase)	H	genetic	8	0	0	0	0	0	0	0	0	0	0	0	0	0	0	0	0	0	0	0	0	0	0	0	0	0	0	0	0	0	0	0	0	0	0	0	0	0	0	0	0	0	0	0
C1_01910W_A	YER156C	A0A1D8PCL4	Uncharacterized protein	L	pharmacological	8	0	0	0	0	0	0	0	0	0	0	0	0	0	0	0	0	0	0	0	0	0	0	0	0	0	0	0	0	0	0	0	0	0	0	0	0	0	0	0	0	0	0	0
C1_01910W_A	YER156C	A0A1D8PCL4	Uncharacterized protein	M	untreated	8	0	0	0	0	0	0	0	0	0	0	0	0	0	0	0	0	0	0	0	0	0	0	0	0	0	0	0	0	0	0	0	0	0	0	0	0	0	0	0	0	0	0	0
C1_01910W_A	YER156C	A0A1D8PCL4	Uncharacterized protein	H	genetic	8	0	0	0	0	0	0	0	0	0	0	0	0	0	0	0	0	0	0	0	0	0	0	0	0	0	0	0	0	0	0	0	0	0	0	0	0	0	0	0	0	0	0	0
CR_07790C_A	YHB1	Q59MV9	Flavohemoprotein (EC 1.14.12.17) (Flavohemoglobin) (Hemoglobin-like protein) (Nitric oxide dioxygenase) (NO oxygenase) (NOD)	L	pharmacological	8	0	0	0	0	0	0	0	0	0	0	0	0	0	0	0	0	0	0	0	0	0	0	0	0	0	0	0	0	0	0	0	0	0	0	0	0	0	0	23769000	0	0	0	0
CR_07790C_A	YHB1	Q59MV9	Flavohemoprotein (EC 1.14.12.17) (Flavohemoglobin) (Hemoglobin-like protein) (Nitric oxide dioxygenase) (NO oxygenase) (NOD)	M	untreated	8	0	0	0	0	0	0	0	0	0	0	0	0	0	0	0	0	0	0	0	0	0	0	0	0	0	0	0	0	0	0	0	0	0	0	0	0	0	0	6795300	0	0	0	0
CR_07790C_A	YHB1	Q59MV9	Flavohemoprotein (EC 1.14.12.17) (Flavohemoglobin) (Hemoglobin-like protein) (Nitric oxide dioxygenase) (NO oxygenase) (NOD)	H	genetic	8	0	0	0	0	0	0	0	0	0	0	0	0	0	0	0	0	0	0	0	0	0	0	0	0	0	0	0	0	0	0	0	0	0	0	0	0	0	0	13516000	0	0	0	0
CR_09010C_A	YHR112C	A0A1D8PTV7	Putative cystathionine beta-lyase	L	pharmacological	8	0	0	0	0	0	0	0	0	0	0	0	0	0	0	0	0	0	0	0	0	0	0	0	0	0	0	0	0	0	0	0	0	0	0	0	0	0	63693000	0	0	0	0	0
CR_09010C_A	YHR112C	A0A1D8PTV7	Putative cystathionine beta-lyase	M	untreated	8	0	0	0	0	0	0	0	0	0	0	0	0	0	0	0	0	0	0	0	0	0	0	0	0	0	0	0	0	0	0	0	0	0	0	0	0	0	34707000	0	0	0	0	0
CR_09010C_A	YHR112C	A0A1D8PTV7	Putative cystathionine beta-lyase	H	genetic	8	0	0	0	0	0	0	0	0	0	0	0	0	0	0	0	0	0	0	0	0	0	0	0	0	0	0	0	0	0	0	0	0	0	0	0	0	0	68548000	0	0	0	0	0
C2_05590C_A	YLR126C	Q59T45	Putative amidotransferase	L	pharmacological	8	0	0	0	0	0	0	0	0	0	0	0	0	0	0	0	0	0	0	0	0	0	0	0	0	0	0	0	0	0	0	0	0	0	0	0	0	0	0	0	0	0	0	0
C2_05590C_A	YLR126C	Q59T45	Putative amidotransferase	M	untreated	8	0	0	0	0	0	0	0	0	0	0	0	0	0	0	0	0	0	0	0	0	0	0	0	0	0	0	0	0	0	0	0	0	0	0	0	0	0	0	0	0	0	0	0
C2_05590C_A	YLR126C	Q59T45	Putative amidotransferase	H	genetic	8	0	0	0	0	0	0	0	0	0	0	0	0	0	0	0	0	0	0	0	0	0	0	0	0	0	0	0	0	0	0	0	0	0	0	0	0	0	0	0	0	0	0	0
C5_01230C_A	YMR099C	Q5A1Q0	Glucose-6-phosphate 1-epimerase	L	pharmacological	8	0	0	0	0	0	0	0	0	0	0	0	0	0	0	0	0	0	0	0	0	0	0	106130000	0	0	0	0	0	150810000	0	0	0	35496000	88491000	120040000	2239700000	435090000	1628500000	0	24437000	0	0	0
C5_01230C_A	YMR099C	Q5A1Q0	Glucose-6-phosphate 1-epimerase	M	untreated	8	0	0	0	0	0	0	0	0	0	0	0	0	0	0	0	0	0	0	0	0	0	0	83040000	0	0	0	0	0	145690000	0	0	0	39958000	84960000	135440000	2229800000	394200000	1957400000	0	24132000	0	0	0
C5_01230C_A	YMR099C	Q5A1Q0	Glucose-6-phosphate 1-epimerase	H	genetic	8	0	0	0	0	0	0	0	0	0	0	0	0	0	0	0	0	0	0	0	0	0	0	84089000	0	0	0	0	0	129100000	0	0	0	27903000	65799000	95128000	1662000000	340580000	1452600000	0	13099000	0	0	0
C4_05390W_A	YPL113C	Q59P08	Glyoxylate reductase	L	pharmacological	8	0	0	0	0	0	0	0	0	0	0	0	0	0	0	0	0	0	0	0	0	0	0	0	0	0	0	0	0	0	0	0	0	0	0	0	0	0	0	0	0	0	0	0
C4_05390W_A	YPL113C	Q59P08	Glyoxylate reductase	M	untreated	8	0	0	0	0	0	0	0	0	0	0	0	0	0	0	0	0	0	0	0	0	0	0	0	0	0	0	0	0	0	0	0	0	0	0	0	0	0	0	0	0	0	0	0
C4_05390W_A	YPL113C	Q59P08	Glyoxylate reductase	H	genetic	8	0	0	0	0	0	0	0	0	0	0	0	0	0	0	0	0	0	0	0	0	0	0	0	0	0	0	0	0	0	0	0	0	0	0	0	0	0	0	0	0	0	0	0
C1_01110C_A	ZPR1	Q5A934	Zinc finger-containing protein	L	pharmacological	8	0	0	0	0	0	0	0	0	0	0	0	0	0	0	0	0	0	0	0	0	0	0	0	0	0	0	0	0	0	0	0	0	0	0	0	0	0	0	0	0	0	0	0
C1_01110C_A	ZPR1	Q5A934	Zinc finger-containing protein	M	untreated	8	0	0	0	0	0	0	0	0	0	0	0	0	0	0	0	0	0	0	0	0	0	0	0	0	0	0	0	0	0	0	0	0	0	0	0	0	0	0	0	0	0	0	0
C1_01110C_A	ZPR1	Q5A934	Zinc finger-containing protein	H	genetic	8	0	0	0	0	0	0	0	0	0	0	0	0	0	0	0	0	0	0	0	0	0	0	0	0	0	0	0	0	0	0	0	0	0	0	0	0	0	0	0	0	0	0	0
C3_03480C_A	ALT1	A0A1D8PJP4	Alanine transaminase	L	pharmacological	9	0	0	0	0	0	0	0	0	0	0	0	0	0	0	0	0	0	0	0	0	0	0	0	0	0	0	0	0	0	0	0	0	0	0	0	0	0	0	0	0	0	0	0
C3_03480C_A	ALT1	A0A1D8PJP4	Alanine transaminase	M	untreated	9	0	0	0	0	0	0	0	0	0	0	0	0	0	0	0	0	0	0	0	0	0	0	0	0	0	0	0	0	0	0	0	0	0	0	0	0	0	0	0	0	0	0	0
C3_03480C_A	ALT1	A0A1D8PJP4	Alanine transaminase	H	genetic	9	0	0	0	0	0	0	0	0	0	0	0	0	0	0	0	0	0	0	0	0	0	0	0	0	0	0	0	0	0	0	0	0	0	0	0	0	0	0	0	0	0	0	0
C4_02360W_A	AMS1	Q5AF38	Alpha-mannosidase (EC 3.2.1.-)	L	pharmacological	9	0	0	0	0	0	0	0	0	0	0	0	0	0	0	0	0	0	0	0	0	0	0	0	0	0	0	0	0	0	0	0	0	0	0	0	0	0	0	0	0	0	0	0
C4_02360W_A	AMS1	Q5AF38	Alpha-mannosidase (EC 3.2.1.-)	M	untreated	9	0	0	0	0	0	0	0	0	0	0	0	0	0	0	0	0	0	0	0	0	0	0	0	0	0	0	0	0	0	0	0	0	0	0	0	0	0	0	0	0	0	0	0
C4_02360W_A	AMS1	Q5AF38	Alpha-mannosidase (EC 3.2.1.-)	H	genetic	9	0	0	0	0	0	0	0	0	0	0	0	0	0	0	0	0	0	0	0	0	0	0	0	0	0	0	0	0	0	0	0	0	0	0	0	0	0	0	0	0	0	0	0
C1_00420W_A	C1_00420W_A	Q5ABA5	Uncharacterized protein	L	pharmacological	9	0	0	0	0	0	0	0	0	0	0	0	0	0	0	0	0	0	0	0	0	0	0	0	0	0	0	0	0	0	0	0	0	0	0	0	0	0	0	0	0	0	0	0
C1_00420W_A	C1_00420W_A	Q5ABA5	Uncharacterized protein	M	untreated	9	0	0	0	0	0	0	0	0	0	0	0	0	0	0	0	0	0	0	0	0	0	0	0	0	0	0	0	0	0	0	0	0	0	0	0	0	0	0	0	0	0	0	0
C1_00420W_A	C1_00420W_A	Q5ABA5	Uncharacterized protein	H	genetic	9	0	0	0	0	0	0	0	0	0	0	0	0	0	0	0	0	0	0	0	0	0	0	0	0	0	0	0	0	0	0	0	0	0	0	0	0	0	0	0	0	0	0	0
C3_00640W_A	C3_00640W_A	Q5A7S3	Uncharacterized protein	L	pharmacological	9	0	0	0	0	0	0	0	0	0	0	0	0	0	0	0	0	0	0	0	0	11573000	2056500	0	0	0	0	0	0	0	0	0	0	0	0	0	0	0	0	0	0	0	0	0
C3_00640W_A	C3_00640W_A	Q5A7S3	Uncharacterized protein	M	untreated	9	0	0	0	0	0	0	0	0	0	0	0	0	0	0	0	0	0	0	0	0	19413000	951120	0	0	0	0	0	0	0	0	0	0	0	0	0	0	0	0	0	0	0	0	0
C3_00640W_A	C3_00640W_A	Q5A7S3	Uncharacterized protein	H	genetic	9	0	0	0	0	0	0	0	0	0	0	0	0	0	0	0	0	0	0	0	0	9216600	2470900	0	0	0	0	0	0	0	0	0	0	0	0	0	0	0	0	0	0	0	0	0
C3_02090C_A	C3_02090C_A	A0A1D8PJC7	Uncharacterized protein	L	pharmacological	9	0	0	0	0	0	0	0	0	0	0	0	0	0	0	0	0	0	0	0	0	0	0	0	0	0	0	0	0	0	0	0	0	0	0	0	0	0	0	0	0	0	0	0
C3_02090C_A	C3_02090C_A	A0A1D8PJC7	Uncharacterized protein	M	untreated	9	0	0	0	0	0	0	0	0	0	0	0	0	0	0	0	0	0	0	0	0	0	0	0	0	0	0	0	0	0	0	0	0	0	0	0	0	0	0	0	0	0	0	0
C3_02090C_A	C3_02090C_A	A0A1D8PJC7	Uncharacterized protein	H	genetic	9	0	0	0	0	0	0	0	0	0	0	0	0	0	0	0	0	0	0	0	0	0	0	0	0	0	0	0	0	0	0	0	0	0	0	0	0	0	0	0	0	0	0	0
C3_06530W_A	C3_06530W_A	A0A1D8PKI0	Uncharacterized protein	L	pharmacological	9	0	0	0	0	0	0	0	0	0	0	0	0	0	0	0	0	0	0	0	0	0	0	0	0	0	0	0	0	0	0	0	0	0	0	0	0	0	0	0	0	0	0	0
C3_06530W_A	C3_06530W_A	A0A1D8PKI0	Uncharacterized protein	M	untreated	9	0	0	0	0	0	0	0	0	0	0	0	0	0	0	0	0	0	0	0	0	0	0	0	0	0	0	0	0	0	0	0	0	0	0	0	0	0	0	0	0	0	0	0
C3_06530W_A	C3_06530W_A	A0A1D8PKI0	Uncharacterized protein	H	genetic	9	0	0	0	0	0	0	0	0	0	0	0	0	0	0	0	0	0	0	0	0	0	0	0	0	0	0	0	0	0	0	0	0	0	0	0	0	0	0	0	0	0	0	0
C7_00920C_A	C7_00920C_A	A0A1D8PQP9	Uncharacterized protein	L	pharmacological	9	0	0	0	0	0	0	0	0	0	0	0	0	0	0	0	0	0	0	0	0	0	0	0	0	0	0	0	0	0	0	0	0	0	0	0	0	0	0	0	0	0	0	0
C7_00920C_A	C7_00920C_A	A0A1D8PQP9	Uncharacterized protein	M	untreated	9	0	0	0	0	0	0	0	0	0	0	0	0	0	0	0	0	0	0	0	0	0	0	0	0	0	0	0	0	0	0	0	0	0	0	0	0	0	0	0	0	0	0	0
C7_00920C_A	C7_00920C_A	A0A1D8PQP9	Uncharacterized protein	H	genetic	9	0	0	0	0	0	0	0	0	0	0	0	0	0	0	0	0	0	0	0	0	0	0	0	0	0	0	0	0	0	0	0	0	0	0	0	0	0	0	0	0	0	0	0
C4_06580W_A	CBF1	Q5A1E3	Transcriptional regulator CBF1	L	pharmacological	9	0	0	0	0	0	0	0	0	0	0	0	0	0	0	0	0	0	0	0	0	0	0	0	0	0	0	0	0	0	0	0	0	0	0	0	0	0	0	0	0	0	0	0
C4_06580W_A	CBF1	Q5A1E3	Transcriptional regulator CBF1	M	untreated	9	0	0	0	0	0	0	0	0	0	0	0	0	0	0	0	0	0	0	0	0	0	0	0	0	0	0	0	0	0	0	0	0	0	0	0	0	0	0	0	0	0	0	0
C4_06580W_A	CBF1	Q5A1E3	Transcriptional regulator CBF1	H	genetic	9	0	0	0	0	0	0	0	0	0	0	0	0	0	0	0	0	0	0	0	0	0	0	0	0	0	0	0	0	0	0	0	0	0	0	0	0	0	0	0	0	0	0	0
C1_12220W_A	CDC6	A0A1D8PFB8	AAA family ATPase	L	pharmacological	9	0	0	0	0	0	0	0	0	0	0	0	0	0	0	0	0	0	0	0	0	0	0	0	0	0	0	0	0	0	0	0	0	0	0	0	0	0	0	0	0	0	0	0
C1_12220W_A	CDC6	A0A1D8PFB8	AAA family ATPase	M	untreated	9	0	0	0	0	0	0	0	0	0	0	0	0	0	0	0	0	0	0	0	0	0	0	0	0	0	0	0	0	0	0	0	0	0	0	0	0	0	0	0	0	0	0	0
C1_12220W_A	CDC6	A0A1D8PFB8	AAA family ATPase	H	genetic	9	0	0	0	0	0	0	0	0	0	0	0	0	0	0	0	0	0	0	0	0	0	0	0	0	0	0	0	0	0	0	0	33548000	80121000	0	31107000	39194000	99096000	0	0	0	0	0	0
C3_03840C_A	CLP1	Q59ST8	mRNA cleavage and polyadenylation factor CLP1	L	pharmacological	9	0	0	0	0	0	0	0	0	0	0	0	0	0	0	0	0	0	0	0	0	0	0	0	0	0	0	0	0	0	0	0	0	0	0	0	0	0	0	0	0	0	0	0
C3_03840C_A	CLP1	Q59ST8	mRNA cleavage and polyadenylation factor CLP1	M	untreated	9	0	0	0	0	0	0	0	0	0	0	0	0	0	0	0	0	0	0	0	0	0	0	0	0	0	0	0	0	0	0	0	0	0	0	0	0	0	0	0	0	0	0	0
C3_03840C_A	CLP1	Q59ST8	mRNA cleavage and polyadenylation factor CLP1	H	genetic	9	0	0	0	0	0	0	0	0	0	0	0	0	0	0	0	0	0	0	0	0	0	0	0	0	0	0	0	0	0	0	0	0	0	0	0	0	0	0	0	0	0	0	0
C5_02970W_A	DAP2	A0A1D8PNK0	Dap2p	L	pharmacological	9	0	0	0	0	0	0	0	0	0	0	0	0	0	0	0	0	0	0	0	0	0	0	0	0	0	0	0	0	0	0	0	0	0	0	0	0	0	0	0	0	0	0	0
C5_02970W_A	DAP2	A0A1D8PNK0	Dap2p	M	untreated	9	0	0	0	0	0	0	0	0	0	0	0	0	0	0	0	0	0	0	0	0	0	0	0	0	0	0	0	0	0	0	0	0	0	0	0	0	0	0	0	0	0	0	0
C5_02970W_A	DAP2	A0A1D8PNK0	Dap2p	H	genetic	9	0	0	0	0	0	0	0	0	0	0	0	0	0	0	0	0	0	0	0	0	0	0	0	0	0	0	0	0	0	0	0	0	0	0	0	0	0	0	0	0	0	0	0
CR_09370W_A	ELF1	A0A1D8PTY4	Elf1p	L	pharmacological	9	0	0	0	0	0	0	0	0	0	0	0	0	0	0	0	0	0	0	0	0	0	0	0	0	0	0	0	0	0	0	0	0	0	0	0	0	0	0	0	0	0	0	0
CR_09370W_A	ELF1	A0A1D8PTY4	Elf1p	M	untreated	9	0	0	0	0	0	0	0	0	0	0	0	0	0	0	0	0	0	0	0	0	0	0	0	0	0	0	0	0	0	0	0	0	0	0	0	0	0	0	0	0	0	0	0
CR_09370W_A	ELF1	A0A1D8PTY4	Elf1p	H	genetic	9	0	0	0	0	0	0	0	0	0	0	0	0	0	0	0	0	0	0	0	0	0	0	0	0	0	0	0	0	0	0	0	0	0	0	0	0	0	0	0	0	0	0	0
C6_00440C_A	FET34	A0A1D8PPC9	Ferroxidase	L	pharmacological	9	0	0	0	0	0	0	0	0	0	0	0	0	0	0	0	0	0	0	0	0	0	0	0	0	0	0	0	0	0	0	0	0	0	0	0	0	0	0	0	0	0	0	0
C6_00440C_A	FET34	A0A1D8PPC9	Ferroxidase	M	untreated	9	0	0	0	0	0	0	0	0	0	0	0	0	0	0	0	0	0	0	0	0	0	0	0	0	0	0	0	0	0	0	0	0	0	0	0	0	0	0	0	0	0	0	0
C6_00440C_A	FET34	A0A1D8PPC9	Ferroxidase	H	genetic	9	0	0	0	0	0	0	0	0	0	0	0	0	0	0	0	0	0	0	0	0	0	0	0	0	0	0	0	0	0	0	0	0	0	0	0	0	0	0	0	0	0	0	0
CR_00690C_A	GTB1	A0A1D8PRS1	Uncharacterized protein	L	pharmacological	9	0	0	0	0	0	0	0	0	0	0	0	0	0	0	0	0	0	0	0	0	0	0	0	0	0	0	0	0	0	0	0	0	0	0	0	0	0	0	0	0	0	0	0
CR_00690C_A	GTB1	A0A1D8PRS1	Uncharacterized protein	M	untreated	9	0	0	0	0	0	0	0	0	0	0	0	0	0	0	0	0	0	0	0	0	0	0	0	0	0	0	0	0	0	0	0	0	0	0	0	0	0	0	0	0	0	0	0
CR_00690C_A	GTB1	A0A1D8PRS1	Uncharacterized protein	H	genetic	9	0	0	0	0	0	0	0	0	0	0	0	0	0	0	0	0	0	0	0	0	0	0	0	0	0	0	0	0	0	0	0	0	0	0	0	0	0	0	0	0	0	0	0
C6_04580W_A	HXK1	Q59RW5	N-acetylglucosamine kinase 1 (GlcNAc kinase 1) (EC 2.7.1.59) (Hexokinase 1)	L	pharmacological	9	0	0	0	0	0	0	0	0	0	0	0	0	0	0	0	0	0	0	0	0	0	0	0	0	0	0	0	0	0	0	0	0	0	0	0	0	0	0	0	0	0	0	0
C6_04580W_A	HXK1	Q59RW5	N-acetylglucosamine kinase 1 (GlcNAc kinase 1) (EC 2.7.1.59) (Hexokinase 1)	M	untreated	9	0	0	0	0	0	0	0	0	0	0	0	0	0	0	0	0	0	0	0	0	0	0	0	0	0	0	0	0	0	0	0	0	0	0	0	0	0	0	0	0	0	0	0
C6_04580W_A	HXK1	Q59RW5	N-acetylglucosamine kinase 1 (GlcNAc kinase 1) (EC 2.7.1.59) (Hexokinase 1)	H	genetic	9	0	0	0	0	0	0	0	0	0	0	0	0	0	0	0	0	0	0	0	0	0	0	0	0	0	0	0	0	0	0	0	0	0	0	0	0	0	0	0	0	0	0	0
C5_01640W_A	MAS2	A0A1D8PN84	Mitochondrial-processing protease subunit alpha	L	pharmacological	9	0	0	0	0	0	0	0	0	0	0	0	0	0	0	0	0	0	0	0	0	0	0	0	0	0	0	0	0	0	0	0	0	0	0	0	0	0	0	0	0	0	0	0
C5_01640W_A	MAS2	A0A1D8PN84	Mitochondrial-processing protease subunit alpha	M	untreated	9	0	0	0	0	0	0	0	0	0	0	0	0	0	0	0	0	0	0	0	0	0	0	0	0	0	0	0	0	0	0	0	0	0	0	0	0	0	0	0	0	0	0	0
C5_01640W_A	MAS2	A0A1D8PN84	Mitochondrial-processing protease subunit alpha	H	genetic	9	0	0	0	0	0	0	0	0	0	0	0	0	0	0	0	0	0	0	0	0	0	0	0	0	0	0	0	0	0	0	0	0	0	0	0	0	0	0	0	0	0	0	0
C2_07190C_A	MNP1	Q59Z25	Mitochondrial nucleoid protein	L	pharmacological	9	0	0	0	0	0	0	0	0	0	0	0	0	0	0	0	0	0	0	0	0	0	0	0	0	0	0	0	0	0	0	0	0	0	0	0	0	0	0	0	0	0	0	0
C2_07190C_A	MNP1	Q59Z25	Mitochondrial nucleoid protein	M	untreated	9	0	0	0	0	0	0	0	0	0	0	0	0	0	0	0	0	0	0	0	0	0	0	0	0	0	0	0	0	0	0	0	0	0	0	0	0	0	0	0	0	0	0	0
C2_07190C_A	MNP1	Q59Z25	Mitochondrial nucleoid protein	H	genetic	9	0	0	0	0	0	0	0	0	0	0	0	0	0	0	0	0	0	0	0	0	0	0	0	0	0	0	0	0	0	0	0	0	0	0	0	0	0	0	0	0	0	0	0
C6_02580W_A	NGL2	A0A1D8PPY5	RNA exonuclease	L	pharmacological	9	0	0	0	0	0	0	0	0	0	0	0	0	0	0	0	0	0	0	0	0	0	0	0	0	0	0	0	0	0	0	0	0	0	0	0	0	0	0	0	0	0	0	0
C6_02580W_A	NGL2	A0A1D8PPY5	RNA exonuclease	M	untreated	9	0	0	0	0	0	0	0	0	0	0	0	0	0	0	0	0	0	0	0	0	0	0	0	0	0	0	0	0	0	0	0	0	0	0	0	0	0	0	0	0	0	0	0
C6_02580W_A	NGL2	A0A1D8PPY5	RNA exonuclease	H	genetic	9	0	0	0	0	0	0	0	0	0	0	0	0	0	0	0	0	0	0	0	0	0	0	0	0	0	0	0	0	0	0	0	0	0	0	0	0	0	0	0	0	0	0	0
CR_02040W_A	PRK1	Q5A961	Actin-regulating kinase PRK1 (EC 2.7.11.1)	L	pharmacological	9	0	0	0	0	0	0	0	0	0	0	0	0	0	0	0	0	0	0	0	0	0	0	0	0	0	0	0	0	0	0	0	0	0	0	0	0	0	0	0	0	0	0	0
CR_02040W_A	PRK1	Q5A961	Actin-regulating kinase PRK1 (EC 2.7.11.1)	M	untreated	9	0	0	0	0	0	0	0	0	0	0	0	0	0	0	0	0	0	0	0	0	0	0	0	0	0	0	0	0	0	0	0	0	0	0	0	0	0	0	0	0	0	0	0
CR_02040W_A	PRK1	Q5A961	Actin-regulating kinase PRK1 (EC 2.7.11.1)	H	genetic	9	0	0	0	0	0	0	0	0	0	0	0	0	0	0	0	0	0	0	0	0	0	0	0	0	0	0	0	0	0	0	0	0	0	0	0	0	0	0	0	0	0	0	0
C2_07130C_A	RCK2	A0A1D8PI07	Serine/threonine protein kinase	L	pharmacological	9	0	0	0	0	0	0	0	0	0	0	0	0	0	0	0	0	0	0	0	0	0	0	0	0	0	0	0	0	0	0	0	0	0	0	0	0	0	0	0	0	0	0	0
C2_07130C_A	RCK2	A0A1D8PI07	Serine/threonine protein kinase	M	untreated	9	0	0	0	0	0	0	0	0	0	0	0	0	0	0	0	0	0	0	0	0	0	0	0	0	0	0	0	0	0	0	0	0	0	0	0	0	0	0	0	0	0	0	0
C2_07130C_A	RCK2	A0A1D8PI07	Serine/threonine protein kinase	H	genetic	9	0	0	0	0	0	0	0	0	0	0	0	0	0	0	0	0	0	0	0	0	0	0	0	0	0	0	0	0	0	0	0	0	0	0	0	0	0	0	0	0	0	0	0
C5_01940W_A	RIB2	A0A1D8PND6	Bifunctional DRAP deaminase/tRNA pseudouridine synthase	L	pharmacological	9	0	0	0	0	0	0	0	0	0	0	0	0	0	0	0	0	0	0	0	0	0	0	0	0	0	0	0	0	0	0	0	0	0	0	0	0	0	0	0	0	0	0	0
C5_01940W_A	RIB2	A0A1D8PND6	Bifunctional DRAP deaminase/tRNA pseudouridine synthase	M	untreated	9	0	0	0	0	0	0	0	0	0	0	0	0	0	0	0	0	0	0	0	0	0	0	0	0	0	0	0	0	0	0	0	0	0	0	0	0	0	0	0	0	0	0	0
C5_01940W_A	RIB2	A0A1D8PND6	Bifunctional DRAP deaminase/tRNA pseudouridine synthase	H	genetic	9	0	0	0	0	0	0	0	0	0	0	0	0	0	0	0	0	0	0	0	0	0	0	0	0	0	0	0	0	0	0	0	0	0	0	0	0	0	0	0	0	0	0	0
CR_09310W_A	RKM1	A0A1D8PTX3	Protein-lysine N-methyltransferase	L	pharmacological	9	0	0	0	0	0	0	0	0	0	0	0	0	0	0	0	0	0	0	0	0	0	0	0	0	0	0	0	0	0	0	0	0	0	0	0	0	0	0	0	0	0	0	0
CR_09310W_A	RKM1	A0A1D8PTX3	Protein-lysine N-methyltransferase	M	untreated	9	0	0	0	0	0	0	0	0	0	0	0	0	0	0	0	0	0	0	0	0	0	0	0	0	0	0	0	0	0	0	0	0	0	0	0	0	0	0	0	0	0	0	0
CR_09310W_A	RKM1	A0A1D8PTX3	Protein-lysine N-methyltransferase	H	genetic	9	0	0	0	0	0	0	0	0	0	0	0	0	0	0	0	0	0	0	0	0	0	0	0	0	0	0	0	0	0	0	0	0	0	0	0	0	0	0	0	0	0	0	0
CR_03950W_A	RRF1	Q5A6S7	Uncharacterized protein	L	pharmacological	9	0	0	0	0	0	0	0	0	0	0	0	0	0	0	0	0	0	0	0	0	0	0	0	0	0	0	0	0	0	0	0	0	0	0	0	0	0	0	0	0	0	0	0
CR_03950W_A	RRF1	Q5A6S7	Uncharacterized protein	M	untreated	9	0	0	0	0	0	0	0	0	0	0	0	0	0	0	0	0	0	0	0	0	0	0	0	0	0	0	0	0	0	0	0	0	0	0	0	0	0	0	0	0	0	0	0
CR_03950W_A	RRF1	Q5A6S7	Uncharacterized protein	H	genetic	9	0	0	0	0	0	0	0	0	0	0	0	0	0	0	0	0	0	0	0	0	0	0	0	0	0	0	0	0	0	0	0	0	0	0	0	0	0	0	0	0	0	0	0
CR_01660C_A	SEC65	Q5A9A9	RNA-binding signal recognition particle subunit	L	pharmacological	9	0	0	0	0	0	0	0	0	0	0	0	0	0	0	0	0	0	0	0	0	0	0	0	0	0	0	0	0	0	0	0	0	0	0	0	0	0	0	0	0	0	0	0
CR_01660C_A	SEC65	Q5A9A9	RNA-binding signal recognition particle subunit	M	untreated	9	0	0	0	0	0	0	0	0	0	0	0	0	0	0	0	0	0	0	0	0	0	0	0	0	0	0	0	0	0	0	0	0	0	0	0	0	0	0	0	0	0	0	0
CR_01660C_A	SEC65	Q5A9A9	RNA-binding signal recognition particle subunit	H	genetic	9	0	0	0	0	0	0	0	0	0	0	0	0	0	0	0	0	0	0	0	0	0	0	0	0	0	0	0	0	0	0	0	0	0	0	0	0	0	0	0	0	0	0	0
C5_01600C_A	SPB4	Q59N29	ATP-dependent rRNA helicase SPB4 (EC 3.6.4.13)	L	pharmacological	9	0	0	0	0	0	0	0	0	0	0	0	0	0	0	0	0	0	0	0	0	0	0	0	0	0	0	0	0	0	0	0	0	0	0	0	0	0	0	0	0	0	0	0
C5_01600C_A	SPB4	Q59N29	ATP-dependent rRNA helicase SPB4 (EC 3.6.4.13)	M	untreated	9	0	0	0	0	0	0	0	0	0	0	0	0	0	0	0	0	0	0	0	0	0	0	0	0	0	0	0	0	0	0	0	0	0	0	0	0	0	0	0	0	0	0	0
C5_01600C_A	SPB4	Q59N29	ATP-dependent rRNA helicase SPB4 (EC 3.6.4.13)	H	genetic	9	0	0	0	0	0	0	0	0	0	0	0	0	0	0	0	0	0	0	0	0	0	0	0	0	0	0	0	0	0	0	0	0	0	0	0	0	0	0	0	0	0	0	0
C1_00400W_A	SVF1	Q5ABA2	Survival factor 1	L	pharmacological	9	0	0	0	0	0	0	0	0	0	0	0	0	0	0	0	0	0	0	0	0	0	0	0	0	0	0	0	0	0	0	0	0	0	0	0	0	0	0	0	0	0	0	0
C1_00400W_A	SVF1	Q5ABA2	Survival factor 1	M	untreated	9	0	0	0	0	0	0	0	0	0	0	0	0	0	0	0	0	0	0	0	0	0	0	0	0	0	0	0	0	0	0	0	0	0	0	0	0	0	0	0	0	0	0	0
C1_00400W_A	SVF1	Q5ABA2	Survival factor 1	H	genetic	9	0	0	0	0	0	0	0	0	0	0	0	0	0	0	0	0	0	0	0	0	0	0	0	0	0	0	0	0	0	0	0	0	0	0	0	0	0	0	0	0	0	0	0
C2_06480W_A	TRM10	Q59Q39	tRNA (guanine(9)-N1)-methyltransferase (EC 2.1.1.221) (tRNA methyltransferase 10) (tRNA(m1G9)-methyltransferase) (tRNA(m1G9)MTase)	L	pharmacological	9	0	0	0	0	0	0	0	0	0	0	0	0	0	0	0	0	0	0	0	0	0	0	0	0	0	0	0	0	0	0	0	0	0	0	0	0	0	0	0	0	0	0	0
C2_06480W_A	TRM10	Q59Q39	tRNA (guanine(9)-N1)-methyltransferase (EC 2.1.1.221) (tRNA methyltransferase 10) (tRNA(m1G9)-methyltransferase) (tRNA(m1G9)MTase)	M	untreated	9	0	0	0	0	0	0	0	0	0	0	0	0	0	0	0	0	0	0	0	0	0	0	0	0	0	0	0	0	0	0	0	0	0	0	0	0	0	0	0	0	0	0	0
C2_06480W_A	TRM10	Q59Q39	tRNA (guanine(9)-N1)-methyltransferase (EC 2.1.1.221) (tRNA methyltransferase 10) (tRNA(m1G9)-methyltransferase) (tRNA(m1G9)MTase)	H	genetic	9	0	0	0	0	0	0	0	0	0	0	0	0	0	0	0	0	0	0	0	0	0	0	0	0	0	0	0	0	0	0	0	0	0	0	0	0	0	0	0	0	0	0	0
C2_01860C_A	UTR4	Q5AM80	Enolase-phosphatase E1 (EC 3.1.3.77) (2,3-diketo-5-methylthio-1-phosphopentane phosphatase)	L	pharmacological	9	0	0	0	0	0	0	0	0	0	0	0	0	0	0	0	0	0	0	0	0	0	0	0	0	0	0	0	0	0	0	0	0	0	0	0	0	0	0	0	0	0	0	0
C2_01860C_A	UTR4	Q5AM80	Enolase-phosphatase E1 (EC 3.1.3.77) (2,3-diketo-5-methylthio-1-phosphopentane phosphatase)	M	untreated	9	0	0	0	0	0	0	0	0	0	0	0	0	0	0	0	0	0	0	0	0	0	0	0	0	0	0	0	0	0	0	0	0	0	0	0	0	0	0	0	0	0	0	0
C2_01860C_A	UTR4	Q5AM80	Enolase-phosphatase E1 (EC 3.1.3.77) (2,3-diketo-5-methylthio-1-phosphopentane phosphatase)	H	genetic	9	0	0	0	0	0	0	0	0	0	0	0	0	0	0	0	0	0	0	0	0	0	0	0	0	0	0	0	0	0	0	0	0	0	0	0	0	0	0	0	0	0	0	0
C6_02630C_A	VPS9	A0A1D8PPY0	Guanine nucleotide exchange factor	L	pharmacological	9	0	0	0	0	0	0	0	0	0	0	0	0	0	0	0	0	0	0	0	0	0	0	0	0	0	0	0	0	0	0	0	0	0	0	0	0	0	0	0	0	0	0	0
C6_02630C_A	VPS9	A0A1D8PPY0	Guanine nucleotide exchange factor	M	untreated	9	0	0	0	0	0	0	0	0	0	0	0	0	0	0	0	0	0	0	0	0	0	0	0	0	0	0	0	0	0	0	0	0	0	0	0	0	0	0	0	0	0	0	0
C6_02630C_A	VPS9	A0A1D8PPY0	Guanine nucleotide exchange factor	H	genetic	9	0	0	0	0	0	0	0	0	0	0	0	0	0	0	0	0	0	0	0	0	0	0	0	0	0	0	0	0	0	0	0	0	0	0	0	0	0	0	0	0	0	0	0
C3_03400C_A	VTI1	A0A1D8PJW1	V-SNARE protein	L	pharmacological	9	0	0	0	0	0	0	0	0	0	0	0	0	0	0	0	0	0	0	0	0	0	0	0	0	0	0	0	0	0	0	0	0	0	0	0	0	0	0	0	0	0	0	0
C3_03400C_A	VTI1	A0A1D8PJW1	V-SNARE protein	M	untreated	9	0	0	0	0	0	0	0	0	0	0	0	0	0	0	0	0	0	0	0	0	0	0	0	0	0	0	0	0	0	0	0	0	0	0	0	0	0	0	0	0	0	0	0
C3_03400C_A	VTI1	A0A1D8PJW1	V-SNARE protein	H	genetic	9	0	0	0	0	0	0	0	0	0	0	0	0	0	0	0	0	0	0	0	0	0	0	0	0	0	0	0	0	0	0	0	0	0	0	0	0	0	0	0	0	0	0	0
CR_10840C_A	XYL2	A0A1D8PUB4	L-iditol 2-dehydrogenase	L	pharmacological	9	0	0	0	0	0	0	0	0	0	0	0	0	0	0	0	0	0	0	0	0	0	0	0	0	0	0	0	0	0	0	0	0	0	0	0	0	0	0	0	0	0	0	0
CR_10840C_A	XYL2	A0A1D8PUB4	L-iditol 2-dehydrogenase	M	untreated	9	0	0	0	0	0	0	0	0	0	0	0	0	0	0	0	0	0	0	0	0	0	0	0	0	0	0	0	0	0	0	0	0	0	0	0	0	0	0	0	0	0	0	0
CR_10840C_A	XYL2	A0A1D8PUB4	L-iditol 2-dehydrogenase	H	genetic	9	0	0	0	0	0	0	0	0	0	0	0	0	0	0	0	0	0	0	0	0	0	0	0	0	0	0	0	0	0	0	0	0	0	0	0	0	0	0	0	0	0	0	0
C5_04950C_A	YGR266W	A0A1D8PP33	Uncharacterized protein	L	pharmacological	9	0	0	0	0	0	0	0	0	0	0	0	0	0	0	0	0	0	0	0	0	0	0	0	0	0	0	0	0	0	0	0	0	0	0	0	0	0	0	0	0	0	0	0
C5_04950C_A	YGR266W	A0A1D8PP33	Uncharacterized protein	M	untreated	9	0	0	0	0	0	0	0	0	0	0	0	0	0	0	0	0	0	0	0	0	0	0	0	0	0	0	0	0	0	0	0	0	0	0	0	0	0	0	0	0	0	0	0
C5_04950C_A	YGR266W	A0A1D8PP33	Uncharacterized protein	H	genetic	9	0	0	0	0	0	0	0	0	0	0	0	0	0	0	0	0	0	0	0	0	0	0	0	0	0	0	0	0	0	0	0	0	0	0	0	0	0	0	0	0	0	0	0
C2_06080C_A	YJR142W	A0A1D8PHM2	Uncharacterized protein	L	pharmacological	9	0	0	0	0	0	0	0	0	0	0	0	0	0	0	0	0	0	0	0	0	0	0	0	0	0	0	0	0	0	0	0	0	0	0	0	0	0	0	0	0	0	0	0
C2_06080C_A	YJR142W	A0A1D8PHM2	Uncharacterized protein	M	untreated	9	0	0	0	0	0	0	0	0	0	0	0	0	0	0	0	0	0	0	0	0	0	0	0	0	0	0	0	0	0	0	0	0	0	0	0	0	0	0	0	0	0	0	0
C2_06080C_A	YJR142W	A0A1D8PHM2	Uncharacterized protein	H	genetic	9	0	0	0	0	0	0	0	0	0	0	0	0	0	0	0	0	0	0	0	0	0	0	0	0	0	0	0	0	0	0	0	0	0	0	0	0	0	0	0	0	0	0	0
C6_00660C_A	AIM7	A0A1D8PPG2	Uncharacterized protein	L	pharmacological	10	0	0	0	0	0	0	0	0	0	0	0	0	0	0	0	0	0	0	0	0	0	0	0	0	0	0	0	0	0	0	0	0	0	0	0	0	0	0	0	0	0	0	0
C6_00660C_A	AIM7	A0A1D8PPG2	Uncharacterized protein	M	untreated	10	0	0	0	0	0	0	0	0	0	0	0	0	0	0	0	0	0	0	0	0	0	0	0	0	0	0	0	0	0	0	0	0	0	0	0	0	0	0	0	0	0	0	0
C6_00660C_A	AIM7	A0A1D8PPG2	Uncharacterized protein	H	genetic	10	0	0	0	0	0	0	0	0	0	0	0	0	0	0	0	0	0	0	0	0	0	0	0	0	0	0	0	0	0	0	0	0	0	0	0	0	0	0	0	0	0	0	0
CR_01930C_A	BIO2	A0A1D8PS33	Biotin synthase	L	pharmacological	10	0	0	0	0	0	0	0	0	0	0	0	0	0	0	0	0	0	0	0	0	0	0	0	0	0	0	0	0	0	0	0	0	0	0	0	0	0	0	0	0	0	0	0
CR_01930C_A	BIO2	A0A1D8PS33	Biotin synthase	M	untreated	10	0	0	0	0	0	0	0	0	0	0	0	0	0	0	0	0	0	0	0	0	0	0	0	0	0	0	0	0	0	0	0	0	0	0	0	0	0	0	0	0	0	0	0
CR_01930C_A	BIO2	A0A1D8PS33	Biotin synthase	H	genetic	10	0	0	0	0	0	0	0	0	0	0	0	0	0	0	0	0	0	0	0	0	0	0	0	0	0	0	0	0	0	0	0	0	0	0	0	0	0	0	0	0	0	0	0
C3_01500C_A	BZZ1	A0A1D8PJ75	Bzz1p	L	pharmacological	10	0	0	0	0	0	0	0	0	0	0	0	0	0	0	0	0	0	0	0	0	0	0	0	0	0	0	0	0	0	0	0	0	0	0	0	0	0	53390000	0	0	0	0	0
C3_01500C_A	BZZ1	A0A1D8PJ75	Bzz1p	M	untreated	10	0	0	0	0	0	0	0	0	0	0	0	0	0	0	0	0	0	0	0	0	0	0	0	0	0	0	0	0	0	0	0	0	0	0	0	0	0	55096000	0	0	0	0	0
C3_01500C_A	BZZ1	A0A1D8PJ75	Bzz1p	H	genetic	10	0	0	0	0	0	0	0	0	0	0	0	0	0	0	0	0	0	0	0	0	0	0	0	0	0	0	0	0	0	0	0	0	0	0	0	0	0	96927000	0	0	0	0	0
C1_01300W_A	C1_01300W_A	Q5A915	Uncharacterized protein	L	pharmacological	10	0	0	0	0	0	0	0	0	0	0	0	0	0	0	0	0	0	0	0	17964000	0	0	0	0	0	0	0	0	0	0	0	0	0	0	0	0	0	0	0	0	0	0	0
C1_01300W_A	C1_01300W_A	Q5A915	Uncharacterized protein	M	untreated	10	0	0	0	0	0	0	0	0	0	0	0	0	0	0	0	0	0	0	0	11461000	0	0	0	0	0	0	0	0	0	0	0	0	0	0	0	0	0	0	0	0	0	0	0
C1_01300W_A	C1_01300W_A	Q5A915	Uncharacterized protein	H	genetic	10	0	0	0	0	0	0	0	0	0	0	0	0	0	0	0	0	0	0	0	19152000	0	0	0	0	0	0	0	0	0	0	0	0	0	0	0	0	0	0	0	0	0	0	0
C2_03260W_A	C2_03260W_A	Q5AH92	Uncharacterized protein	L	pharmacological	10	0	0	0	0	0	0	0	0	0	0	0	0	0	0	0	0	0	0	0	0	0	0	0	0	0	0	0	0	0	0	0	0	0	0	0	0	0	0	0	0	0	0	0
C2_03260W_A	C2_03260W_A	Q5AH92	Uncharacterized protein	M	untreated	10	0	0	0	0	0	0	0	0	0	0	0	0	0	0	0	0	0	0	0	0	0	0	0	0	0	0	0	0	0	0	0	0	0	0	0	0	0	0	0	0	0	0	0
C2_03260W_A	C2_03260W_A	Q5AH92	Uncharacterized protein	H	genetic	10	0	0	0	0	0	0	0	0	0	0	0	0	0	0	0	0	0	0	0	0	0	0	0	0	0	0	0	0	0	0	0	0	0	0	0	0	0	0	0	0	0	0	0
C6_02120W_A	CHC1	A0A1D8PPS9	Clathrin heavy chain (Fragment)	L	pharmacological	10	0	0	0	0	0	0	0	0	0	0	0	0	0	0	0	0	0	0	0	0	0	0	0	0	0	0	0	0	0	0	0	0	0	0	0	0	0	0	0	0	0	0	0
C6_02120W_A	CHC1	A0A1D8PPS9	Clathrin heavy chain (Fragment)	M	untreated	10	0	0	0	0	0	0	0	0	0	0	0	0	0	0	0	0	0	0	0	0	0	0	0	0	0	0	0	0	0	0	0	0	0	0	0	0	0	0	0	0	0	0	0
C6_02120W_A	CHC1	A0A1D8PPS9	Clathrin heavy chain (Fragment)	H	genetic	10	0	0	0	0	0	0	0	0	0	0	0	0	0	0	0	0	0	0	0	0	0	0	0	0	0	0	0	0	0	0	0	0	0	0	0	0	0	0	0	0	0	0	0
C4_01980C_A	CLC1	Q5AMQ2	Clathrin light chain	L	pharmacological	10	0	0	0	0	0	0	0	0	0	0	0	0	0	0	0	0	0	0	0	0	0	0	0	0	0	0	0	0	0	0	12694000	0	0	0	0	0	0	0	0	0	0	0	0
C4_01980C_A	CLC1	Q5AMQ2	Clathrin light chain	M	untreated	10	0	0	0	0	0	0	0	0	0	0	0	0	0	0	0	0	0	0	0	0	0	0	0	0	0	0	0	0	0	0	8625700	0	0	0	0	0	0	0	0	0	0	0	0
C4_01980C_A	CLC1	Q5AMQ2	Clathrin light chain	H	genetic	10	0	0	0	0	0	0	0	0	0	0	0	0	0	0	0	0	0	0	0	0	0	0	0	0	0	0	0	0	0	0	7021500	0	0	0	0	0	0	0	0	0	0	0	0
C1_12570C_A	ELP4	Q59M28	Elongator subunit	L	pharmacological	10	0	0	0	0	0	0	0	0	0	0	0	0	0	0	0	0	0	0	0	0	0	0	0	0	0	0	0	0	0	0	0	0	0	0	0	0	0	0	0	0	0	0	0
C1_12570C_A	ELP4	Q59M28	Elongator subunit	M	untreated	10	0	0	0	0	0	0	0	0	0	0	0	0	0	0	0	0	0	0	0	0	0	0	0	0	0	0	0	0	0	0	0	0	0	0	0	0	0	0	0	0	0	0	0
C1_12570C_A	ELP4	Q59M28	Elongator subunit	H	genetic	10	0	0	0	0	0	0	0	0	0	0	0	0	0	0	0	0	0	0	0	0	0	0	0	0	0	0	0	0	0	0	0	0	0	0	0	0	0	0	0	0	0	0	0
C3_02020W_A	MRD1	Q5AJS6	Multiple RNA-binding domain-containing protein 1	L	pharmacological	10	0	0	0	0	0	0	0	0	0	0	0	0	0	0	0	0	0	0	0	0	0	0	0	0	0	0	0	0	0	0	0	0	0	0	0	0	0	0	0	0	0	0	0
C3_02020W_A	MRD1	Q5AJS6	Multiple RNA-binding domain-containing protein 1	M	untreated	10	0	0	0	0	0	0	0	0	0	0	0	0	0	0	0	0	0	0	0	0	0	0	0	0	0	0	0	0	0	0	0	0	0	0	0	0	0	0	0	0	0	0	0
C3_02020W_A	MRD1	Q5AJS6	Multiple RNA-binding domain-containing protein 1	H	genetic	10	0	0	0	0	0	0	0	0	0	0	0	0	0	0	0	0	0	0	0	0	0	0	0	0	0	0	0	0	0	0	0	0	0	0	0	0	0	0	0	0	0	0	0
C3_00570C_A	PSR1	Q5A7R0	Phosphatase	L	pharmacological	10	0	0	0	0	0	0	0	0	0	0	0	0	0	0	0	0	0	0	0	0	0	0	0	0	0	0	0	0	0	0	0	0	0	0	0	0	0	0	0	0	0	0	0
C3_00570C_A	PSR1	Q5A7R0	Phosphatase	M	untreated	10	0	0	0	0	0	0	0	0	0	0	0	0	0	0	0	0	0	0	0	0	0	0	0	0	0	0	0	0	0	0	0	0	0	0	0	0	0	0	0	0	0	0	0
C3_00570C_A	PSR1	Q5A7R0	Phosphatase	H	genetic	10	0	0	0	0	0	0	0	0	0	0	0	0	0	0	0	0	0	0	0	0	0	0	0	0	0	0	0	0	0	0	0	0	0	0	0	0	0	0	0	0	0	0	0
C5_03250W_A	RMS1	A0A1D8PNN9	Ribosomal lysine N-methyltransferase	L	pharmacological	10	0	0	0	0	0	0	0	0	0	0	0	0	0	0	0	0	0	0	0	0	207100000	0	0	0	0	0	0	0	0	0	0	0	0	0	0	0	0	0	0	0	0	0	0
C5_03250W_A	RMS1	A0A1D8PNN9	Ribosomal lysine N-methyltransferase	M	untreated	10	0	0	0	0	0	0	0	0	0	0	0	0	0	0	0	0	0	0	0	0	207100000	0	0	0	0	0	0	0	0	0	0	0	0	0	0	0	0	0	0	0	0	0	0
C5_03250W_A	RMS1	A0A1D8PNN9	Ribosomal lysine N-methyltransferase	H	genetic	10	0	0	0	0	0	0	0	0	0	0	0	0	0	0	0	0	0	0	0	0	137450000	0	0	0	0	0	0	0	0	0	0	0	0	0	0	0	0	0	0	0	0	0	0
C1_01570C_A	RPB7	Q5A8Y7	DNA-directed RNA polymerase II subunit	L	pharmacological	10	0	0	0	0	0	0	0	0	0	0	0	0	0	0	0	0	0	0	0	0	0	0	0	0	0	0	0	0	0	0	0	0	0	0	0	0	0	0	0	0	0	0	0
C1_01570C_A	RPB7	Q5A8Y7	DNA-directed RNA polymerase II subunit	M	untreated	10	0	0	0	0	0	0	0	0	0	0	0	0	0	0	0	0	0	0	0	0	0	0	0	0	0	0	0	0	0	0	0	0	0	0	0	0	0	0	0	0	0	0	0
C1_01570C_A	RPB7	Q5A8Y7	DNA-directed RNA polymerase II subunit	H	genetic	10	0	0	0	0	0	0	0	0	0	0	0	0	0	0	0	0	0	0	0	0	0	0	0	0	0	0	0	0	0	0	0	0	0	0	0	0	0	0	0	0	0	0	0
C2_02540W_A	RRP5	A0A1D8PGR5	Uncharacterized protein	L	pharmacological	10	0	0	0	0	0	0	0	0	0	0	0	0	0	0	0	0	0	0	0	0	0	0	0	0	0	0	0	0	0	0	0	0	0	0	0	0	0	0	0	0	0	0	0
C2_02540W_A	RRP5	A0A1D8PGR5	Uncharacterized protein	M	untreated	10	0	0	0	0	0	0	0	0	0	0	0	0	0	0	0	0	0	0	0	0	0	0	0	0	0	0	0	0	0	0	0	0	0	0	0	0	0	0	0	0	0	0	0
C2_02540W_A	RRP5	A0A1D8PGR5	Uncharacterized protein	H	genetic	10	0	0	0	0	0	0	0	0	0	0	0	0	0	0	0	0	0	0	0	0	0	0	0	0	0	0	0	0	0	0	0	0	0	0	0	0	0	0	0	0	0	0	0
C4_05690W_A	SEC23	Q5A455	Protein transport protein SEC23	L	pharmacological	10	0	0	0	0	0	0	0	0	0	0	0	0	0	0	0	0	0	0	0	0	0	0	0	0	0	0	0	0	0	0	0	0	0	0	0	0	0	0	0	0	0	0	0
C4_05690W_A	SEC23	Q5A455	Protein transport protein SEC23	M	untreated	10	0	0	0	0	0	0	0	0	0	0	0	0	0	0	0	0	0	0	0	0	0	0	0	0	0	0	0	0	0	0	0	0	0	0	0	0	0	0	0	0	0	0	0
C4_05690W_A	SEC23	Q5A455	Protein transport protein SEC23	H	genetic	10	0	0	0	0	0	0	0	0	0	0	0	0	0	0	0	0	0	0	0	0	0	0	0	0	0	0	0	0	0	0	0	0	0	0	0	0	0	0	0	0	0	0	0
C3_02490C_A	STH1	A0A1D8PJG4	RSC chromatin remodeling complex ATPase subunit	L	pharmacological	10	0	0	0	0	0	0	0	0	0	0	0	0	0	0	0	0	0	0	0	0	0	0	0	0	0	0	0	0	0	0	0	0	0	0	0	0	0	0	0	0	0	0	0
C3_02490C_A	STH1	A0A1D8PJG4	RSC chromatin remodeling complex ATPase subunit	M	untreated	10	0	0	0	0	0	0	0	0	0	0	0	0	0	0	0	0	0	0	0	0	0	0	0	0	0	0	0	0	0	0	0	0	0	0	0	0	0	0	0	0	0	0	0
C3_02490C_A	STH1	A0A1D8PJG4	RSC chromatin remodeling complex ATPase subunit	H	genetic	10	0	0	0	0	0	0	0	0	0	0	0	0	0	0	0	0	0	0	0	0	0	0	0	0	0	0	0	0	0	0	0	0	0	0	0	0	0	0	0	0	0	0	0
C1_00320W_A	VPS29	Q5AB94	Vacuolar protein sorting-associated protein 29	L	pharmacological	10	0	0	0	0	0	0	0	0	0	0	0	0	0	0	0	0	0	0	0	0	0	0	0	0	0	0	0	0	0	0	0	0	0	0	0	0	0	0	0	0	0	0	0
C1_00320W_A	VPS29	Q5AB94	Vacuolar protein sorting-associated protein 29	M	untreated	10	0	0	0	0	0	0	0	0	0	0	0	0	0	0	0	0	0	0	0	0	0	0	0	0	0	0	0	0	0	0	0	0	0	0	0	0	0	0	0	0	0	0	0
C1_00320W_A	VPS29	Q5AB94	Vacuolar protein sorting-associated protein 29	H	genetic	10	0	0	0	0	0	0	0	0	0	0	0	0	0	0	0	0	0	0	0	0	0	0	0	0	0	0	0	0	0	0	0	0	0	0	0	0	0	0	0	0	0	0	0
C2_04160W_A	YGR021W	Q5AHJ1	Uncharacterized protein	L	pharmacological	10	0	0	0	0	0	0	0	0	0	0	0	0	0	0	0	0	0	0	0	0	0	0	0	0	0	0	0	0	0	0	0	0	0	0	0	0	0	0	0	0	0	0	0
C2_04160W_A	YGR021W	Q5AHJ1	Uncharacterized protein	M	untreated	10	0	0	0	0	0	0	0	0	0	0	0	0	0	0	0	0	0	0	0	0	0	0	0	0	0	0	0	0	0	0	0	0	0	0	0	0	0	0	0	0	0	0	0
C2_04160W_A	YGR021W	Q5AHJ1	Uncharacterized protein	H	genetic	10	0	0	0	0	0	0	0	0	0	0	0	0	0	0	0	0	0	0	0	0	0	0	0	0	0	0	0	0	0	0	0	0	0	0	0	0	0	0	0	0	0	0	0
C5_02010C_A	BUD27	A0A1D8PNA9	Uncharacterized protein	L	pharmacological	11	0	0	0	0	0	0	0	0	0	0	0	0	0	0	0	0	0	0	0	0	0	0	0	0	0	0	0	0	0	0	0	0	0	0	0	0	0	0	0	0	0	0	0
C5_02010C_A	BUD27	A0A1D8PNA9	Uncharacterized protein	M	untreated	11	0	0	0	0	0	0	0	0	0	0	0	0	0	0	0	0	0	0	0	0	0	0	0	0	0	0	0	0	0	0	0	0	0	0	0	0	0	0	0	0	0	0	0
C5_02010C_A	BUD27	A0A1D8PNA9	Uncharacterized protein	H	genetic	11	0	0	0	0	0	0	0	0	0	0	0	0	0	0	0	0	0	0	0	0	0	0	0	0	0	0	0	0	0	0	0	0	0	0	0	0	0	0	0	0	0	0	0
C6_02880W_A	C6_02880W_A	A0A1D8PQ03	Uncharacterized protein	L	pharmacological	11	0	0	0	0	0	0	0	0	0	0	0	0	0	0	0	0	0	0	0	0	0	0	0	0	0	0	0	0	0	0	0	0	0	0	0	0	0	0	0	0	0	0	0
C6_02880W_A	C6_02880W_A	A0A1D8PQ03	Uncharacterized protein	M	untreated	11	0	0	0	0	0	0	0	0	0	0	0	0	0	0	0	0	0	0	0	0	0	0	0	0	0	0	0	0	0	0	0	0	0	0	0	0	0	0	0	0	0	0	0
C6_02880W_A	C6_02880W_A	A0A1D8PQ03	Uncharacterized protein	H	genetic	11	0	0	0	0	0	0	0	0	0	0	0	0	0	0	0	0	0	0	0	0	0	0	0	0	0	0	0	0	0	0	0	0	0	0	0	0	0	0	0	0	0	0	0
C1_02920W_A	CDC73	A0A1D8PCW7	Cdc73p	L	pharmacological	11	0	0	0	0	0	0	0	0	0	0	0	0	0	0	0	0	0	0	0	0	0	0	0	0	0	0	0	0	0	0	0	0	0	0	0	0	0	0	0	0	0	0	0
C1_02920W_A	CDC73	A0A1D8PCW7	Cdc73p	M	untreated	11	0	0	0	0	0	0	0	0	0	0	0	0	0	0	0	0	0	0	0	0	0	0	0	0	0	0	0	0	0	0	0	0	0	0	0	0	0	0	0	0	0	0	0
C1_02920W_A	CDC73	A0A1D8PCW7	Cdc73p	H	genetic	11	0	0	0	0	0	0	0	0	0	0	0	0	0	0	0	0	0	0	0	0	0	0	0	0	0	0	0	0	0	0	0	0	0	0	0	0	0	0	0	0	0	0	0
C5_02730C_A	CIA1	Q5AG86	Probable cytosolic iron-sulfur protein assembly protein 1	L	pharmacological	11	0	0	0	0	0	0	0	0	0	0	0	0	0	0	0	0	0	0	0	0	0	0	0	0	0	0	0	0	0	0	0	0	0	0	0	0	0	0	0	0	0	0	0
C5_02730C_A	CIA1	Q5AG86	Probable cytosolic iron-sulfur protein assembly protein 1	M	untreated	11	0	0	0	0	0	0	0	0	0	0	0	0	0	0	0	0	0	0	0	0	0	0	0	0	0	0	0	0	0	0	0	0	0	0	0	0	0	0	0	0	0	0	0
C5_02730C_A	CIA1	Q5AG86	Probable cytosolic iron-sulfur protein assembly protein 1	H	genetic	11	0	0	0	0	0	0	0	0	0	0	0	0	0	0	0	0	0	0	0	0	0	0	0	0	0	0	0	0	0	0	0	0	0	0	0	0	0	0	0	0	0	0	0
C2_04980C_A	CKA2	Q59ZI9	Casein kinase 2 catalytic subunit	L	pharmacological	11	0	0	0	0	0	0	0	0	0	0	0	0	0	0	0	0	0	0	0	0	0	0	0	0	0	0	0	0	0	0	0	0	0	0	0	0	0	0	0	0	0	0	0
C2_04980C_A	CKA2	Q59ZI9	Casein kinase 2 catalytic subunit	M	untreated	11	0	0	0	0	0	0	0	0	0	0	0	0	0	0	0	0	0	0	0	0	0	0	0	0	0	0	0	0	0	0	0	0	0	0	0	0	0	0	0	0	0	0	0
C2_04980C_A	CKA2	Q59ZI9	Casein kinase 2 catalytic subunit	H	genetic	11	0	0	0	0	0	0	0	0	0	0	0	0	0	0	0	0	0	0	0	0	0	0	0	0	0	0	0	0	0	0	0	0	0	0	0	0	0	0	0	0	0	0	0
C6_03430C_A	CMR2	Q5A8P6	Uncharacterized protein	L	pharmacological	11	0	0	0	0	0	0	0	0	0	0	0	0	0	0	0	0	0	0	0	0	0	0	0	0	0	0	0	0	0	0	0	0	0	0	0	0	0	0	0	0	0	0	0
C6_03430C_A	CMR2	Q5A8P6	Uncharacterized protein	M	untreated	11	0	0	0	0	0	0	0	0	0	0	0	0	0	0	0	0	0	0	0	0	0	0	0	0	0	0	0	0	0	0	0	0	0	0	0	0	0	0	0	0	0	0	0
C6_03430C_A	CMR2	Q5A8P6	Uncharacterized protein	H	genetic	11	0	0	0	0	0	0	0	0	0	0	0	0	0	0	0	0	0	0	0	0	0	0	0	0	0	0	0	0	0	0	0	0	0	0	0	0	0	0	0	0	0	0	0
C7_00520W_A	CTR9	A0A1D8PQM5	Uncharacterized protein	L	pharmacological	11	0	0	0	0	0	0	0	0	0	0	0	0	0	0	0	0	0	0	0	0	0	0	0	0	0	0	0	0	0	0	0	0	0	0	0	0	0	0	0	0	0	0	0
C7_00520W_A	CTR9	A0A1D8PQM5	Uncharacterized protein	M	untreated	11	0	0	0	0	0	0	0	0	0	0	0	0	0	0	0	0	0	0	0	0	0	0	0	0	0	0	0	0	0	0	0	0	0	0	0	0	0	0	0	0	0	0	0
C7_00520W_A	CTR9	A0A1D8PQM5	Uncharacterized protein	H	genetic	11	0	0	0	0	0	0	0	0	0	0	0	0	0	0	0	0	0	0	0	0	0	0	0	0	0	0	0	0	0	0	0	0	0	0	0	0	0	0	0	0	0	0	0
C1_08290C_A	DIP2	Q5A756	SnoRNA-binding rRNA-processing protein	L	pharmacological	11	0	0	0	0	0	0	0	0	0	0	0	0	0	0	0	0	0	0	0	0	0	0	0	0	0	0	0	0	0	0	0	0	0	0	0	0	0	0	0	0	0	0	0
C1_08290C_A	DIP2	Q5A756	SnoRNA-binding rRNA-processing protein	M	untreated	11	0	0	0	0	0	0	0	0	0	0	0	0	0	0	0	0	0	0	0	0	0	0	0	0	0	0	0	0	0	0	0	0	0	0	0	0	0	0	0	0	0	0	0
C1_08290C_A	DIP2	Q5A756	SnoRNA-binding rRNA-processing protein	H	genetic	11	0	0	0	0	0	0	0	0	0	0	0	0	0	0	0	0	0	0	0	0	0	0	0	0	0	0	0	0	0	0	0	0	0	0	0	0	0	0	0	0	0	0	0
CR_03070W_A	DOM34	A0A1D8PSD0	Protein DOM34 homolog (EC 3.1.-.-)	L	pharmacological	11	0	0	0	0	0	0	0	0	0	0	0	0	0	0	0	0	0	0	0	0	0	0	0	0	0	0	0	0	0	0	0	0	0	0	0	0	0	0	0	0	0	0	0
CR_03070W_A	DOM34	A0A1D8PSD0	Protein DOM34 homolog (EC 3.1.-.-)	M	untreated	11	0	0	0	0	0	0	0	0	0	0	0	0	0	0	0	0	0	0	0	0	0	0	0	0	0	0	0	0	0	0	0	0	0	0	0	0	0	0	0	0	0	0	0
CR_03070W_A	DOM34	A0A1D8PSD0	Protein DOM34 homolog (EC 3.1.-.-)	H	genetic	11	0	0	0	0	0	0	0	0	0	0	0	0	0	0	0	0	0	0	0	0	0	0	0	0	0	0	0	0	0	0	0	0	0	0	0	0	0	0	0	0	0	0	0
C2_00430C_A	DPB4	A0A1D8PG40	DNA polymerase epsilon noncatalytic subunit	L	pharmacological	11	0	0	0	0	0	0	0	0	0	0	0	0	0	0	0	0	0	0	0	0	0	0	0	0	0	0	0	0	0	0	0	0	0	0	0	0	0	0	0	0	0	0	0
C2_00430C_A	DPB4	A0A1D8PG40	DNA polymerase epsilon noncatalytic subunit	M	untreated	11	0	0	0	0	0	0	0	0	0	0	0	0	0	0	0	0	0	0	0	0	0	0	0	0	0	0	0	0	0	0	0	0	0	0	0	0	0	0	0	0	0	0	0
C2_00430C_A	DPB4	A0A1D8PG40	DNA polymerase epsilon noncatalytic subunit	H	genetic	11	0	0	0	0	0	0	0	0	0	0	0	0	0	0	0	0	0	0	0	0	0	0	0	0	0	0	0	0	0	0	0	0	0	0	0	0	0	0	0	0	0	0	0
CR_10550W_A	DRS1	Q5ACK7	ATP-dependent RNA helicase DRS1 (EC 3.6.4.13)	L	pharmacological	11	0	0	0	0	0	0	0	0	0	0	0	0	0	0	0	0	0	0	0	0	0	0	0	0	0	0	0	0	0	0	0	0	0	0	0	0	0	0	0	0	0	0	0
CR_10550W_A	DRS1	Q5ACK7	ATP-dependent RNA helicase DRS1 (EC 3.6.4.13)	M	untreated	11	0	0	0	0	0	0	0	0	0	0	0	0	0	0	0	0	0	0	0	0	0	0	0	0	0	0	0	0	0	0	0	0	0	0	0	0	0	0	0	0	0	0	0
CR_10550W_A	DRS1	Q5ACK7	ATP-dependent RNA helicase DRS1 (EC 3.6.4.13)	H	genetic	11	0	0	0	0	0	0	0	0	0	0	0	0	0	0	0	0	0	0	0	0	0	0	0	0	0	0	0	0	0	0	0	0	0	0	0	0	0	0	0	0	0	0	0
C4_02050W_A	HGH1	Q5AMR0	Hgh1p	L	pharmacological	11	0	0	0	0	0	0	0	0	0	0	0	0	0	0	0	0	0	0	0	0	0	0	0	0	0	0	0	0	0	0	0	0	0	0	0	0	0	0	0	0	0	0	0
C4_02050W_A	HGH1	Q5AMR0	Hgh1p	M	untreated	11	0	0	0	0	0	0	0	0	0	0	0	0	0	0	0	0	0	0	0	0	0	0	0	0	0	0	0	0	0	0	0	0	0	0	0	0	0	0	0	0	0	0	0
C4_02050W_A	HGH1	Q5AMR0	Hgh1p	H	genetic	11	0	0	0	0	0	0	0	0	0	0	0	0	0	0	0	0	0	0	0	0	0	0	0	0	0	0	0	0	0	0	0	0	0	0	0	0	0	0	0	0	0	0	0
CR_03760W_A	NNT1	Q5A013	Protein N-terminal and lysine N-methyltransferase EFM7 (EC 2.1.1.-) (Elongation factor methyltransferase 7)	L	pharmacological	11	0	0	0	0	0	0	0	0	0	0	0	0	0	0	0	0	0	0	0	0	0	0	0	0	0	0	0	0	0	0	0	0	0	0	0	0	0	0	0	0	0	0	0
CR_03760W_A	NNT1	Q5A013	Protein N-terminal and lysine N-methyltransferase EFM7 (EC 2.1.1.-) (Elongation factor methyltransferase 7)	M	untreated	11	0	0	0	0	0	0	0	0	0	0	0	0	0	0	0	0	0	0	0	0	0	0	0	0	0	0	0	0	0	0	0	0	0	0	0	0	0	0	0	0	0	0	0
CR_03760W_A	NNT1	Q5A013	Protein N-terminal and lysine N-methyltransferase EFM7 (EC 2.1.1.-) (Elongation factor methyltransferase 7)	H	genetic	11	0	0	0	0	0	0	0	0	0	0	0	0	0	0	0	0	0	0	0	0	0	0	0	0	0	0	0	0	0	0	0	0	0	0	0	0	0	0	0	0	0	0	0
C2_01130W_A	NOT3	Q5AD56	General negative regulator of transcription subunit 3	L	pharmacological	11	0	0	0	0	0	0	0	0	0	0	0	0	0	0	0	0	0	0	0	0	0	0	0	0	0	0	0	0	0	0	0	0	0	0	0	0	0	0	0	0	0	0	0
C2_01130W_A	NOT3	Q5AD56	General negative regulator of transcription subunit 3	M	untreated	11	0	0	0	0	0	0	0	0	0	0	0	0	0	0	0	0	0	0	0	0	0	0	0	0	0	0	0	0	0	0	0	0	0	0	0	0	0	0	0	0	0	0	0
C2_01130W_A	NOT3	Q5AD56	General negative regulator of transcription subunit 3	H	genetic	11	0	0	0	0	0	0	0	0	0	0	0	0	0	0	0	0	0	0	0	0	0	0	0	0	0	0	0	0	0	0	0	0	0	0	0	0	0	0	0	0	0	0	0
C2_08630C_A	PAF1	Q59Y36	Uncharacterized protein	L	pharmacological	11	0	0	0	0	0	0	0	0	0	0	0	0	0	0	0	0	0	0	0	0	0	0	0	0	0	0	0	0	0	0	0	0	0	0	0	0	0	0	0	0	0	0	0
C2_08630C_A	PAF1	Q59Y36	Uncharacterized protein	M	untreated	11	0	0	0	0	0	0	0	0	0	0	0	0	0	0	0	0	0	0	0	0	0	0	0	0	0	0	0	0	0	0	0	0	0	0	0	0	0	0	0	0	0	0	0
C2_08630C_A	PAF1	Q59Y36	Uncharacterized protein	H	genetic	11	0	0	0	0	0	0	0	0	0	0	0	0	0	0	0	0	0	0	0	0	0	0	0	0	0	0	0	0	0	0	0	0	0	0	0	0	0	0	0	0	0	0	0
C5_04990W_A	RPC17	Q5AK30	DNA-directed RNA polymerase III subunit	L	pharmacological	11	0	0	0	0	0	0	0	0	0	0	0	0	0	0	0	0	0	0	0	0	0	0	0	0	0	0	0	0	0	0	0	0	0	0	0	0	0	0	0	0	0	0	0
C5_04990W_A	RPC17	Q5AK30	DNA-directed RNA polymerase III subunit	M	untreated	11	0	0	0	0	0	0	0	0	0	0	0	0	0	0	0	0	0	0	0	0	0	0	0	0	0	0	0	0	0	0	0	0	0	0	0	0	0	0	0	0	0	0	0
C5_04990W_A	RPC17	Q5AK30	DNA-directed RNA polymerase III subunit	H	genetic	11	0	0	0	0	0	0	0	0	0	0	0	0	0	0	0	0	0	0	0	0	0	0	0	0	0	0	0	0	0	0	0	0	0	0	0	0	0	0	0	0	0	0	0
C7_00990W_A	RPP0	A0A1D8PQS0	60S acidic ribosomal protein P0	L	pharmacological	11	0	0	0	0	0	0	0	0	0	0	0	0	0	0	0	0	0	0	0	0	0	0	0	0	0	0	0	0	0	0	0	0	0	0	5664400	0	13326000	0	0	14472000	6335400	0	0
C7_00990W_A	RPP0	A0A1D8PQS0	60S acidic ribosomal protein P0	M	untreated	11	0	0	0	0	0	0	0	0	0	0	0	0	0	0	0	0	0	0	0	0	0	0	0	0	0	0	0	0	0	0	0	0	0	0	5531700	0	13560000	0	0	10673000	5684500	0	0
C7_00990W_A	RPP0	A0A1D8PQS0	60S acidic ribosomal protein P0	H	genetic	11	0	0	0	0	0	0	0	0	0	0	0	0	0	0	0	0	0	0	0	0	0	0	0	0	0	0	0	0	0	0	0	0	0	0	5436000	0	8869600	0	0	11144000	5062300	0	0
C3_04680W_A	RPP2B	Q5ANH5	Ribosomal protein P2B	L	pharmacological	11	0	0	0	0	0	0	0	0	0	0	0	0	0	0	0	0	0	0	0	0	0	0	0	0	0	0	0	0	0	0	0	0	0	0	0	0	0	0	0	0	0	0	0
C3_04680W_A	RPP2B	Q5ANH5	Ribosomal protein P2B	M	untreated	11	0	0	0	0	0	0	0	0	0	0	0	0	0	0	0	0	0	0	0	0	0	0	0	0	0	0	0	0	0	0	0	0	0	0	0	0	0	0	0	0	0	0	0
C3_04680W_A	RPP2B	Q5ANH5	Ribosomal protein P2B	H	genetic	11	0	0	0	0	0	0	0	0	0	0	0	0	0	0	0	0	0	0	0	0	0	0	0	0	0	0	0	0	0	0	0	0	0	0	0	0	0	0	0	0	0	0	0
C3_07150C_A	RPS12	Q5ADQ6	40S ribosomal protein S12	L	pharmacological	11	0	0	0	0	0	0	0	0	0	0	0	0	0	0	0	0	0	0	0	0	0	0	0	0	0	0	0	0	0	0	0	0	0	0	0	0	0	0	0	0	0	0	0
C3_07150C_A	RPS12	Q5ADQ6	40S ribosomal protein S12	M	untreated	11	0	0	0	0	0	0	0	0	0	0	0	0	0	0	0	0	0	0	0	0	0	0	0	0	0	0	0	0	0	0	0	0	0	0	0	0	0	0	0	0	0	0	0
C3_07150C_A	RPS12	Q5ADQ6	40S ribosomal protein S12	H	genetic	11	0	0	0	0	0	0	0	0	0	0	0	0	0	0	0	0	0	0	0	0	0	0	0	0	0	0	0	0	0	0	0	0	0	0	0	0	0	0	0	0	0	0	0
C4_06800W_A	RVB1	Q5A0W7	RuvB-like helicase 1 (EC 3.6.4.12)	L	pharmacological	11	0	0	0	0	0	0	0	0	0	0	0	0	0	0	0	0	0	0	0	0	0	0	0	0	0	0	0	0	0	0	0	0	0	0	0	0	0	0	0	0	0	0	0
C4_06800W_A	RVB1	Q5A0W7	RuvB-like helicase 1 (EC 3.6.4.12)	M	untreated	11	0	0	0	0	0	0	0	0	0	0	0	0	0	0	0	0	0	0	0	0	0	0	0	0	0	0	0	0	0	0	0	0	0	0	0	0	0	0	0	0	0	0	0
C4_06800W_A	RVB1	Q5A0W7	RuvB-like helicase 1 (EC 3.6.4.12)	H	genetic	11	0	0	0	0	0	0	0	0	0	0	0	0	0	0	0	0	0	0	0	0	0	0	0	0	0	0	0	0	0	0	0	0	0	0	0	0	0	0	0	0	0	0	0
C7_01810W_A	RVB2	Q5AGZ9	RuvB-like helicase 2 (EC 3.6.4.12)	L	pharmacological	11	0	0	0	0	0	0	0	0	0	0	0	0	0	0	0	0	0	0	0	0	0	0	0	0	0	0	0	0	0	0	0	0	0	0	0	0	0	0	0	0	0	0	0
C7_01810W_A	RVB2	Q5AGZ9	RuvB-like helicase 2 (EC 3.6.4.12)	M	untreated	11	0	0	0	0	0	0	0	0	0	0	0	0	0	0	0	0	0	0	0	0	0	0	0	0	0	0	0	0	0	0	0	0	0	0	0	0	0	0	0	0	0	0	0
C7_01810W_A	RVB2	Q5AGZ9	RuvB-like helicase 2 (EC 3.6.4.12)	H	genetic	11	0	0	0	0	0	0	0	0	0	0	0	0	0	0	0	0	0	0	0	0	0	0	0	0	0	0	0	0	0	0	0	0	0	0	0	0	0	0	0	0	0	0	0
C2_04020C_A	SDS22	Q5AHH6	Type 1 protein phosphatase-activating protein	L	pharmacological	11	0	0	0	0	0	0	0	0	0	0	0	0	0	0	0	0	0	0	0	0	0	0	0	0	0	0	0	0	0	0	0	0	0	0	0	0	0	0	0	0	0	0	0
C2_04020C_A	SDS22	Q5AHH6	Type 1 protein phosphatase-activating protein	M	untreated	11	0	0	0	0	0	0	0	0	0	0	0	0	0	0	0	0	0	0	0	0	0	0	0	0	0	0	0	0	0	0	0	0	0	0	0	0	0	0	0	0	0	0	0
C2_04020C_A	SDS22	Q5AHH6	Type 1 protein phosphatase-activating protein	H	genetic	11	0	0	0	0	0	0	0	0	0	0	0	0	0	0	0	0	0	0	0	0	0	0	0	0	0	0	0	0	0	0	0	0	0	0	0	0	0	0	0	0	0	0	0
C5_04630W_A	SPT4	Q5AK73	Transcription elongation factor SPT4 (Chromatin elongation factor SPT4)	L	pharmacological	11	0	0	0	0	0	0	0	0	0	0	0	0	0	0	0	0	0	0	0	0	0	0	0	0	0	0	0	0	0	0	0	0	0	0	0	0	0	0	0	0	0	0	0
C5_04630W_A	SPT4	Q5AK73	Transcription elongation factor SPT4 (Chromatin elongation factor SPT4)	M	untreated	11	0	0	0	0	0	0	0	0	0	0	0	0	0	0	0	0	0	0	0	0	0	0	0	0	0	0	0	0	0	0	0	0	0	0	0	0	0	0	0	0	0	0	0
C5_04630W_A	SPT4	Q5AK73	Transcription elongation factor SPT4 (Chromatin elongation factor SPT4)	H	genetic	11	0	0	0	0	0	0	0	0	0	0	0	0	0	0	0	0	0	0	0	0	0	0	0	0	0	0	0	0	0	0	0	0	0	0	0	0	0	0	0	0	0	0	0
C2_01480W_A	SPT5	Q5ALX3	Transcription elongation factor SPT5 (Chromatin elongation factor SPT5)	L	pharmacological	11	0	0	0	0	0	0	0	0	0	0	0	0	0	0	0	0	0	0	0	0	0	0	0	0	0	0	0	0	0	0	0	0	0	0	0	0	0	0	0	0	0	0	0
C2_01480W_A	SPT5	Q5ALX3	Transcription elongation factor SPT5 (Chromatin elongation factor SPT5)	M	untreated	11	0	0	0	0	0	0	0	0	0	0	0	0	0	0	0	0	0	0	0	0	0	0	0	0	0	0	0	0	0	0	0	0	0	0	0	0	0	0	0	0	0	0	0
C2_01480W_A	SPT5	Q5ALX3	Transcription elongation factor SPT5 (Chromatin elongation factor SPT5)	H	genetic	11	0	0	0	0	0	0	0	0	0	0	0	0	0	0	0	0	0	0	0	0	0	0	0	0	0	0	0	0	0	0	0	0	0	0	0	0	0	0	0	0	0	0	0
C2_02430W_A	UTP21	A0A1D8PGP2	rRNA-processing protein	L	pharmacological	11	0	0	0	0	0	0	0	0	0	0	0	0	0	0	0	0	0	0	0	0	0	0	0	0	0	0	0	0	0	0	0	0	0	0	0	0	0	0	0	0	0	0	0
C2_02430W_A	UTP21	A0A1D8PGP2	rRNA-processing protein	M	untreated	11	0	0	0	0	0	0	0	0	0	0	0	0	0	0	0	0	0	0	0	0	0	0	0	0	0	0	0	0	0	0	0	0	0	0	0	0	0	0	0	0	0	0	0
C2_02430W_A	UTP21	A0A1D8PGP2	rRNA-processing protein	H	genetic	11	0	0	0	0	0	0	0	0	0	0	0	0	0	0	0	0	0	0	0	0	0	0	0	0	0	0	0	0	0	0	0	0	0	0	0	0	0	0	0	0	0	0	0
C2_03090C_A	ADE8	A0A1D8PGS7	Phosphoribosylglycinamide formyltransferase	L	pharmacological	12	0	0	0	0	0	0	0	0	0	0	0	0	0	0	0	0	0	0	0	0	0	0	0	0	0	0	0	0	0	0	0	0	0	0	0	0	0	0	0	0	0	0	0
C2_03090C_A	ADE8	A0A1D8PGS7	Phosphoribosylglycinamide formyltransferase	M	untreated	12	0	0	0	0	0	0	0	0	0	0	0	0	0	0	0	0	0	0	0	0	0	0	0	0	0	0	0	0	0	0	0	0	0	0	0	0	0	0	0	0	0	0	0
C2_03090C_A	ADE8	A0A1D8PGS7	Phosphoribosylglycinamide formyltransferase	H	genetic	12	0	0	0	0	0	0	0	0	0	0	0	0	0	0	0	0	0	0	0	0	0	0	0	0	0	0	0	0	0	0	0	0	0	0	0	0	0	0	0	0	0	0	0
C4_02410C_A	AHP1	Q5AF44	Thioredoxin peroxidase	L	pharmacological	12	0	0	0	0	0	0	0	0	0	0	0	0	0	0	0	0	0	0	0	0	0	0	0	0	0	0	0	0	0	0	0	0	0	0	0	0	0	0	0	0	0	0	0
C4_02410C_A	AHP1	Q5AF44	Thioredoxin peroxidase	M	untreated	12	0	0	0	0	0	0	0	0	0	0	0	0	0	0	0	0	0	0	0	0	0	0	0	0	0	0	0	0	0	0	0	0	0	0	0	0	0	0	0	0	0	0	0
C4_02410C_A	AHP1	Q5AF44	Thioredoxin peroxidase	H	genetic	12	0	0	0	0	0	0	0	0	0	0	0	0	0	0	0	0	0	0	0	0	0	0	0	0	0	0	0	0	0	0	0	0	0	0	0	0	0	0	0	0	0	0	0
C4_00380W_A	ARA2	A0A1D8PL15	D-arabinose 1-dehydrogenase (NAD(P)(+))	L	pharmacological	12	0	0	0	0	0	0	0	0	0	0	0	0	0	0	0	0	0	0	0	0	0	0	0	0	0	0	0	0	0	0	0	0	0	0	0	0	0	0	0	0	0	0	0
C4_00380W_A	ARA2	A0A1D8PL15	D-arabinose 1-dehydrogenase (NAD(P)(+))	M	untreated	12	0	0	0	0	0	0	0	0	0	0	0	0	0	0	0	0	0	0	0	0	0	0	0	0	0	0	0	0	0	0	0	0	0	0	0	0	0	0	0	0	0	0	0
C4_00380W_A	ARA2	A0A1D8PL15	D-arabinose 1-dehydrogenase (NAD(P)(+))	H	genetic	12	0	0	0	0	0	0	0	0	0	0	0	0	0	0	0	0	0	0	0	0	0	0	0	0	0	0	0	0	0	0	0	0	0	0	0	0	0	0	0	0	0	0	0
C1_09290C_A	ARG5,6	A0A1D8PEI6	Bifunctional acetylglutamate kinase/N-acetyl-gamma-glutamyl-phosphate reductase	L	pharmacological	12	0	0	0	0	0	0	0	0	0	0	0	0	0	0	0	0	0	0	0	0	0	0	0	0	0	0	0	0	0	0	0	0	0	0	0	0	0	0	0	0	0	0	0
C1_09290C_A	ARG5,6	A0A1D8PEI6	Bifunctional acetylglutamate kinase/N-acetyl-gamma-glutamyl-phosphate reductase	M	untreated	12	0	0	0	0	0	0	0	0	0	0	0	0	0	0	0	0	0	0	0	0	0	0	0	0	0	0	0	0	0	0	0	0	0	0	0	0	0	0	0	0	0	0	0
C1_09290C_A	ARG5,6	A0A1D8PEI6	Bifunctional acetylglutamate kinase/N-acetyl-gamma-glutamyl-phosphate reductase	H	genetic	12	0	0	0	0	0	0	0	0	0	0	0	0	0	0	0	0	0	0	0	0	0	0	0	0	0	0	0	0	0	0	0	0	0	0	0	0	0	0	0	0	0	0	0
C4_00890W_A	ARO1	Q5AME2	Pentafunctional AROM polypeptide [Includes: 3-dehydroquinate synthase (DHQS) (EC 4.2.3.4); 3-phosphoshikimate 1-carboxyvinyltransferase (EC 2.5.1.19) (5-enolpyruvylshikimate-3-phosphate synthase) (EPSP synthase) (EPSPS); Shikimate kinase (SK) (EC 2.7.1.71); 3-dehydroquinate dehydratase (3-dehydroquinase) (EC 4.2.1.10); Shikimate dehydrogenase (EC 1.1.1.25)]	L	pharmacological	12	0	0	0	0	0	0	0	0	0	0	0	0	0	0	0	0	0	0	0	0	0	0	0	0	0	0	0	0	0	0	0	0	0	0	0	0	0	0	0	0	0	0	0
C4_00890W_A	ARO1	Q5AME2	Pentafunctional AROM polypeptide [Includes: 3-dehydroquinate synthase (DHQS) (EC 4.2.3.4); 3-phosphoshikimate 1-carboxyvinyltransferase (EC 2.5.1.19) (5-enolpyruvylshikimate-3-phosphate synthase) (EPSP synthase) (EPSPS); Shikimate kinase (SK) (EC 2.7.1.71); 3-dehydroquinate dehydratase (3-dehydroquinase) (EC 4.2.1.10); Shikimate dehydrogenase (EC 1.1.1.25)]	M	untreated	12	0	0	0	0	0	0	0	0	0	0	0	0	0	0	0	0	0	0	0	0	0	0	0	0	0	0	0	0	0	0	0	0	0	0	0	0	0	0	0	0	0	0	0
C4_00890W_A	ARO1	Q5AME2	Pentafunctional AROM polypeptide [Includes: 3-dehydroquinate synthase (DHQS) (EC 4.2.3.4); 3-phosphoshikimate 1-carboxyvinyltransferase (EC 2.5.1.19) (5-enolpyruvylshikimate-3-phosphate synthase) (EPSP synthase) (EPSPS); Shikimate kinase (SK) (EC 2.7.1.71); 3-dehydroquinate dehydratase (3-dehydroquinase) (EC 4.2.1.10); Shikimate dehydrogenase (EC 1.1.1.25)]	H	genetic	12	0	0	0	0	0	0	0	0	0	0	0	0	0	0	0	0	0	0	0	0	0	0	0	0	0	0	0	0	0	0	0	0	0	0	0	0	0	0	0	0	0	0	0
C6_04290W_A	BRE5	A0A1D8PQC8	Uncharacterized protein	L	pharmacological	12	0	0	0	0	0	0	0	0	0	0	0	0	0	0	0	0	0	0	0	0	0	0	0	0	0	0	0	0	0	0	0	0	0	0	0	0	0	0	0	0	0	0	0
C6_04290W_A	BRE5	A0A1D8PQC8	Uncharacterized protein	M	untreated	12	0	0	0	0	0	0	0	0	0	0	0	0	0	0	0	0	0	0	0	0	0	0	0	0	0	0	0	0	0	0	0	0	0	0	0	0	0	0	0	0	0	0	0
C6_04290W_A	BRE5	A0A1D8PQC8	Uncharacterized protein	H	genetic	12	0	0	0	0	0	0	0	0	0	0	0	0	0	0	0	0	0	0	0	0	0	0	0	0	0	0	0	0	0	0	0	0	0	0	0	0	0	0	0	0	0	0	0
C1_03510C_A	C1_03510C_A	A0A1D8PD11	Uncharacterized protein	L	pharmacological	12	0	0	0	0	0	0	0	0	0	0	0	0	0	0	0	0	0	0	0	0	0	0	0	0	0	0	0	0	0	0	0	0	0	0	0	0	0	0	0	0	0	0	0
C1_03510C_A	C1_03510C_A	A0A1D8PD11	Uncharacterized protein	M	untreated	12	0	0	0	0	0	0	0	0	0	0	0	0	0	0	0	0	0	0	0	0	0	0	0	0	0	0	0	0	0	0	0	0	0	0	0	0	0	0	0	0	0	0	0
C1_03510C_A	C1_03510C_A	A0A1D8PD11	Uncharacterized protein	H	genetic	12	0	0	0	0	0	0	0	0	0	0	0	0	0	0	0	0	0	0	0	0	0	0	0	0	0	0	0	0	0	0	0	0	0	0	0	0	0	0	0	0	0	0	0
CR_03500W_A	CIT1	A0A1D8PSH3	Citrate synthase	L	pharmacological	12	0	0	0	0	0	0	0	0	0	0	0	0	0	0	0	0	0	0	0	0	0	0	0	0	0	0	0	0	0	0	0	0	0	0	0	0	0	0	0	0	0	0	0
CR_03500W_A	CIT1	A0A1D8PSH3	Citrate synthase	M	untreated	12	0	0	0	0	0	0	0	0	0	0	0	0	0	0	0	0	0	0	0	0	0	0	0	0	0	0	0	0	0	0	0	0	0	0	0	0	0	0	0	0	0	0	0
CR_03500W_A	CIT1	A0A1D8PSH3	Citrate synthase	H	genetic	12	0	0	0	0	0	0	0	0	0	0	0	0	0	0	0	0	0	0	0	0	0	0	0	0	0	0	0	0	0	0	0	0	0	0	0	0	0	0	0	0	0	0	0
C3_00950C_A	CPR7	A0A1D8PJ59	Peptidylprolyl isomerase	L	pharmacological	12	0	0	0	0	0	0	0	0	0	0	0	0	0	0	0	0	0	0	0	0	0	0	0	0	0	0	0	0	0	0	0	0	0	0	0	0	0	0	0	0	0	0	0
C3_00950C_A	CPR7	A0A1D8PJ59	Peptidylprolyl isomerase	M	untreated	12	0	0	0	0	0	0	0	0	0	0	0	0	0	0	0	0	0	0	0	0	0	0	0	0	0	0	0	0	0	0	0	0	0	0	0	0	0	0	0	0	0	0	0
C3_00950C_A	CPR7	A0A1D8PJ59	Peptidylprolyl isomerase	H	genetic	12	0	0	0	0	0	0	0	0	0	0	0	0	0	0	0	0	0	0	0	0	0	0	0	0	0	0	0	0	0	0	0	0	0	0	0	0	0	0	0	0	0	0	0
C3_06360C_A	CYP5	A0A1D8PKL0	Peptidyl-prolyl cis-trans isomerase (PPIase) (EC 5.2.1.8) (Fragment)	L	pharmacological	12	0	0	0	0	0	0	0	0	0	0	0	0	0	0	0	0	0	0	0	0	0	0	0	0	0	0	0	0	0	0	0	0	0	0	0	0	0	0	0	0	0	0	0
C3_06360C_A	CYP5	A0A1D8PKL0	Peptidyl-prolyl cis-trans isomerase (PPIase) (EC 5.2.1.8) (Fragment)	M	untreated	12	0	0	0	0	0	0	0	0	0	0	0	0	0	0	0	0	0	0	0	0	0	0	0	0	0	0	0	0	0	0	0	0	0	0	0	0	0	0	0	0	0	0	0
C3_06360C_A	CYP5	A0A1D8PKL0	Peptidyl-prolyl cis-trans isomerase (PPIase) (EC 5.2.1.8) (Fragment)	H	genetic	12	0	0	0	0	0	0	0	0	0	0	0	0	0	0	0	0	0	0	0	0	0	0	0	0	0	0	0	0	0	0	0	0	0	0	0	0	0	0	0	0	0	0	0
CR_03170W_A	DPS1-1	Q59UF7	Aspartate--tRNA ligase	L	pharmacological	12	0	0	0	0	0	0	0	0	0	0	0	0	0	0	0	0	0	0	0	0	0	0	0	0	0	0	0	0	0	0	0	0	0	0	0	0	0	0	0	0	0	0	0
CR_03170W_A	DPS1-1	Q59UF7	Aspartate--tRNA ligase	M	untreated	12	0	0	0	0	0	0	0	0	0	0	0	0	0	0	0	0	0	0	0	0	0	0	0	0	0	0	0	0	0	0	0	0	0	0	0	0	0	0	0	0	0	0	0
CR_03170W_A	DPS1-1	Q59UF7	Aspartate--tRNA ligase	H	genetic	12	0	0	0	0	0	0	0	0	0	0	0	0	0	0	0	0	0	0	0	0	0	0	0	0	0	0	0	0	0	0	0	0	0	0	0	0	0	0	0	0	0	0	0
C1_03190C_A	ECM33	A0A1D8PCY4	Ecm33p	L	pharmacological	12	0	0	0	0	0	0	0	0	0	0	0	0	0	0	0	0	0	0	0	0	0	0	0	0	0	0	0	0	0	0	0	0	0	0	0	0	0	0	0	0	0	0	0
C1_03190C_A	ECM33	A0A1D8PCY4	Ecm33p	M	untreated	12	0	0	0	0	0	0	0	0	0	0	0	0	0	0	0	0	0	0	0	0	0	0	0	0	0	0	0	0	0	0	0	0	0	0	0	0	0	0	0	0	0	0	0
C1_03190C_A	ECM33	A0A1D8PCY4	Ecm33p	H	genetic	12	0	0	0	0	0	0	0	0	0	0	0	0	0	0	0	0	0	0	0	0	0	0	0	0	0	0	0	0	0	0	0	0	0	0	0	0	0	0	0	0	0	0	0
CR_02130W_A	ECM4	A0A1D8PS56	Omega-class glutathione transferase	L	pharmacological	12	0	0	0	0	0	0	0	0	0	0	0	0	0	0	0	0	0	0	0	0	0	0	0	0	0	0	0	0	0	0	0	0	0	0	0	0	0	0	0	0	0	0	0
CR_02130W_A	ECM4	A0A1D8PS56	Omega-class glutathione transferase	M	untreated	12	0	0	0	0	0	0	0	0	0	0	0	0	0	0	0	0	0	0	0	0	0	0	0	0	0	0	0	0	0	0	0	0	0	0	0	0	0	0	0	0	0	0	0
CR_02130W_A	ECM4	A0A1D8PS56	Omega-class glutathione transferase	H	genetic	12	0	0	0	0	0	0	0	0	0	0	0	0	0	0	0	0	0	0	0	0	0	0	0	0	0	0	0	0	0	0	0	0	0	0	0	0	0	0	0	0	0	0	0
CR_03740C_A	FMN1	Q5A015	Riboflavin kinase	L	pharmacological	12	0	0	0	0	0	0	0	0	0	0	0	0	0	0	0	0	0	0	0	0	0	0	0	0	0	0	0	0	0	0	0	0	0	0	0	0	0	0	0	0	0	0	0
CR_03740C_A	FMN1	Q5A015	Riboflavin kinase	M	untreated	12	0	0	0	0	0	0	0	0	0	0	0	0	0	0	0	0	0	0	0	0	0	0	0	0	0	0	0	0	0	0	0	0	0	0	0	0	0	0	0	0	0	0	0
CR_03740C_A	FMN1	Q5A015	Riboflavin kinase	H	genetic	12	0	0	0	0	0	0	0	0	0	0	0	0	0	0	0	0	0	0	0	0	0	0	0	0	0	0	0	0	0	0	0	0	0	0	0	0	0	0	0	0	0	0	0
C2_03870W_A	GNA1	Q5AHF9	Glucosamine 6-phosphate N-acetyltransferase	L	pharmacological	12	0	0	0	0	0	0	0	0	0	0	0	0	0	0	0	0	0	0	0	0	0	0	0	0	0	0	0	0	0	0	0	0	0	0	0	0	0	0	0	0	0	0	0
C2_03870W_A	GNA1	Q5AHF9	Glucosamine 6-phosphate N-acetyltransferase	M	untreated	12	0	0	0	0	0	0	0	0	0	0	0	0	0	0	0	0	0	0	0	0	0	0	0	0	0	0	0	0	0	0	0	0	0	0	0	0	0	0	0	0	0	0	0
C2_03870W_A	GNA1	Q5AHF9	Glucosamine 6-phosphate N-acetyltransferase	H	genetic	12	0	0	0	0	0	0	0	0	0	0	0	0	0	0	0	0	0	0	0	0	0	0	0	0	0	0	0	0	0	0	0	0	0	0	0	0	0	0	0	0	0	0	0
C1_09490C_A	GUA1	Q5APF2	GMP synthase [glutamine-hydrolyzing] (EC 6.3.5.2) (GMP synthetase) (Glutamine amidotransferase)	L	pharmacological	12	0	0	0	0	0	0	0	0	0	0	0	0	0	0	0	0	0	0	0	0	0	0	0	0	0	0	0	0	0	0	0	0	0	0	0	0	0	0	0	0	0	2352300	0
C1_09490C_A	GUA1	Q5APF2	GMP synthase [glutamine-hydrolyzing] (EC 6.3.5.2) (GMP synthetase) (Glutamine amidotransferase)	M	untreated	12	0	0	0	0	0	0	0	0	0	0	0	0	0	0	0	0	0	0	0	0	0	0	0	0	0	0	0	0	0	0	0	0	0	0	0	0	0	0	0	0	0	2873100	0
C1_09490C_A	GUA1	Q5APF2	GMP synthase [glutamine-hydrolyzing] (EC 6.3.5.2) (GMP synthetase) (Glutamine amidotransferase)	H	genetic	12	0	0	0	0	0	0	0	0	0	0	0	0	0	0	0	0	0	0	0	0	0	0	0	0	0	0	0	0	0	0	0	0	0	0	0	0	0	0	0	0	0	2674500	0
C4_01690C_A	HRT2	A0A1D8PLC6	Putative methyltransferase	L	pharmacological	12	0	0	0	0	0	0	0	0	0	0	0	0	0	0	0	0	0	0	0	0	0	0	0	0	0	0	0	0	0	0	0	0	0	0	0	0	0	0	0	0	0	0	0
C4_01690C_A	HRT2	A0A1D8PLC6	Putative methyltransferase	M	untreated	12	0	0	0	0	0	0	0	0	0	0	0	0	0	0	0	0	0	0	0	0	0	0	0	0	0	0	0	0	0	0	0	0	0	0	0	0	0	0	0	0	0	0	0
C4_01690C_A	HRT2	A0A1D8PLC6	Putative methyltransferase	H	genetic	12	0	0	0	0	0	0	0	0	0	0	0	0	0	0	0	0	0	0	0	0	0	0	0	0	0	0	0	0	0	0	0	0	0	0	0	0	0	0	0	0	0	0	0
C3_05830W_A	KRE6	A0A1D8PKB6	Beta-glucan synthesis-associated protein	L	pharmacological	12	0	0	0	0	0	0	0	0	0	0	0	0	0	0	0	0	0	0	0	0	0	0	0	0	0	0	0	0	0	0	0	0	0	0	0	0	0	0	0	0	0	0	0
C3_05830W_A	KRE6	A0A1D8PKB6	Beta-glucan synthesis-associated protein	M	untreated	12	0	0	0	0	0	0	0	0	0	0	0	0	0	0	0	0	0	0	0	0	0	0	0	0	0	0	0	0	0	0	0	0	0	0	0	0	0	0	0	0	0	0	0
C3_05830W_A	KRE6	A0A1D8PKB6	Beta-glucan synthesis-associated protein	H	genetic	12	0	0	0	0	0	0	0	0	0	0	0	0	0	0	0	0	0	0	0	0	0	0	0	0	0	0	0	0	0	0	0	0	0	0	0	0	0	0	0	0	0	0	0
CR_04480C_A	LAP3	Q5A6L5	Bleomycin hydrolase	L	pharmacological	12	0	0	0	0	0	0	0	0	0	0	0	0	0	0	0	0	0	0	0	0	0	0	0	0	0	0	0	0	0	0	0	0	0	0	0	0	0	0	0	0	0	0	0
CR_04480C_A	LAP3	Q5A6L5	Bleomycin hydrolase	M	untreated	12	0	0	0	0	0	0	0	0	0	0	0	0	0	0	0	0	0	0	0	0	0	0	0	0	0	0	0	0	0	0	0	0	0	0	0	0	0	0	0	0	0	0	0
CR_04480C_A	LAP3	Q5A6L5	Bleomycin hydrolase	H	genetic	12	0	0	0	0	0	0	0	0	0	0	0	0	0	0	0	0	0	0	0	0	0	0	0	0	0	0	0	0	0	0	0	0	0	0	0	0	0	0	0	0	0	0	0
C3_06590W_A	LYS9	A0A1D8PKJ4	Saccharopine dehydrogenase (NADP+, L-glutamate-forming)	L	pharmacological	12	0	0	0	0	0	0	0	0	0	0	0	0	0	0	0	0	0	0	0	0	0	0	0	0	0	0	0	0	0	0	0	0	0	0	0	0	0	0	0	0	0	0	0
C3_06590W_A	LYS9	A0A1D8PKJ4	Saccharopine dehydrogenase (NADP+, L-glutamate-forming)	M	untreated	12	0	0	0	0	0	0	0	0	0	0	0	0	0	0	0	0	0	0	0	0	0	0	0	0	0	0	0	0	0	0	0	0	0	0	0	0	0	0	0	0	0	0	0
C3_06590W_A	LYS9	A0A1D8PKJ4	Saccharopine dehydrogenase (NADP+, L-glutamate-forming)	H	genetic	12	0	0	0	0	0	0	0	0	0	0	0	0	0	0	0	0	0	0	0	0	0	0	0	0	0	0	0	0	0	0	0	0	0	0	0	0	0	0	0	0	0	0	0
C4_06850C_A	MAP1	A0A1D8PMP9	Methionine aminopeptidase (EC 3.4.11.18)	L	pharmacological	12	0	0	0	0	0	0	0	0	0	0	0	0	0	0	0	0	0	0	0	0	0	0	0	0	0	0	0	0	0	0	0	0	0	0	0	0	0	0	0	0	0	0	0
C4_06850C_A	MAP1	A0A1D8PMP9	Methionine aminopeptidase (EC 3.4.11.18)	M	untreated	12	0	0	0	0	0	0	0	0	0	0	0	0	0	0	0	0	0	0	0	0	0	0	0	0	0	0	0	0	0	0	0	0	0	0	0	0	0	0	0	0	0	0	0
C4_06850C_A	MAP1	A0A1D8PMP9	Methionine aminopeptidase (EC 3.4.11.18)	H	genetic	12	0	0	0	0	0	0	0	0	0	0	0	0	0	0	0	0	0	0	0	0	0	0	0	0	0	0	0	0	0	0	0	0	0	0	0	0	0	0	0	0	0	0	0
C1_01060W_A	MBF1	Q5A940	Multiprotein-bridging factor 1	L	pharmacological	12	0	0	0	0	0	0	0	0	0	0	0	0	0	0	0	0	0	0	0	0	0	0	0	34916000	3868600	0	0	0	0	0	0	0	0	0	3080800	29827000	2485100	0	0	366180000	0	0	25016000
C1_01060W_A	MBF1	Q5A940	Multiprotein-bridging factor 1	M	untreated	12	0	0	0	0	0	0	0	0	0	0	0	0	0	0	0	0	0	0	0	0	0	0	0	41820000	3434800	0	0	0	0	0	0	0	0	0	2457100	22229000	2453200	0	0	367970000	0	0	25760000
C1_01060W_A	MBF1	Q5A940	Multiprotein-bridging factor 1	H	genetic	12	0	0	0	0	0	0	0	0	0	0	0	0	0	0	0	0	0	0	0	0	0	0	0	39140000	5175500	0	0	0	0	0	0	0	0	0	3751200	26967000	2715300	0	0	411280000	0	0	17096000
C1_00070W_A	MVD	A0A1D8PC43	Diphosphomevalonate decarboxylase (EC 4.1.1.33) (Mevalonate pyrophosphate decarboxylase)	L	pharmacological	12	0	0	0	0	0	0	0	0	0	0	0	0	0	0	0	0	0	0	0	0	0	0	2170200	0	0	0	0	0	0	0	0	0	0	20893000	12715000	0	0	0	127930000	0	0	0	0
C1_00070W_A	MVD	A0A1D8PC43	Diphosphomevalonate decarboxylase (EC 4.1.1.33) (Mevalonate pyrophosphate decarboxylase)	M	untreated	12	0	0	0	0	0	0	0	0	0	0	0	0	0	0	0	0	0	0	0	0	0	0	1422200	0	0	0	0	0	0	0	0	0	0	17403000	12828000	0	0	0	122550000	0	0	0	0
C1_00070W_A	MVD	A0A1D8PC43	Diphosphomevalonate decarboxylase (EC 4.1.1.33) (Mevalonate pyrophosphate decarboxylase)	H	genetic	12	0	0	0	0	0	0	0	0	0	0	0	0	0	0	0	0	0	0	0	0	0	0	2240400	0	0	0	0	0	0	0	0	0	0	9132300	11007000	0	0	0	93515000	0	0	0	0
C7_04040C_A	NPT1	A0A1D8PRI0	Nicotinate phosphoribosyltransferase (EC 6.3.4.21)	L	pharmacological	12	0	0	0	0	0	0	0	0	0	0	0	0	0	0	0	0	0	0	0	0	0	0	0	0	0	0	0	0	0	0	0	0	0	0	0	0	0	0	0	0	0	0	0
C7_04040C_A	NPT1	A0A1D8PRI0	Nicotinate phosphoribosyltransferase (EC 6.3.4.21)	M	untreated	12	0	0	0	0	0	0	0	0	0	0	0	0	0	0	0	0	0	0	0	0	0	0	0	0	0	0	0	0	0	0	0	0	0	0	0	0	0	0	0	0	0	0	0
C7_04040C_A	NPT1	A0A1D8PRI0	Nicotinate phosphoribosyltransferase (EC 6.3.4.21)	H	genetic	12	0	0	0	0	0	0	0	0	0	0	0	0	0	0	0	0	0	0	0	0	0	0	0	0	0	0	0	0	0	0	0	0	0	0	0	0	0	0	0	0	0	0	0
C5_00790C_A	NRD1	A0A1D8PN05	Nrd1 complex RNA-binding subunit	L	pharmacological	12	0	0	0	0	0	0	0	0	0	0	0	0	0	0	0	0	0	0	0	0	0	0	0	0	0	0	0	0	0	0	0	0	0	0	0	0	0	0	0	0	0	0	0
C5_00790C_A	NRD1	A0A1D8PN05	Nrd1 complex RNA-binding subunit	M	untreated	12	0	0	0	0	0	0	0	0	0	0	0	0	0	0	0	0	0	0	0	0	0	0	0	0	0	0	0	0	0	0	0	0	0	0	0	0	0	0	0	0	0	0	0
C5_00790C_A	NRD1	A0A1D8PN05	Nrd1 complex RNA-binding subunit	H	genetic	12	0	0	0	0	0	0	0	0	0	0	0	0	0	0	0	0	0	0	0	0	0	0	0	0	0	0	0	0	0	0	0	0	0	0	0	0	0	0	0	0	0	0	0
C5_01770C_A	OBPA	Q9UW25	Oxysterol-binding protein-like protein OBPa	L	pharmacological	12	0	0	0	0	0	0	0	0	0	0	0	0	0	0	0	0	0	0	0	0	0	0	0	0	0	0	0	0	0	0	0	0	0	0	0	0	0	0	0	0	0	0	0
C5_01770C_A	OBPA	Q9UW25	Oxysterol-binding protein-like protein OBPa	M	untreated	12	0	0	0	0	0	0	0	0	0	0	0	0	0	0	0	0	0	0	0	0	0	0	0	0	0	0	0	0	0	0	0	0	0	0	0	0	0	0	0	0	0	0	0
C5_01770C_A	OBPA	Q9UW25	Oxysterol-binding protein-like protein OBPa	H	genetic	12	0	0	0	0	0	0	0	0	0	0	0	0	0	0	0	0	0	0	0	0	0	0	0	0	0	0	0	0	0	0	0	0	0	0	0	0	0	0	0	0	0	0	0
C4_04870C_A	PAT1	A0A1D8PM60	Uncharacterized protein	L	pharmacological	12	0	0	0	0	0	0	0	0	0	0	0	0	0	0	0	0	0	0	0	0	0	0	0	0	0	0	0	0	0	0	0	0	0	0	0	0	0	0	0	0	0	0	0
C4_04870C_A	PAT1	A0A1D8PM60	Uncharacterized protein	M	untreated	12	0	0	0	0	0	0	0	0	0	0	0	0	0	0	0	0	0	0	0	0	0	0	0	0	0	0	0	0	0	0	0	0	0	0	0	0	0	0	0	0	0	0	0
C4_04870C_A	PAT1	A0A1D8PM60	Uncharacterized protein	H	genetic	12	0	0	0	0	0	0	0	0	0	0	0	0	0	0	0	0	0	0	0	0	0	0	0	0	0	0	0	0	0	0	0	0	0	0	0	0	0	0	0	0	0	0	0
C3_00620C_A	PET191	A0A1D8PIZ2	Uncharacterized protein	L	pharmacological	12	0	0	0	0	0	0	0	0	0	0	0	0	0	0	0	0	0	0	0	0	0	0	0	0	0	0	0	0	0	0	0	0	0	0	0	0	0	0	0	0	0	0	0
C3_00620C_A	PET191	A0A1D8PIZ2	Uncharacterized protein	M	untreated	12	0	0	0	0	0	0	0	0	0	0	0	0	0	0	0	0	0	0	0	0	0	0	0	0	0	0	0	0	0	0	0	0	0	0	0	0	0	0	0	0	0	0	0
C3_00620C_A	PET191	A0A1D8PIZ2	Uncharacterized protein	H	genetic	12	0	0	0	0	0	0	0	0	0	0	0	0	0	0	0	0	0	0	0	0	0	0	0	0	0	0	0	0	0	0	0	0	0	0	0	0	0	0	0	0	0	0	0
C3_04880W_A	PIN3	Q5ANE7	Pin3p	L	pharmacological	12	0	0	0	0	0	0	0	0	0	0	0	0	0	0	0	0	0	0	0	3646300	0	0	0	0	0	0	0	0	75185000	0	0	240580000	167900000	0	0	9783100	0	0	0	0	4399500	0	0
C3_04880W_A	PIN3	Q5ANE7	Pin3p	M	untreated	12	0	0	0	0	0	0	0	0	0	0	0	0	0	0	0	0	0	0	0	2800400	0	0	0	0	0	0	0	0	72777000	0	0	228300000	125330000	0	0	9449800	0	0	0	0	4383100	0	0
C3_04880W_A	PIN3	Q5ANE7	Pin3p	H	genetic	12	0	0	0	0	0	0	0	0	0	0	0	0	0	0	0	0	0	0	0	5390200	0	0	0	0	0	0	0	0	78592000	0	0	208800000	147690000	0	0	8041800	0	0	0	0	4956900	0	0
C1_07030C_A	RBT4	Q5AB48	Secreted protein RBT4 (PRY family protein 4) (Repressed by TUP1 protein 4)	L	pharmacological	12	0	0	0	0	0	0	0	0	0	0	0	0	0	0	0	0	0	0	0	0	0	0	0	0	0	0	0	0	0	0	0	0	0	0	0	0	0	0	0	0	0	0	0
C1_07030C_A	RBT4	Q5AB48	Secreted protein RBT4 (PRY family protein 4) (Repressed by TUP1 protein 4)	M	untreated	12	0	0	0	0	0	0	0	0	0	0	0	0	0	0	0	0	0	0	0	0	0	0	0	0	0	0	0	0	0	0	0	0	0	0	0	0	0	0	0	0	0	0	0
C1_07030C_A	RBT4	Q5AB48	Secreted protein RBT4 (PRY family protein 4) (Repressed by TUP1 protein 4)	H	genetic	12	0	0	0	0	0	0	0	0	0	0	0	0	0	0	0	0	0	0	0	0	0	0	0	0	0	0	0	0	0	0	0	0	0	0	0	0	0	0	0	0	0	0	0
C3_05000W_A	RDI1	Q5AND4	Rdi1p	L	pharmacological	12	0	0	0	0	0	0	0	0	0	0	0	0	0	0	0	0	0	0	0	0	0	0	0	0	0	0	0	0	0	0	0	0	0	0	0	0	0	0	0	54624000	91990000	9122000	89837000
C3_05000W_A	RDI1	Q5AND4	Rdi1p	M	untreated	12	0	0	0	0	0	0	0	0	0	0	0	0	0	0	0	0	0	0	0	0	0	0	0	0	0	0	0	0	0	0	0	0	0	0	0	0	0	0	0	40425000	71883000	10022000	68534000
C3_05000W_A	RDI1	Q5AND4	Rdi1p	H	genetic	12	0	0	0	0	0	0	0	0	0	0	0	0	0	0	0	0	0	0	0	0	0	0	0	0	0	0	0	0	0	0	0	0	0	0	0	0	0	0	0	67535000	125570000	12110000	113670000
C6_02860W_A	STE23	A0A1D8PQ06	Metalloendopeptidase	L	pharmacological	12	0	0	0	0	0	0	0	0	0	0	0	0	0	0	0	0	0	0	0	0	0	0	0	0	0	0	0	0	0	0	0	0	0	0	0	0	0	0	0	0	0	0	0
C6_02860W_A	STE23	A0A1D8PQ06	Metalloendopeptidase	M	untreated	12	0	0	0	0	0	0	0	0	0	0	0	0	0	0	0	0	0	0	0	0	0	0	0	0	0	0	0	0	0	0	0	0	0	0	0	0	0	0	0	0	0	0	0
C6_02860W_A	STE23	A0A1D8PQ06	Metalloendopeptidase	H	genetic	12	0	0	0	0	0	0	0	0	0	0	0	0	0	0	0	0	0	0	0	0	0	0	0	0	0	0	0	0	0	0	0	0	0	0	0	0	0	0	0	0	0	0	0
C5_02270W_A	THR4	A0A1D8PNG9	Threonine synthase	L	pharmacological	12	0	0	0	0	0	0	0	0	0	0	0	0	0	0	0	0	0	0	0	0	0	0	7676200	0	3901900	0	0	0	0	0	0	0	0	0	0	0	0	0	0	0	0	0	0
C5_02270W_A	THR4	A0A1D8PNG9	Threonine synthase	M	untreated	12	0	0	0	0	0	0	0	0	0	0	0	0	0	0	0	0	0	0	0	0	0	0	8263400	0	2417100	0	0	0	0	0	0	0	0	0	0	0	0	0	0	0	0	0	0
C5_02270W_A	THR4	A0A1D8PNG9	Threonine synthase	H	genetic	12	0	0	0	0	0	0	0	0	0	0	0	0	0	0	0	0	0	0	0	0	0	0	13095000	0	2936700	0	0	0	0	0	0	0	0	0	0	0	0	0	0	0	0	0	0
C2_09930W_A	UBX4	Q59YG7	Uncharacterized protein	L	pharmacological	12	0	0	0	0	0	0	0	0	0	0	0	0	0	0	0	0	0	0	0	0	0	0	0	0	0	0	0	0	0	0	0	0	0	0	0	0	0	0	0	0	0	0	0
C2_09930W_A	UBX4	Q59YG7	Uncharacterized protein	M	untreated	12	0	0	0	0	0	0	0	0	0	0	0	0	0	0	0	0	0	0	0	0	0	0	0	0	0	0	0	0	0	0	0	0	0	0	0	0	0	0	0	0	0	0	0
C2_09930W_A	UBX4	Q59YG7	Uncharacterized protein	H	genetic	12	0	0	0	0	0	0	0	0	0	0	0	0	0	0	0	0	0	0	0	0	0	0	0	0	0	0	0	0	0	0	0	0	0	0	0	0	0	0	0	0	0	0	0
C3_01730C_A	UTR2	Q5AJC0	Extracellular glycosidase UTR2 (EC 3.2.-.-) (Cell-surface factor 4)	L	pharmacological	12	0	0	0	0	0	0	0	0	0	0	0	0	0	0	0	0	0	0	0	0	0	0	0	0	0	0	0	0	0	0	0	0	0	0	0	0	0	0	0	0	0	0	0
C3_01730C_A	UTR2	Q5AJC0	Extracellular glycosidase UTR2 (EC 3.2.-.-) (Cell-surface factor 4)	M	untreated	12	0	0	0	0	0	0	0	0	0	0	0	0	0	0	0	0	0	0	0	0	0	0	0	0	0	0	0	0	0	0	0	0	0	0	0	0	0	0	0	0	0	0	0
C3_01730C_A	UTR2	Q5AJC0	Extracellular glycosidase UTR2 (EC 3.2.-.-) (Cell-surface factor 4)	H	genetic	12	0	0	0	0	0	0	0	0	0	0	0	0	0	0	0	0	0	0	0	0	0	0	0	0	0	0	0	0	0	0	0	0	0	0	0	0	0	0	0	0	0	0	0
C1_12380C_A	WRS1	Q5A3P4	Tryptophan--tRNA ligase	L	pharmacological	12	0	0	0	0	0	0	0	0	0	0	0	0	0	0	0	0	0	0	0	0	0	0	0	0	0	0	0	0	0	0	0	0	0	0	0	0	0	0	0	0	0	0	0
C1_12380C_A	WRS1	Q5A3P4	Tryptophan--tRNA ligase	M	untreated	12	0	0	0	0	0	0	0	0	0	0	0	0	0	0	0	0	0	0	0	0	0	0	0	0	0	0	0	0	0	0	0	0	0	0	0	0	0	0	0	0	0	0	0
C1_12380C_A	WRS1	Q5A3P4	Tryptophan--tRNA ligase	H	genetic	12	0	0	0	0	0	0	0	0	0	0	0	0	0	0	0	0	0	0	0	0	0	0	0	0	0	0	0	0	0	0	0	0	0	0	0	0	0	0	0	0	0	0	0
C1_04890W_A	YBN5	A0A1D8PDE8	Obg-like ATPase 1	L	pharmacological	12	0	0	0	0	0	0	0	0	0	0	0	0	0	0	0	0	0	0	0	0	0	0	0	0	0	0	0	0	0	0	0	0	0	0	0	0	0	0	0	0	0	0	0
C1_04890W_A	YBN5	A0A1D8PDE8	Obg-like ATPase 1	M	untreated	12	0	0	0	0	0	0	0	0	0	0	0	0	0	0	0	0	0	0	0	0	0	0	0	0	0	0	0	0	0	0	0	0	0	0	0	0	0	0	0	0	0	0	0
C1_04890W_A	YBN5	A0A1D8PDE8	Obg-like ATPase 1	H	genetic	12	0	0	0	0	0	0	0	0	0	0	0	0	0	0	0	0	0	0	0	0	0	0	0	0	0	0	0	0	0	0	0	0	0	0	0	0	0	0	0	0	0	0	0
C1_14060W_A	YBR056W	A0A1D8PFV8	17-beta-hydroxysteroid dehydrogenase-like protein	L	pharmacological	12	0	0	0	0	0	0	0	0	0	0	0	0	0	0	0	0	0	0	0	0	0	0	0	0	0	0	0	0	0	3888100	10504000	0	0	0	0	0	0	0	0	0	0	0	0
C1_14060W_A	YBR056W	A0A1D8PFV8	17-beta-hydroxysteroid dehydrogenase-like protein	M	untreated	12	0	0	0	0	0	0	0	0	0	0	0	0	0	0	0	0	0	0	0	0	0	0	0	0	0	0	0	0	0	1894700	7453200	0	0	0	0	0	0	0	0	0	0	0	0
C1_14060W_A	YBR056W	A0A1D8PFV8	17-beta-hydroxysteroid dehydrogenase-like protein	H	genetic	12	0	0	0	0	0	0	0	0	0	0	0	0	0	0	0	0	0	0	0	0	0	0	0	0	0	0	0	0	0	3766500	6901700	0	0	0	0	0	0	0	0	0	0	0	0
C1_01530C_A	YDR341C	A0A1D8PCI5	Arginine--tRNA ligase	L	pharmacological	12	0	0	0	0	0	0	0	0	0	0	0	0	0	0	0	0	0	0	0	0	0	0	0	0	0	0	0	0	0	0	0	0	0	0	0	0	0	0	0	0	0	0	0
C1_01530C_A	YDR341C	A0A1D8PCI5	Arginine--tRNA ligase	M	untreated	12	0	0	0	0	0	0	0	0	0	0	0	0	0	0	0	0	0	0	0	0	0	0	0	0	0	0	0	0	0	0	0	0	0	0	0	0	0	0	0	0	0	0	0
C1_01530C_A	YDR341C	A0A1D8PCI5	Arginine--tRNA ligase	H	genetic	12	0	0	0	0	0	0	0	0	0	0	0	0	0	0	0	0	0	0	0	0	0	0	0	0	0	0	0	0	0	0	0	0	0	0	0	0	0	0	0	0	0	0	0
C1_02430C_A	YGR054W	A0A1D8PCQ3	Eukaryotic translation initiation factor 2A (eIF-2A)	L	pharmacological	12	0	0	0	0	0	0	0	0	0	0	0	0	0	0	0	0	0	0	0	0	0	0	0	0	0	0	0	0	0	0	0	0	0	0	0	0	0	0	0	0	0	0	0
C1_02430C_A	YGR054W	A0A1D8PCQ3	Eukaryotic translation initiation factor 2A (eIF-2A)	M	untreated	12	0	0	0	0	0	0	0	0	0	0	0	0	0	0	0	0	0	0	0	0	0	0	0	0	0	0	0	0	0	0	0	0	0	0	0	0	0	0	0	0	0	0	0
C1_02430C_A	YGR054W	A0A1D8PCQ3	Eukaryotic translation initiation factor 2A (eIF-2A)	H	genetic	12	0	0	0	0	0	0	0	0	0	0	0	0	0	0	0	0	0	0	0	0	0	0	0	0	0	0	0	0	0	0	0	0	0	0	0	0	0	0	0	0	0	0	0
C6_03960W_A	YOL057W	A0A1D8PQB4	Dipeptidyl peptidase 3 (EC 3.4.14.4) (Dipeptidyl aminopeptidase III) (Dipeptidyl peptidase III)	L	pharmacological	12	0	0	0	0	0	0	0	0	0	0	0	0	0	0	0	0	0	0	0	0	0	0	0	0	0	0	0	0	0	0	0	0	0	0	0	0	0	0	0	0	0	0	0
C6_03960W_A	YOL057W	A0A1D8PQB4	Dipeptidyl peptidase 3 (EC 3.4.14.4) (Dipeptidyl aminopeptidase III) (Dipeptidyl peptidase III)	M	untreated	12	0	0	0	0	0	0	0	0	0	0	0	0	0	0	0	0	0	0	0	0	0	0	0	0	0	0	0	0	0	0	0	0	0	0	0	0	0	0	0	0	0	0	0
C6_03960W_A	YOL057W	A0A1D8PQB4	Dipeptidyl peptidase 3 (EC 3.4.14.4) (Dipeptidyl aminopeptidase III) (Dipeptidyl peptidase III)	H	genetic	12	0	0	0	0	0	0	0	0	0	0	0	0	0	0	0	0	0	0	0	0	0	0	0	0	0	0	0	0	0	0	0	0	0	0	0	0	0	0	0	0	0	0	0
CR_09240C_A	YPL225W	A0A1D8PTY0	Uncharacterized protein	L	pharmacological	12	0	0	0	0	0	0	0	0	0	0	0	0	0	0	0	0	0	0	0	0	0	0	0	0	0	0	0	0	0	0	0	0	0	0	0	0	0	0	0	0	0	0	0
CR_09240C_A	YPL225W	A0A1D8PTY0	Uncharacterized protein	M	untreated	12	0	0	0	0	0	0	0	0	0	0	0	0	0	0	0	0	0	0	0	0	0	0	0	0	0	0	0	0	0	0	0	0	0	0	0	0	0	0	0	0	0	0	0
CR_09240C_A	YPL225W	A0A1D8PTY0	Uncharacterized protein	H	genetic	12	0	0	0	0	0	0	0	0	0	0	0	0	0	0	0	0	0	0	0	0	0	0	0	0	0	0	0	0	0	0	0	0	0	0	0	0	0	0	0	0	0	0	0
CR_00740C_A	BMT3	Q5A846	Beta-mannosyltransferase 3 (EC 2.4.1.-) (WRY family protein 9)	L	pharmacological	13	0	0	0	0	0	0	0	0	0	0	0	0	0	0	0	0	0	0	0	0	0	0	0	7176400	0	0	0	0	0	0	0	0	0	0	0	0	0	0	0	0	0	0	0
CR_00740C_A	BMT3	Q5A846	Beta-mannosyltransferase 3 (EC 2.4.1.-) (WRY family protein 9)	M	untreated	13	0	0	0	0	0	0	0	0	0	0	0	0	0	0	0	0	0	0	0	0	0	0	0	0	0	0	0	0	0	0	0	0	0	0	0	0	0	0	0	0	0	0	0
CR_00740C_A	BMT3	Q5A846	Beta-mannosyltransferase 3 (EC 2.4.1.-) (WRY family protein 9)	H	genetic	13	0	0	0	0	0	0	0	0	0	0	0	0	0	0	0	0	0	0	0	0	0	0	0	0	0	0	0	0	0	0	0	0	0	0	0	0	0	0	0	0	0	0	0
C2_08850C_A	C2_08850C_A	Q59SC0	Uncharacterized protein	L	pharmacological	13	0	0	0	0	0	0	0	0	0	0	0	0	0	0	0	0	0	0	0	0	0	0	0	0	0	0	0	0	0	0	0	0	0	0	0	0	0	0	0	0	0	0	0
C2_08850C_A	C2_08850C_A	Q59SC0	Uncharacterized protein	M	untreated	13	0	0	0	0	0	0	0	0	0	0	0	0	0	0	0	0	0	0	0	0	0	0	0	0	0	0	0	0	0	0	0	0	0	0	0	0	0	0	0	0	0	0	0
C2_08850C_A	C2_08850C_A	Q59SC0	Uncharacterized protein	H	genetic	13	0	0	0	0	0	0	0	0	0	0	0	0	0	0	0	0	0	0	0	0	0	0	0	0	0	0	0	0	0	0	0	0	0	0	0	0	0	0	0	0	0	0	0
C1_03140W_A	CNL1	Q5AI45	Uncharacterized protein	L	pharmacological	13	0	0	0	0	0	0	0	0	0	0	0	0	0	0	0	0	0	0	0	0	0	0	0	0	0	0	0	0	0	0	0	0	0	0	0	0	0	0	0	0	0	0	0
C1_03140W_A	CNL1	Q5AI45	Uncharacterized protein	M	untreated	13	0	0	0	0	0	0	0	0	0	0	0	0	0	0	0	0	0	0	0	0	0	0	0	0	0	0	0	0	0	0	0	0	0	0	0	0	0	0	0	0	0	0	0
C1_03140W_A	CNL1	Q5AI45	Uncharacterized protein	H	genetic	13	0	0	0	0	0	0	0	0	0	0	0	0	0	0	0	0	0	0	0	0	0	0	0	0	0	0	0	0	0	0	0	0	0	0	0	0	0	0	0	0	0	0	0
C4_01010C_A	DAG7	Q5AMF9	Dag7p	L	pharmacological	13	0	0	0	0	0	0	0	0	0	0	0	0	0	0	0	0	0	0	0	0	0	0	0	0	0	0	0	0	0	0	0	0	0	0	0	0	0	0	0	0	0	0	0
C4_01010C_A	DAG7	Q5AMF9	Dag7p	M	untreated	13	0	0	0	0	0	0	0	0	0	0	0	0	0	0	0	0	0	0	0	0	0	0	0	0	0	0	0	0	0	0	0	0	0	0	0	0	0	0	0	0	0	0	0
C4_01010C_A	DAG7	Q5AMF9	Dag7p	H	genetic	13	0	0	0	0	0	0	0	0	0	0	0	0	0	0	0	0	0	0	0	0	0	0	0	0	0	0	0	0	0	0	0	0	0	0	0	0	0	0	0	0	0	0	0
C1_07070C_A	DHH1	Q5AAW3	ATP-dependent RNA helicase DHH1 (EC 3.6.4.13)	L	pharmacological	13	0	0	0	0	0	0	0	0	0	0	0	0	0	0	0	0	0	0	0	0	0	0	0	0	0	0	0	0	0	0	0	0	0	0	0	0	0	0	0	0	0	0	0
C1_07070C_A	DHH1	Q5AAW3	ATP-dependent RNA helicase DHH1 (EC 3.6.4.13)	M	untreated	13	0	0	0	0	0	0	0	0	0	0	0	0	0	0	0	0	0	0	0	0	0	0	0	0	0	0	0	0	0	0	0	0	0	0	0	0	0	0	0	0	0	0	0
C1_07070C_A	DHH1	Q5AAW3	ATP-dependent RNA helicase DHH1 (EC 3.6.4.13)	H	genetic	13	0	0	0	0	0	0	0	0	0	0	0	0	0	0	0	0	0	0	0	0	0	0	0	0	0	0	0	0	0	0	0	0	0	0	0	0	0	0	0	0	0	0	0
C1_03680W_A	ENG1	Q5AIR7	Endo-1,3(4)-beta-glucanase 1 (Endo-1,3-beta-glucanase 1) (Endo-1,4-beta-glucanase 1) (EC 3.2.1.6) (Daughter specific expression protein 4) (Laminarinase)	L	pharmacological	13	0	0	0	0	0	0	0	0	0	0	0	0	0	0	0	0	0	0	0	0	0	0	0	0	0	0	0	0	0	0	0	0	0	0	0	0	0	0	0	0	0	0	0
C1_03680W_A	ENG1	Q5AIR7	Endo-1,3(4)-beta-glucanase 1 (Endo-1,3-beta-glucanase 1) (Endo-1,4-beta-glucanase 1) (EC 3.2.1.6) (Daughter specific expression protein 4) (Laminarinase)	M	untreated	13	0	0	0	0	0	0	0	0	0	0	0	0	0	0	0	0	0	0	0	0	0	0	0	0	0	0	0	0	0	0	0	0	0	0	0	0	0	0	0	0	0	0	0
C1_03680W_A	ENG1	Q5AIR7	Endo-1,3(4)-beta-glucanase 1 (Endo-1,3-beta-glucanase 1) (Endo-1,4-beta-glucanase 1) (EC 3.2.1.6) (Daughter specific expression protein 4) (Laminarinase)	H	genetic	13	0	0	0	0	0	0	0	0	0	0	0	0	0	0	0	0	0	0	0	0	0	0	0	0	0	0	0	0	0	0	0	0	0	0	0	0	0	0	0	0	0	0	0
C1_04030W_A	MSD1	A0A1D8PD81	Aspartate--tRNA ligase	L	pharmacological	13	0	0	0	0	0	0	0	0	0	0	0	0	0	0	0	0	0	0	0	0	0	0	0	0	0	0	0	0	0	0	0	0	0	0	0	0	0	0	0	0	0	0	0
C1_04030W_A	MSD1	A0A1D8PD81	Aspartate--tRNA ligase	M	untreated	13	0	0	0	0	0	0	0	0	0	0	0	0	0	0	0	0	0	0	0	0	0	0	0	0	0	0	0	0	0	0	0	0	0	0	0	0	0	0	0	0	0	0	0
C1_04030W_A	MSD1	A0A1D8PD81	Aspartate--tRNA ligase	H	genetic	13	0	0	0	0	0	0	0	0	0	0	0	0	0	0	0	0	0	0	0	0	0	0	0	0	0	0	0	0	0	0	0	0	0	0	0	0	0	0	0	0	0	0	0
C2_06150C_A	RPN10	Q59X29	Proteasome regulatory particle base subunit	L	pharmacological	13	0	0	0	0	0	0	0	0	0	0	0	0	0	0	0	0	0	0	0	0	0	0	0	0	0	0	0	0	0	0	0	0	0	0	0	0	0	0	0	0	0	0	0
C2_06150C_A	RPN10	Q59X29	Proteasome regulatory particle base subunit	M	untreated	13	0	0	0	0	0	0	0	0	0	0	0	0	0	0	0	0	0	0	0	0	0	0	0	0	0	0	0	0	0	0	0	0	0	0	0	0	0	0	0	0	0	0	0
C2_06150C_A	RPN10	Q59X29	Proteasome regulatory particle base subunit	H	genetic	13	0	0	0	0	0	0	0	0	0	0	0	0	0	0	0	0	0	0	0	0	0	0	0	0	0	0	0	0	0	0	0	0	0	0	0	0	0	0	0	0	0	0	0
C3_05890W_A	TRM12	A0A1D8PKC5	tRNA wybutosine-synthesizing protein 2 (tRNA-yW-synthesizing protein 2) (tRNA(Phe) (4-demethylwyosine(37)-C(7)) aminocarboxypropyltransferase)	L	pharmacological	13	0	0	0	0	0	0	0	0	0	0	0	0	0	0	0	0	0	0	0	0	0	0	0	0	0	0	0	0	0	0	0	0	0	0	0	0	0	0	0	0	0	0	0
C3_05890W_A	TRM12	A0A1D8PKC5	tRNA wybutosine-synthesizing protein 2 (tRNA-yW-synthesizing protein 2) (tRNA(Phe) (4-demethylwyosine(37)-C(7)) aminocarboxypropyltransferase)	M	untreated	13	0	0	0	0	0	0	0	0	0	0	0	0	0	0	0	0	0	0	0	0	0	0	0	0	0	0	0	0	0	0	0	0	0	0	0	0	0	0	0	0	0	0	0
C3_05890W_A	TRM12	A0A1D8PKC5	tRNA wybutosine-synthesizing protein 2 (tRNA-yW-synthesizing protein 2) (tRNA(Phe) (4-demethylwyosine(37)-C(7)) aminocarboxypropyltransferase)	H	genetic	13	0	0	0	0	0	0	0	0	0	0	0	0	0	0	0	0	0	0	0	0	0	0	0	0	0	0	0	0	0	0	0	0	0	0	0	0	0	0	0	0	0	0	0
C6_00170C_A	UBP3	A0A1D8PP95	mRNA-binding ubiquitin-specific protease	L	pharmacological	13	0	0	0	0	0	0	0	0	0	0	0	0	0	0	0	0	0	0	0	0	0	0	0	0	0	0	0	0	0	0	0	0	0	0	0	0	0	0	0	0	0	0	0
C6_00170C_A	UBP3	A0A1D8PP95	mRNA-binding ubiquitin-specific protease	M	untreated	13	0	0	0	0	0	0	0	0	0	0	0	0	0	0	0	0	0	0	0	0	0	0	0	0	0	0	0	0	0	0	0	0	0	0	0	0	0	0	0	0	0	0	0
C6_00170C_A	UBP3	A0A1D8PP95	mRNA-binding ubiquitin-specific protease	H	genetic	13	0	0	0	0	0	0	0	0	0	0	0	0	0	0	0	0	0	0	0	0	0	0	0	0	0	0	0	0	0	0	0	0	0	0	0	0	0	0	0	0	0	0	0
C1_14080W_A	UTP10	Q59ZX6	U3 small nucleolar RNA-associated protein 10	L	pharmacological	13	0	0	0	0	0	0	0	0	0	0	0	0	0	0	0	0	0	0	0	0	0	0	0	0	0	0	0	0	0	0	0	0	0	0	0	0	0	0	0	0	0	0	0
C1_14080W_A	UTP10	Q59ZX6	U3 small nucleolar RNA-associated protein 10	M	untreated	13	0	0	0	0	0	0	0	0	0	0	0	0	0	0	0	0	0	0	0	0	0	0	0	0	0	0	0	0	0	0	0	0	0	0	0	0	0	0	0	0	0	0	0
C1_14080W_A	UTP10	Q59ZX6	U3 small nucleolar RNA-associated protein 10	H	genetic	13	0	0	0	0	0	0	0	0	0	0	0	0	0	0	0	0	0	0	0	0	0	0	0	0	0	0	0	0	0	0	0	0	0	0	0	0	0	0	0	0	0	0	0
C2_04150C_A	VMA7	A0A1D8PH17	V-type proton ATPase subunit F	L	pharmacological	13	0	0	0	0	0	0	0	0	0	0	0	0	0	0	0	0	0	0	0	0	0	0	0	0	0	0	0	0	0	0	0	0	0	0	0	0	0	0	0	0	0	0	0
C2_04150C_A	VMA7	A0A1D8PH17	V-type proton ATPase subunit F	M	untreated	13	0	0	0	0	0	0	0	0	0	0	0	0	0	0	0	0	0	0	0	0	0	0	0	0	0	0	0	0	0	0	0	0	0	0	0	0	0	0	0	0	0	0	0
C2_04150C_A	VMA7	A0A1D8PH17	V-type proton ATPase subunit F	H	genetic	13	0	0	0	0	0	0	0	0	0	0	0	0	0	0	0	0	0	0	0	0	0	0	0	0	0	0	0	0	0	0	0	0	0	0	0	0	0	0	0	0	0	0	0
C7_02390W_A	AHP2	A0A1D8PR39	Ahp2p	L	pharmacological	14	0	0	0	0	0	0	0	0	0	0	0	0	0	0	0	0	0	0	0	13785000000	0	0	63857000	54006000	16208000	0	0	0	17171000	0	0	10815000	0	0	0	0	0	0	0	0	0	0	0
C7_02390W_A	AHP2	A0A1D8PR39	Ahp2p	M	untreated	14	0	0	0	0	0	0	0	0	0	0	0	0	0	0	0	0	0	0	0	9519100000	0	0	50636000	43346000	9694300	0	0	0	12671000	0	0	8667800	0	0	0	0	0	0	0	0	0	0	0
C7_02390W_A	AHP2	A0A1D8PR39	Ahp2p	H	genetic	14	0	0	0	0	0	0	0	0	0	0	0	0	0	0	0	0	0	0	0	10713000000	0	0	59433000	44220000	12429000	0	0	0	13493000	0	0	8659800	0	0	0	0	0	0	0	0	0	0	0
CR_06950C_A	ATX1	A0A1D8PTB8	Copper metallochaperone	L	pharmacological	14	0	0	0	0	0	0	0	0	0	0	0	0	0	0	0	0	0	0	0	5558700000	0	0	38938000	82808000	0	0	0	0	0	81883000	0	0	0	0	0	5385500	0	0	0	0	0	0	0
CR_06950C_A	ATX1	A0A1D8PTB8	Copper metallochaperone	M	untreated	14	0	0	0	0	0	0	0	0	0	0	0	0	0	0	0	0	0	0	0	4405400000	0	0	35169000	47362000	0	0	0	0	0	65851000	0	0	0	0	0	10318000	0	0	0	0	0	0	0
CR_06950C_A	ATX1	A0A1D8PTB8	Copper metallochaperone	H	genetic	14	0	0	0	0	0	0	0	0	0	0	0	0	0	0	0	0	0	0	0	3873100000	0	0	41326000	53800000	0	0	0	0	0	41136000	0	0	0	0	0	7412000	0	0	0	0	0	0	0
C2_06630C_A	C2_06630C_A	A0A1D8PHQ3	Uncharacterized protein	L	pharmacological	14	0	0	0	0	0	0	0	0	0	0	0	0	0	0	0	0	0	0	0	0	0	0	0	69253000	0	0	0	0	0	0	0	0	0	0	0	0	0	0	0	0	0	0	0
C2_06630C_A	C2_06630C_A	A0A1D8PHQ3	Uncharacterized protein	M	untreated	14	0	0	0	0	0	0	0	0	0	0	0	0	0	0	0	0	0	0	0	0	0	0	0	22563000	0	0	0	0	0	0	0	0	0	0	0	0	0	0	0	0	0	0	0
C2_06630C_A	C2_06630C_A	A0A1D8PHQ3	Uncharacterized protein	H	genetic	14	0	0	0	0	0	0	0	0	0	0	0	0	0	0	0	0	0	0	0	0	0	0	0	43022000	0	0	0	0	0	0	0	0	0	0	0	0	0	0	0	0	0	0	0
C6_01420C_A	C6_01420C_A	Q5A4J9	Uncharacterized protein	L	pharmacological	14	0	0	0	0	0	0	0	0	0	0	0	0	0	0	0	0	0	0	0	18550000	0	0	0	27644000	15499000	0	0	0	0	0	0	0	51465000	16112000	0	0	0	0	0	0	0	0	0
C6_01420C_A	C6_01420C_A	Q5A4J9	Uncharacterized protein	M	untreated	14	0	0	0	0	0	0	0	0	0	0	0	0	0	0	0	0	0	0	0	13980000	0	0	0	29461000	12614000	0	0	0	0	0	0	0	49058000	10502000	0	0	0	0	0	0	0	0	0
C6_01420C_A	C6_01420C_A	Q5A4J9	Uncharacterized protein	H	genetic	14	0	0	0	0	0	0	0	0	0	0	0	0	0	0	0	0	0	0	0	12315000	0	0	0	21652000	9859900	0	0	0	0	0	0	0	29971000	6945200	0	0	0	0	0	0	0	0	0
C6_04410C_A	C6_04410C_A	A0A1D8PQE3	Uncharacterized protein	L	pharmacological	14	0	0	0	0	0	0	0	0	0	0	0	0	0	0	0	0	0	0	0	4663200	0	0	1898100000	677550000	57797000	0	0	0	39427000	0	0	0	0	0	0	0	0	0	0	0	0	0	0
C6_04410C_A	C6_04410C_A	A0A1D8PQE3	Uncharacterized protein	M	untreated	14	0	0	0	0	0	0	0	0	0	0	0	0	0	0	0	0	0	0	0	2275300	0	0	1045700000	412950000	47477000	0	0	0	22929000	0	0	0	0	0	0	0	0	0	0	0	0	0	0
C6_04410C_A	C6_04410C_A	A0A1D8PQE3	Uncharacterized protein	H	genetic	14	0	0	0	0	0	0	0	0	0	0	0	0	0	0	0	0	0	0	0	5106800	0	0	2392700000	886860000	82776000	0	0	0	38462000	0	0	0	0	0	0	0	0	0	0	0	0	0	0
C3_07340W_A	GCY1	Q5ADT4	Glycerol 2-dehydrogenase (NADP(+))	L	pharmacological	14	0	0	0	0	0	0	0	0	0	0	0	0	0	0	0	0	0	0	0	10349000000	0	0	223700000	101430000	9039500	0	0	0	0	0	0	0	0	0	0	0	0	0	0	0	0	0	0
C3_07340W_A	GCY1	Q5ADT4	Glycerol 2-dehydrogenase (NADP(+))	M	untreated	14	0	0	0	0	0	0	0	0	0	0	0	0	0	0	0	0	0	0	0	5958700000	0	0	89179000	43615000	7087600	0	0	0	0	0	0	0	0	0	0	0	0	0	0	0	0	0	0
C3_07340W_A	GCY1	Q5ADT4	Glycerol 2-dehydrogenase (NADP(+))	H	genetic	14	0	0	0	0	0	0	0	0	0	0	0	0	0	0	0	0	0	0	0	7795500000	0	0	106180000	57141000	6558600	0	0	0	0	0	0	0	0	0	0	0	0	0	0	0	0	0	0
C1_11110C_A	GIM4	A0A1D8PF30	Tubulin-binding prefolding complex subunit	L	pharmacological	14	0	0	0	0	0	0	0	0	0	0	0	0	0	0	0	0	0	0	0	328140000	0	0	0	89926000	0	0	0	0	0	0	0	0	0	0	0	0	0	0	0	0	0	0	0
C1_11110C_A	GIM4	A0A1D8PF30	Tubulin-binding prefolding complex subunit	M	untreated	14	0	0	0	0	0	0	0	0	0	0	0	0	0	0	0	0	0	0	0	202970000	0	0	0	65419000	0	0	0	0	0	0	0	0	0	0	0	0	0	0	0	0	0	0	0
C1_11110C_A	GIM4	A0A1D8PF30	Tubulin-binding prefolding complex subunit	H	genetic	14	0	0	0	0	0	0	0	0	0	0	0	0	0	0	0	0	0	0	0	237350000	0	0	0	62684000	0	0	0	0	0	0	0	0	0	0	0	0	0	0	0	0	0	0	0
C1_04170C_A	HTA2	Q59VP2	Histone H2A.2	L	pharmacological	14	0	0	0	0	0	0	0	0	0	0	0	0	0	0	0	0	0	0	0	98413000	0	0	27064000	125650000	0	0	0	0	0	0	0	0	0	0	0	0	0	0	0	0	0	0	0
C1_04170C_A	HTA2	Q59VP2	Histone H2A.2	M	untreated	14	0	0	0	0	0	0	0	0	0	0	0	0	0	0	0	0	0	0	0	87300000	0	0	23264000	166130000	0	0	0	0	0	0	0	0	0	0	0	0	0	0	0	0	0	0	0
C1_04170C_A	HTA2	Q59VP2	Histone H2A.2	H	genetic	14	0	0	0	0	0	0	0	0	0	0	0	0	0	0	0	0	0	0	0	75900000	0	0	20312000	112700000	0	0	0	0	0	0	0	0	0	0	0	0	0	0	0	0	0	0	0
C2_03840C_A	INO4	A0A1D8PH18	Ino4p	L	pharmacological	14	0	0	0	0	0	0	0	0	0	0	0	0	0	0	0	0	0	0	0	0	0	0	122570000	0	0	0	0	0	0	0	0	0	0	0	0	0	0	0	0	0	0	0	0
C2_03840C_A	INO4	A0A1D8PH18	Ino4p	M	untreated	14	0	0	0	0	0	0	0	0	0	0	0	0	0	0	0	0	0	0	0	0	0	0	115090000	0	0	0	0	0	0	0	0	0	0	0	0	0	0	0	0	0	0	0	0
C2_03840C_A	INO4	A0A1D8PH18	Ino4p	H	genetic	14	0	0	0	0	0	0	0	0	0	0	0	0	0	0	0	0	0	0	0	0	0	0	231860000	0	0	0	0	0	0	0	0	0	0	0	0	0	0	0	0	0	0	0	0
C2_10640C_A	MTR2	A0A1D8PIR7	Mtr2p	L	pharmacological	14	0	0	0	0	0	0	0	0	0	0	0	0	0	0	0	0	0	0	0	0	0	0	356090000	429910000	85786000	0	0	0	0	0	0	0	0	0	0	29933000	0	0	0	0	0	0	0
C2_10640C_A	MTR2	A0A1D8PIR7	Mtr2p	M	untreated	14	0	0	0	0	0	0	0	0	0	0	0	0	0	0	0	0	0	0	0	0	0	0	318300000	391070000	93778000	0	0	0	0	0	0	0	0	0	0	32933000	0	0	0	0	0	0	0
C2_10640C_A	MTR2	A0A1D8PIR7	Mtr2p	H	genetic	14	0	0	0	0	0	0	0	0	0	0	0	0	0	0	0	0	0	0	0	0	0	0	475900000	594410000	123390000	0	0	0	0	0	0	0	0	0	0	18294000	0	0	0	0	0	0	0
C6_04590C_A	NAG1	Q04802	Glucosamine-6-phosphate isomerase (EC 3.5.99.6) (Glucosamine-6-phosphate deaminase) (GNPDA) (GlcN6P deaminase)	L	pharmacological	14	0	0	0	0	0	0	0	0	0	0	0	0	0	0	0	0	0	0	0	0	0	0	0	0	58746000	0	0	0	0	0	0	0	0	0	0	0	0	0	0	0	0	0	0
C6_04590C_A	NAG1	Q04802	Glucosamine-6-phosphate isomerase (EC 3.5.99.6) (Glucosamine-6-phosphate deaminase) (GNPDA) (GlcN6P deaminase)	M	untreated	14	0	0	0	0	0	0	0	0	0	0	0	0	0	0	0	0	0	0	0	0	0	0	0	0	39366000	0	0	0	0	0	0	0	0	0	0	0	0	0	0	0	0	0	0
C6_04590C_A	NAG1	Q04802	Glucosamine-6-phosphate isomerase (EC 3.5.99.6) (Glucosamine-6-phosphate deaminase) (GNPDA) (GlcN6P deaminase)	H	genetic	14	0	0	0	0	0	0	0	0	0	0	0	0	0	0	0	0	0	0	0	0	0	0	0	0	48141000	0	0	0	0	0	0	0	0	0	0	0	0	0	0	0	0	0	0
C1_08360C_A	OLE1	Q5A747	Acyl-CoA desaturase (EC 1.14.19.1)	L	pharmacological	14	0	0	0	0	0	0	0	0	0	0	0	0	0	0	0	0	0	0	0	36024000	0	0	0	12873000	0	0	0	0	78906000	0	0	0	0	0	0	0	0	0	0	0	0	0	0
C1_08360C_A	OLE1	Q5A747	Acyl-CoA desaturase (EC 1.14.19.1)	M	untreated	14	0	0	0	0	0	0	0	0	0	0	0	0	0	0	0	0	0	0	0	24357000	0	0	0	13528000	0	0	0	0	57253000	0	0	0	0	0	0	0	0	0	0	0	0	0	0
C1_08360C_A	OLE1	Q5A747	Acyl-CoA desaturase (EC 1.14.19.1)	H	genetic	14	0	0	0	0	0	0	0	0	0	0	0	0	0	0	0	0	0	0	0	26025000	0	0	0	13260000	0	0	0	0	60373000	0	0	0	0	0	0	0	0	0	0	0	0	0	0
C6_01510W_A	OYE23	A0A1D8PPM9	Oye23p	L	pharmacological	14	0	0	0	0	0	0	0	0	0	0	0	0	0	0	0	0	0	0	0	0	0	0	0	126720000	12648000	0	0	0	0	0	0	0	0	0	0	0	0	0	0	0	0	0	0
C6_01510W_A	OYE23	A0A1D8PPM9	Oye23p	M	untreated	14	0	0	0	0	0	0	0	0	0	0	0	0	0	0	0	0	0	0	0	0	0	0	0	164270000	8349900	0	0	0	0	0	0	0	0	0	0	0	0	0	0	0	0	0	0
C6_01510W_A	OYE23	A0A1D8PPM9	Oye23p	H	genetic	14	0	0	0	0	0	0	0	0	0	0	0	0	0	0	0	0	0	0	0	0	0	0	0	82333000	8314300	0	0	0	0	0	0	0	0	0	0	0	0	0	0	0	0	0	0
C7_00110W_A	SOD3	A0A1D8PQH5	Superoxide dismutase (EC 1.15.1.1)	L	pharmacological	14	0	0	0	0	0	0	0	0	0	0	0	0	0	0	0	0	0	0	0	153560000	0	0	0	128020000	0	0	0	0	0	0	0	0	0	0	0	0	0	0	0	0	0	0	0
C7_00110W_A	SOD3	A0A1D8PQH5	Superoxide dismutase (EC 1.15.1.1)	M	untreated	14	0	0	0	0	0	0	0	0	0	0	0	0	0	0	0	0	0	0	0	36419000	0	0	0	12943000	0	0	0	0	0	0	0	0	0	0	0	0	0	0	0	0	0	0	0
C7_00110W_A	SOD3	A0A1D8PQH5	Superoxide dismutase (EC 1.15.1.1)	H	genetic	14	0	0	0	0	0	0	0	0	0	0	0	0	0	0	0	0	0	0	0	58864000	0	0	0	31655000	0	0	0	0	0	0	0	0	0	0	0	0	0	0	0	0	0	0	0
C3_03200C_A	YDR286C	A0A1D8PJN7	Glutaredoxin-like protein	L	pharmacological	14	0	0	0	0	0	0	0	0	0	0	0	0	0	0	0	0	0	0	0	1374300000	0	0	38763000	0	0	0	0	0	0	0	0	0	0	0	0	0	0	0	0	0	0	0	0
C3_03200C_A	YDR286C	A0A1D8PJN7	Glutaredoxin-like protein	M	untreated	14	0	0	0	0	0	0	0	0	0	0	0	0	0	0	0	0	0	0	0	1121200000	0	0	28943000	0	0	0	0	0	0	0	0	0	0	0	0	0	0	0	0	0	0	0	0
C3_03200C_A	YDR286C	A0A1D8PJN7	Glutaredoxin-like protein	H	genetic	14	0	0	0	0	0	0	0	0	0	0	0	0	0	0	0	0	0	0	0	1086500000	0	0	22590000	0	0	0	0	0	0	0	0	0	0	0	0	0	0	0	0	0	0	0	0
C1_09640W_A	ADE12	P0CH96	Adenylosuccinate synthetase (AMPSase) (AdSS) (EC 6.3.4.4) (IMP--aspartate ligase)	L	pharmacological	15	0	0	0	0	0	0	0	0	0	0	0	0	0	0	0	0	0	0	0	0	0	0	0	0	0	0	0	0	0	0	0	0	0	0	0	0	0	0	0	0	0	0	0
C1_09640W_A	ADE12	P0CH96	Adenylosuccinate synthetase (AMPSase) (AdSS) (EC 6.3.4.4) (IMP--aspartate ligase)	M	untreated	15	0	0	0	0	0	0	0	0	0	0	0	0	0	0	0	0	0	0	0	0	0	0	0	0	0	0	0	0	0	0	0	0	0	0	0	0	0	0	0	0	0	0	0
C1_09640W_A	ADE12	P0CH96	Adenylosuccinate synthetase (AMPSase) (AdSS) (EC 6.3.4.4) (IMP--aspartate ligase)	H	genetic	15	0	0	0	0	0	0	0	0	0	0	0	0	0	0	0	0	0	0	0	0	0	0	0	0	0	0	0	0	0	0	0	0	0	0	0	0	0	0	0	0	0	0	0
CR_10270C_A	AHA1	A0A1D8PU72	Aha1p	L	pharmacological	15	0	0	0	0	0	0	0	0	0	0	0	0	0	0	0	0	0	0	0	0	0	0	0	0	0	0	0	0	0	0	0	0	0	0	0	0	0	0	0	0	12795000	0	0
CR_10270C_A	AHA1	A0A1D8PU72	Aha1p	M	untreated	15	0	0	0	0	0	0	0	0	0	0	0	0	0	0	0	0	0	0	0	0	0	0	0	0	0	0	0	0	0	0	0	0	0	0	0	0	0	0	0	0	10186000	0	0
CR_10270C_A	AHA1	A0A1D8PU72	Aha1p	H	genetic	15	0	0	0	0	0	0	0	0	0	0	0	0	0	0	0	0	0	0	0	0	0	0	0	0	0	0	0	0	0	0	0	0	0	0	0	0	0	0	0	0	44431000	0	0
C1_03230C_A	ARX1	Q5AI37	Probable metalloprotease ARX1 (EC 3.-.-.-) (Associated with ribosomal export complex protein 1)	L	pharmacological	15	0	0	0	0	0	0	0	0	0	0	0	0	0	0	0	0	0	0	0	0	0	0	0	0	0	0	0	0	0	0	0	0	0	0	0	0	0	0	0	0	0	0	0
C1_03230C_A	ARX1	Q5AI37	Probable metalloprotease ARX1 (EC 3.-.-.-) (Associated with ribosomal export complex protein 1)	M	untreated	15	0	0	0	0	0	0	0	0	0	0	0	0	0	0	0	0	0	0	0	0	0	0	0	0	0	0	0	0	0	0	0	0	0	0	0	0	0	0	0	0	0	0	0
C1_03230C_A	ARX1	Q5AI37	Probable metalloprotease ARX1 (EC 3.-.-.-) (Associated with ribosomal export complex protein 1)	H	genetic	15	0	0	0	0	0	0	0	0	0	0	0	0	0	0	0	0	0	0	0	0	0	0	0	0	0	0	0	0	0	0	0	0	0	0	0	0	0	0	0	0	0	0	0
C2_05560W_A	C2_05560W_A	Q59T49	Uncharacterized protein	L	pharmacological	15	0	0	0	0	0	0	0	0	0	0	0	0	0	0	0	0	0	0	0	0	0	0	0	0	0	0	0	0	0	0	0	0	0	0	0	0	0	0	0	0	0	0	0
C2_05560W_A	C2_05560W_A	Q59T49	Uncharacterized protein	M	untreated	15	0	0	0	0	0	0	0	0	0	0	0	0	0	0	0	0	0	0	0	0	0	0	0	0	0	0	0	0	0	0	0	0	0	0	0	0	0	0	0	0	0	0	0
C2_05560W_A	C2_05560W_A	Q59T49	Uncharacterized protein	H	genetic	15	0	0	0	0	0	0	0	0	0	0	0	0	0	0	0	0	0	0	0	0	0	0	0	0	0	0	0	0	0	0	0	0	0	0	0	0	0	0	0	0	0	0	0
C2_07270W_A	C2_07270W_A	A0A1D8PHY8	Uncharacterized protein	L	pharmacological	15	0	0	0	0	0	0	0	0	0	0	0	0	0	0	0	0	0	0	0	0	0	0	0	0	0	0	0	0	0	0	0	0	0	0	0	0	0	0	0	0	0	0	0
C2_07270W_A	C2_07270W_A	A0A1D8PHY8	Uncharacterized protein	M	untreated	15	0	0	0	0	0	0	0	0	0	0	0	0	0	0	0	0	0	0	0	0	0	0	0	0	0	0	0	0	0	0	0	0	0	0	0	0	0	0	0	0	0	0	0
C2_07270W_A	C2_07270W_A	A0A1D8PHY8	Uncharacterized protein	H	genetic	15	0	0	0	0	0	0	0	0	0	0	0	0	0	0	0	0	0	0	0	0	0	0	0	0	0	0	0	0	0	0	0	0	0	0	0	0	0	0	0	0	0	0	0
C4_03720C_A	C4_03720C_A	A0A1D8PLW3	Uncharacterized protein	L	pharmacological	15	0	0	0	0	0	0	0	0	0	0	0	0	0	0	0	0	0	0	0	0	0	0	0	0	0	0	0	0	0	0	0	0	0	0	0	0	0	0	0	0	0	0	0
C4_03720C_A	C4_03720C_A	A0A1D8PLW3	Uncharacterized protein	M	untreated	15	0	0	0	0	0	0	0	0	0	0	0	0	0	0	0	0	0	0	0	0	0	0	0	0	0	0	0	0	0	0	0	0	0	0	0	0	0	0	0	0	0	0	0
C4_03720C_A	C4_03720C_A	A0A1D8PLW3	Uncharacterized protein	H	genetic	15	0	0	0	0	0	0	0	0	0	0	0	0	0	0	0	0	0	0	0	0	0	0	0	0	0	0	0	0	0	0	0	0	0	0	0	0	0	0	0	0	0	0	0
C5_03280W_A	CAM1-1	A0A1D8PNN8	Cam1-1p	L	pharmacological	15	0	0	0	0	0	0	0	0	0	0	0	0	0	0	0	0	0	0	0	0	0	0	0	0	0	0	0	0	0	0	0	0	0	0	0	0	0	0	0	0	0	0	0
C5_03280W_A	CAM1-1	A0A1D8PNN8	Cam1-1p	M	untreated	15	0	0	0	0	0	0	0	0	0	0	0	0	0	0	0	0	0	0	0	0	0	0	0	0	0	0	0	0	0	0	0	0	0	0	0	0	0	0	0	0	0	0	0
C5_03280W_A	CAM1-1	A0A1D8PNN8	Cam1-1p	H	genetic	15	0	0	0	0	0	0	0	0	0	0	0	0	0	0	0	0	0	0	0	0	0	0	0	0	0	0	0	0	0	0	0	0	0	0	0	0	0	0	0	0	0	0	0
C4_02780W_A	CCT4	A0A1D8PLN3	T-complex protein 1 subunit delta	L	pharmacological	15	0	0	0	0	0	0	0	0	0	0	0	0	0	0	0	0	0	0	0	0	0	0	0	0	0	0	0	0	0	0	0	0	0	0	0	0	0	0	0	0	0	0	0
C4_02780W_A	CCT4	A0A1D8PLN3	T-complex protein 1 subunit delta	M	untreated	15	0	0	0	0	0	0	0	0	0	0	0	0	0	0	0	0	0	0	0	0	0	0	0	0	0	0	0	0	0	0	0	0	0	0	0	0	0	0	0	0	0	0	0
C4_02780W_A	CCT4	A0A1D8PLN3	T-complex protein 1 subunit delta	H	genetic	15	0	0	0	0	0	0	0	0	0	0	0	0	0	0	0	0	0	0	0	0	0	0	0	0	0	0	0	0	0	0	0	0	0	0	0	0	0	0	0	0	0	0	0
C7_03060C_A	CHS6	A0A1D8PR92	Chs6p	L	pharmacological	15	0	0	0	0	0	0	0	0	0	0	0	0	0	0	0	0	0	0	0	0	0	0	0	0	0	0	0	0	0	0	0	0	0	0	0	0	0	0	0	0	0	0	0
C7_03060C_A	CHS6	A0A1D8PR92	Chs6p	M	untreated	15	0	0	0	0	0	0	0	0	0	0	0	0	0	0	0	0	0	0	0	0	0	0	0	0	0	0	0	0	0	0	0	0	0	0	0	0	0	0	0	0	0	0	0
C7_03060C_A	CHS6	A0A1D8PR92	Chs6p	H	genetic	15	0	0	0	0	0	0	0	0	0	0	0	0	0	0	0	0	0	0	0	0	0	0	0	0	0	0	0	0	0	0	0	0	0	0	0	0	0	0	0	0	0	0	0
CR_06690C_A	CPD1	Q59PZ7	2',3'-cyclic-nucleotide 3'-phosphodiesterase (CPDase) (EC 3.1.4.37)	L	pharmacological	15	0	0	0	0	0	0	0	0	0	0	0	0	0	0	0	0	0	0	0	0	0	0	0	0	0	0	0	0	0	0	0	0	0	0	0	0	0	0	0	0	0	0	0
CR_06690C_A	CPD1	Q59PZ7	2',3'-cyclic-nucleotide 3'-phosphodiesterase (CPDase) (EC 3.1.4.37)	M	untreated	15	0	0	0	0	0	0	0	0	0	0	0	0	0	0	0	0	0	0	0	0	0	0	0	0	0	0	0	0	0	0	0	0	0	0	0	0	0	0	0	0	0	0	0
CR_06690C_A	CPD1	Q59PZ7	2',3'-cyclic-nucleotide 3'-phosphodiesterase (CPDase) (EC 3.1.4.37)	H	genetic	15	0	0	0	0	0	0	0	0	0	0	0	0	0	0	0	0	0	0	0	0	0	0	0	0	0	0	0	0	0	0	0	0	0	0	0	0	0	0	0	0	0	0	0
CR_02060W_A	CR_02060W_A	A0A1D8PS44	Uncharacterized protein	L	pharmacological	15	0	0	0	0	0	0	0	0	0	0	0	0	0	0	0	0	0	0	0	0	0	0	0	0	0	0	0	0	0	0	0	0	0	0	0	0	0	0	0	0	0	0	0
CR_02060W_A	CR_02060W_A	A0A1D8PS44	Uncharacterized protein	M	untreated	15	0	0	0	0	0	0	0	0	0	0	0	0	0	0	0	0	0	0	0	0	0	0	0	0	0	0	0	0	0	0	0	0	0	0	0	0	0	0	0	0	0	0	0
CR_02060W_A	CR_02060W_A	A0A1D8PS44	Uncharacterized protein	H	genetic	15	0	0	0	0	0	0	0	0	0	0	0	0	0	0	0	0	0	0	0	0	0	0	0	0	0	0	0	0	0	0	0	0	0	0	0	0	0	0	0	0	0	0	0
CR_04880W_A	CR_04880W_A	A0A1D8PSW2	Threonine aldolase	L	pharmacological	15	0	0	0	0	0	0	0	0	0	0	0	0	0	0	0	0	0	0	0	0	0	0	0	0	0	28240000	214290000	14015000	0	0	0	0	0	0	0	0	0	0	0	0	0	0	0
CR_04880W_A	CR_04880W_A	A0A1D8PSW2	Threonine aldolase	M	untreated	15	0	0	0	0	0	0	0	0	0	0	0	0	0	0	0	0	0	0	0	0	0	0	0	0	0	24164000	173500000	11912000	0	0	0	0	0	0	0	0	0	0	0	0	0	0	0
CR_04880W_A	CR_04880W_A	A0A1D8PSW2	Threonine aldolase	H	genetic	15	0	0	0	0	0	0	0	0	0	0	0	0	0	0	0	0	0	0	0	0	0	0	0	0	0	26640000	263780000	19210000	0	0	0	0	0	0	0	0	0	0	0	0	0	0	0
C1_07880C_A	GCS1	A0A1D8PE63	Glutamate--cysteine ligase	L	pharmacological	15	0	0	0	0	0	0	0	0	0	0	0	0	0	0	0	0	0	0	0	0	0	0	0	0	0	0	0	0	0	0	0	0	0	0	0	0	0	0	0	0	0	0	0
C1_07880C_A	GCS1	A0A1D8PE63	Glutamate--cysteine ligase	M	untreated	15	0	0	0	0	0	0	0	0	0	0	0	0	0	0	0	0	0	0	0	0	0	0	0	0	0	0	0	0	0	0	0	0	0	0	0	0	0	0	0	0	0	0	0
C1_07880C_A	GCS1	A0A1D8PE63	Glutamate--cysteine ligase	H	genetic	15	0	0	0	0	0	0	0	0	0	0	0	0	0	0	0	0	0	0	0	0	0	0	0	0	0	0	0	0	0	0	0	0	0	0	0	0	0	0	0	0	0	0	0
C5_02210W_A	GET4	A0A1D8PND7	Uncharacterized protein	L	pharmacological	15	0	0	0	0	0	0	0	0	0	0	0	0	0	0	0	0	0	0	0	0	0	0	0	0	0	0	0	0	0	0	0	0	0	0	0	0	0	0	0	0	0	0	0
C5_02210W_A	GET4	A0A1D8PND7	Uncharacterized protein	M	untreated	15	0	0	0	0	0	0	0	0	0	0	0	0	0	0	0	0	0	0	0	0	0	0	0	0	0	0	0	0	0	0	0	0	0	0	0	0	0	0	0	0	0	0	0
C5_02210W_A	GET4	A0A1D8PND7	Uncharacterized protein	H	genetic	15	0	0	0	0	0	0	0	0	0	0	0	0	0	0	0	0	0	0	0	0	0	0	0	0	0	0	0	0	0	0	0	0	0	0	0	0	0	0	0	0	0	0	0
C7_00550C_A	GLN4	A0A1D8PQM9	Glutamine--tRNA ligase	L	pharmacological	15	0	0	0	0	0	0	0	0	0	0	0	0	0	0	0	0	0	0	0	0	0	0	0	0	0	0	0	0	0	0	0	0	0	0	0	0	0	0	0	0	0	4821700	0
C7_00550C_A	GLN4	A0A1D8PQM9	Glutamine--tRNA ligase	M	untreated	15	0	0	0	0	0	0	0	0	0	0	0	0	0	0	0	0	0	0	0	0	0	0	0	0	0	0	0	0	0	0	0	0	0	0	0	0	0	0	0	0	0	3548000	0
C7_00550C_A	GLN4	A0A1D8PQM9	Glutamine--tRNA ligase	H	genetic	15	0	0	0	0	0	0	0	0	0	0	0	0	0	0	0	0	0	0	0	0	0	0	0	0	0	0	0	0	0	0	0	0	0	0	0	0	0	0	0	0	0	4873700	0
C3_00240C_A	GLO3	Q5A7M1	ADP-ribosylation factor GTPase-activating protein	L	pharmacological	15	0	0	0	0	0	0	0	0	0	0	0	0	0	0	0	0	0	0	0	0	0	0	0	0	0	0	0	0	0	0	0	0	64598000	32486000	0	0	0	10723000	0	0	0	0	3927900
C3_00240C_A	GLO3	Q5A7M1	ADP-ribosylation factor GTPase-activating protein	M	untreated	15	0	0	0	0	0	0	0	0	0	0	0	0	0	0	0	0	0	0	0	0	0	0	0	0	0	0	0	0	0	0	0	0	51768000	21069000	0	0	0	8010100	0	0	0	0	4759400
C3_00240C_A	GLO3	Q5A7M1	ADP-ribosylation factor GTPase-activating protein	H	genetic	15	0	0	0	0	0	0	0	0	0	0	0	0	0	0	0	0	0	0	0	0	0	0	0	0	0	0	0	0	0	0	0	0	74140000	46215000	0	0	0	8704300	0	0	0	0	3381400
C2_06310C_A	GSP1	Q59P43	GTP-binding nuclear protein	L	pharmacological	15	0	0	0	0	0	0	0	0	0	0	0	0	0	0	0	0	0	0	0	0	0	0	0	0	0	0	0	0	18167000	0	0	0	0	0	0	10669000	8322200	5955100	0	0	0	0	0
C2_06310C_A	GSP1	Q59P43	GTP-binding nuclear protein	M	untreated	15	0	0	0	0	0	0	0	0	0	0	0	0	0	0	0	0	0	0	0	0	0	0	0	0	0	0	0	0	15340000	0	0	0	0	0	0	8600300	6881400	5944300	0	0	0	0	0
C2_06310C_A	GSP1	Q59P43	GTP-binding nuclear protein	H	genetic	15	0	0	0	0	0	0	0	0	0	0	0	0	0	0	0	0	0	0	0	0	0	0	0	0	0	0	0	0	23286000	0	0	0	0	0	0	10022000	5194900	4234300	0	0	0	0	0
C5_03860W_A	HAM1	Q59N80	Inosine triphosphate pyrophosphatase (ITPase) (Inosine triphosphatase) (EC 3.6.1.9) (Non-canonical purine NTP pyrophosphatase) (Non-standard purine NTP pyrophosphatase) (Nucleoside-triphosphate diphosphatase) (Nucleoside-triphosphate pyrophosphatase) (NTPase)	L	pharmacological	15	0	0	0	0	0	0	0	0	0	0	0	0	0	0	0	0	0	0	0	0	0	0	0	0	0	0	0	0	0	0	0	0	0	0	0	0	0	0	0	0	0	0	0
C5_03860W_A	HAM1	Q59N80	Inosine triphosphate pyrophosphatase (ITPase) (Inosine triphosphatase) (EC 3.6.1.9) (Non-canonical purine NTP pyrophosphatase) (Non-standard purine NTP pyrophosphatase) (Nucleoside-triphosphate diphosphatase) (Nucleoside-triphosphate pyrophosphatase) (NTPase)	M	untreated	15	0	0	0	0	0	0	0	0	0	0	0	0	0	0	0	0	0	0	0	0	0	0	0	0	0	0	0	0	0	0	0	0	0	0	0	0	0	0	0	0	0	0	0
C5_03860W_A	HAM1	Q59N80	Inosine triphosphate pyrophosphatase (ITPase) (Inosine triphosphatase) (EC 3.6.1.9) (Non-canonical purine NTP pyrophosphatase) (Non-standard purine NTP pyrophosphatase) (Nucleoside-triphosphate diphosphatase) (Nucleoside-triphosphate pyrophosphatase) (NTPase)	H	genetic	15	0	0	0	0	0	0	0	0	0	0	0	0	0	0	0	0	0	0	0	0	0	0	0	0	0	0	0	0	0	0	0	0	0	0	0	0	0	0	0	0	0	0	0
C2_10860C_A	HEM12	Q5A5N0	Uroporphyrinogen decarboxylase (EC 4.1.1.37)	L	pharmacological	15	0	0	0	0	0	0	0	0	0	0	0	0	0	0	0	0	0	0	0	0	0	0	0	0	0	0	0	0	0	0	0	0	0	0	0	0	0	0	0	0	0	0	0
C2_10860C_A	HEM12	Q5A5N0	Uroporphyrinogen decarboxylase (EC 4.1.1.37)	M	untreated	15	0	0	0	0	0	0	0	0	0	0	0	0	0	0	0	0	0	0	0	0	0	0	0	0	0	0	0	0	0	0	0	0	0	0	0	0	0	0	0	0	0	0	0
C2_10860C_A	HEM12	Q5A5N0	Uroporphyrinogen decarboxylase (EC 4.1.1.37)	H	genetic	15	0	0	0	0	0	0	0	0	0	0	0	0	0	0	0	0	0	0	0	0	0	0	0	0	0	0	0	0	0	0	0	0	0	0	0	0	0	0	0	0	0	0	0
C1_02620C_A	HOM6	Q5AIA2	Homoserine dehydrogenase (HDH) (EC 1.1.1.3)	L	pharmacological	15	0	0	0	0	0	0	0	0	0	0	0	0	0	0	0	0	0	0	0	8345600	0	0	0	0	0	0	0	0	0	0	0	0	0	0	0	0	0	0	0	0	0	0	0
C1_02620C_A	HOM6	Q5AIA2	Homoserine dehydrogenase (HDH) (EC 1.1.1.3)	M	untreated	15	0	0	0	0	0	0	0	0	0	0	0	0	0	0	0	0	0	0	0	4349300	0	0	0	0	0	0	0	0	0	0	0	0	0	0	0	0	0	0	0	0	0	0	0
C1_02620C_A	HOM6	Q5AIA2	Homoserine dehydrogenase (HDH) (EC 1.1.1.3)	H	genetic	15	0	0	0	0	0	0	0	0	0	0	0	0	0	0	0	0	0	0	0	19336000	0	0	0	0	0	0	0	0	0	0	0	0	0	0	0	0	0	0	0	0	0	0	0
C3_05150W_A	HRP1	Q5ANB5	Uncharacterized protein	L	pharmacological	15	0	0	0	0	0	0	0	0	0	0	0	0	0	0	0	0	0	0	0	0	0	0	0	0	0	0	0	0	20831000	11567000	9056500	14309000	0	0	25851000	12124000	9798700	23614000	0	7652900	0	15763000	11473000
C3_05150W_A	HRP1	Q5ANB5	Uncharacterized protein	M	untreated	15	0	0	0	0	0	0	0	0	0	0	0	0	0	0	0	0	0	0	0	0	0	0	0	0	0	0	0	0	21934000	8550000	8899200	9593500	0	0	25853000	19851000	10498000	17494000	0	7510100	0	10708000	9202200
C3_05150W_A	HRP1	Q5ANB5	Uncharacterized protein	H	genetic	15	0	0	0	0	0	0	0	0	0	0	0	0	0	0	0	0	0	0	0	0	0	0	0	0	0	0	0	0	22061000	13146000	8645000	10004000	0	0	24628000	11627000	10443000	20015000	0	6336500	0	10969000	10220000
CR_02360W_A	IDP2	A0A1D8PS79	Isocitrate dehydrogenase [NADP] (EC 1.1.1.42)	L	pharmacological	15	0	0	0	0	0	0	0	0	0	0	0	0	0	0	0	0	0	0	0	0	0	0	0	0	0	0	0	0	0	0	0	0	0	0	0	0	0	0	0	0	0	0	0
CR_02360W_A	IDP2	A0A1D8PS79	Isocitrate dehydrogenase [NADP] (EC 1.1.1.42)	M	untreated	15	0	0	0	0	0	0	0	0	0	0	0	0	0	0	0	0	0	0	0	0	0	0	0	0	0	0	0	0	0	0	0	0	0	0	0	0	0	0	0	0	0	0	0
CR_02360W_A	IDP2	A0A1D8PS79	Isocitrate dehydrogenase [NADP] (EC 1.1.1.42)	H	genetic	15	0	0	0	0	0	0	0	0	0	0	0	0	0	0	0	0	0	0	0	0	0	0	0	0	0	0	0	0	0	0	0	0	0	0	0	0	0	0	0	0	0	0	0
C2_05720C_A	KES1	A0A1D8PHG1	Oxysterol-binding protein	L	pharmacological	15	0	0	0	0	0	0	0	0	0	0	0	0	0	0	0	0	0	0	0	0	0	0	0	0	0	0	0	0	0	0	0	0	0	0	0	0	0	0	0	0	0	0	0
C2_05720C_A	KES1	A0A1D8PHG1	Oxysterol-binding protein	M	untreated	15	0	0	0	0	0	0	0	0	0	0	0	0	0	0	0	0	0	0	0	0	0	0	0	0	0	0	0	0	0	0	0	0	0	0	0	0	0	0	0	0	0	0	0
C2_05720C_A	KES1	A0A1D8PHG1	Oxysterol-binding protein	H	genetic	15	0	0	0	0	0	0	0	0	0	0	0	0	0	0	0	0	0	0	0	0	0	0	0	0	0	0	0	0	0	0	0	0	0	0	0	0	0	0	0	0	0	0	0
C7_00940W_A	KEX1	Q5AFP8	Pheromone-processing carboxypeptidase KEX1 (EC 3.4.16.6) (Carboxypeptidase D)	L	pharmacological	15	0	0	0	0	0	0	0	0	0	0	0	0	0	0	0	0	0	0	0	0	0	0	0	0	0	0	0	0	0	0	0	0	0	0	0	0	0	0	0	0	0	0	0
C7_00940W_A	KEX1	Q5AFP8	Pheromone-processing carboxypeptidase KEX1 (EC 3.4.16.6) (Carboxypeptidase D)	M	untreated	15	0	0	0	0	0	0	0	0	0	0	0	0	0	0	0	0	0	0	0	0	0	0	0	0	0	0	0	0	0	0	0	0	0	0	0	0	0	0	0	0	0	0	0
C7_00940W_A	KEX1	Q5AFP8	Pheromone-processing carboxypeptidase KEX1 (EC 3.4.16.6) (Carboxypeptidase D)	H	genetic	15	0	0	0	0	0	0	0	0	0	0	0	0	0	0	0	0	0	0	0	0	0	0	0	0	0	0	0	0	0	0	0	0	0	0	0	0	0	0	0	0	0	0	0
C5_01890W_A	MDY2	A0A1D8PNB1	Uncharacterized protein	L	pharmacological	15	0	0	0	0	0	0	0	0	0	0	0	0	0	0	0	0	0	0	0	0	0	0	0	0	0	0	0	0	0	0	0	0	0	0	0	0	0	0	0	0	0	0	0
C5_01890W_A	MDY2	A0A1D8PNB1	Uncharacterized protein	M	untreated	15	0	0	0	0	0	0	0	0	0	0	0	0	0	0	0	0	0	0	0	0	0	0	0	0	0	0	0	0	0	0	0	0	0	0	0	0	0	0	0	0	0	0	0
C5_01890W_A	MDY2	A0A1D8PNB1	Uncharacterized protein	H	genetic	15	0	0	0	0	0	0	0	0	0	0	0	0	0	0	0	0	0	0	0	0	0	0	0	0	0	0	0	0	0	0	0	0	0	0	0	0	0	0	0	0	0	0	0
CR_00080W_A	MIS12	A0A1D8PRL4	Mis12p	L	pharmacological	15	0	0	0	0	0	0	0	0	0	0	0	0	0	0	0	0	0	0	0	0	0	0	0	0	0	0	0	0	0	0	0	0	0	0	0	0	0	0	0	0	0	0	0
CR_00080W_A	MIS12	A0A1D8PRL4	Mis12p	M	untreated	15	0	0	0	0	0	0	0	0	0	0	0	0	0	0	0	0	0	0	0	0	0	0	0	0	0	0	0	0	0	0	0	0	0	0	0	0	0	0	0	0	0	0	0
CR_00080W_A	MIS12	A0A1D8PRL4	Mis12p	H	genetic	15	0	0	0	0	0	0	0	0	0	0	0	0	0	0	0	0	0	0	0	0	0	0	0	0	0	0	0	0	0	0	0	0	0	0	0	0	0	0	0	0	0	0	0
C1_09690W_A	MLS1	Q5APD2	Malate synthase (EC 2.3.3.9)	L	pharmacological	15	0	0	0	0	0	0	0	0	0	0	0	0	0	0	0	0	0	0	0	0	0	0	0	0	0	0	0	0	0	0	0	0	0	0	0	0	0	0	0	0	0	0	38383000
C1_09690W_A	MLS1	Q5APD2	Malate synthase (EC 2.3.3.9)	M	untreated	15	0	0	0	0	0	0	0	0	0	0	0	0	0	0	0	0	0	0	0	0	0	0	0	0	0	0	0	0	0	0	0	0	0	0	0	0	0	0	0	0	0	0	33382000
C1_09690W_A	MLS1	Q5APD2	Malate synthase (EC 2.3.3.9)	H	genetic	15	0	0	0	0	0	0	0	0	0	0	0	0	0	0	0	0	0	0	0	0	0	0	0	0	0	0	0	0	0	0	0	0	0	0	0	0	0	0	0	0	0	0	32955000
C1_12280C_A	MRPL13	Q5A3N5	Mitochondrial 54S ribosomal protein YmL13	L	pharmacological	15	0	0	0	0	0	0	0	0	0	0	0	0	0	0	0	0	0	0	0	0	0	0	0	0	0	0	0	0	0	0	0	0	0	0	0	0	0	0	0	0	0	0	0
C1_12280C_A	MRPL13	Q5A3N5	Mitochondrial 54S ribosomal protein YmL13	M	untreated	15	0	0	0	0	0	0	0	0	0	0	0	0	0	0	0	0	0	0	0	0	0	0	0	0	0	0	0	0	0	0	0	0	0	0	0	0	0	0	0	0	0	0	0
C1_12280C_A	MRPL13	Q5A3N5	Mitochondrial 54S ribosomal protein YmL13	H	genetic	15	0	0	0	0	0	0	0	0	0	0	0	0	0	0	0	0	0	0	0	0	0	0	0	0	0	0	0	0	0	0	0	0	0	0	0	0	0	0	0	0	0	0	0
C1_06790C_A	MRPL19	Q5AAS9	Mitochondrial 54S ribosomal protein YmL19	L	pharmacological	15	0	0	0	0	0	0	0	0	0	0	0	0	0	0	0	0	0	0	0	0	0	0	0	0	0	0	0	0	0	0	0	0	0	0	0	0	0	0	0	0	0	0	0
C1_06790C_A	MRPL19	Q5AAS9	Mitochondrial 54S ribosomal protein YmL19	M	untreated	15	0	0	0	0	0	0	0	0	0	0	0	0	0	0	0	0	0	0	0	0	0	0	0	0	0	0	0	0	0	0	0	0	0	0	0	0	0	0	0	0	0	0	0
C1_06790C_A	MRPL19	Q5AAS9	Mitochondrial 54S ribosomal protein YmL19	H	genetic	15	0	0	0	0	0	0	0	0	0	0	0	0	0	0	0	0	0	0	0	0	0	0	0	0	0	0	0	0	0	0	0	0	0	0	0	0	0	0	0	0	0	0	0
C6_03450C_A	NAM2	A0A1D8PQ56	Leucine--tRNA ligase	L	pharmacological	15	0	0	0	0	0	0	0	0	0	0	0	0	0	0	0	0	0	0	0	0	0	0	0	0	0	0	0	0	0	0	0	0	0	0	0	0	0	0	0	0	0	0	0
C6_03450C_A	NAM2	A0A1D8PQ56	Leucine--tRNA ligase	M	untreated	15	0	0	0	0	0	0	0	0	0	0	0	0	0	0	0	0	0	0	0	0	0	0	0	0	0	0	0	0	0	0	0	0	0	0	0	0	0	0	0	0	0	0	0
C6_03450C_A	NAM2	A0A1D8PQ56	Leucine--tRNA ligase	H	genetic	15	0	0	0	0	0	0	0	0	0	0	0	0	0	0	0	0	0	0	0	0	0	0	0	0	0	0	0	0	0	0	0	0	0	0	0	0	0	0	0	0	0	0	0
C4_06720W_A	NOP1	Q5A0V9	rRNA methyltransferase	L	pharmacological	15	0	0	0	0	0	0	0	0	0	0	0	0	0	0	0	0	0	0	0	0	0	0	0	0	0	0	0	0	0	0	0	0	0	0	0	0	0	0	0	0	0	0	0
C4_06720W_A	NOP1	Q5A0V9	rRNA methyltransferase	M	untreated	15	0	0	0	0	0	0	0	0	0	0	0	0	0	0	0	0	0	0	0	0	0	0	0	0	0	0	0	0	0	0	0	0	0	0	0	0	0	0	0	0	0	0	0
C4_06720W_A	NOP1	Q5A0V9	rRNA methyltransferase	H	genetic	15	0	0	0	0	0	0	0	0	0	0	0	0	0	0	0	0	0	0	0	0	0	0	0	0	0	0	0	0	0	0	0	0	0	0	0	0	0	0	0	0	0	0	0
C5_01775C_B	OBPALPHA	Q9UW21	Oxysterol-binding protein-like protein OBPalpha	L	pharmacological	15	0	0	0	0	0	0	0	0	0	0	0	0	0	0	0	0	0	0	0	0	0	0	0	0	0	0	0	0	0	0	0	0	0	0	0	0	0	0	0	0	0	0	0
C5_01775C_B	OBPALPHA	Q9UW21	Oxysterol-binding protein-like protein OBPalpha	M	untreated	15	0	0	0	0	0	0	0	0	0	0	0	0	0	0	0	0	0	0	0	0	0	0	0	0	0	0	0	0	0	0	0	0	0	0	0	0	0	0	0	0	0	0	0
C5_01775C_B	OBPALPHA	Q9UW21	Oxysterol-binding protein-like protein OBPalpha	H	genetic	15	0	0	0	0	0	0	0	0	0	0	0	0	0	0	0	0	0	0	0	0	0	0	0	0	0	0	0	0	0	0	0	0	0	0	0	0	0	0	0	0	0	0	0
C3_03880C_A	PEP8	A0A1D8PJS7	Retromer subunit	L	pharmacological	15	0	0	0	0	0	0	0	0	0	0	0	0	0	0	0	0	0	0	0	0	0	0	0	0	0	0	0	0	0	92847000	52787000	0	0	0	0	0	0	0	0	0	0	0	0
C3_03880C_A	PEP8	A0A1D8PJS7	Retromer subunit	M	untreated	15	0	0	0	0	0	0	0	0	0	0	0	0	0	0	0	0	0	0	0	0	0	0	0	0	0	0	0	0	0	81591000	40567000	0	0	0	0	0	0	0	0	0	0	0	0
C3_03880C_A	PEP8	A0A1D8PJS7	Retromer subunit	H	genetic	15	0	0	0	0	0	0	0	0	0	0	0	0	0	0	0	0	0	0	0	0	0	0	0	0	0	0	0	0	0	70549000	38687000	0	0	0	0	0	0	0	0	0	0	0	0
C1_07230W_A	PHO15	Q59WC5	4-nitrophenylphosphatase (PNPPase) (EC 3.1.3.41)	L	pharmacological	15	0	0	0	0	0	0	0	0	0	0	0	0	0	0	0	0	0	0	0	0	0	0	0	0	0	0	0	0	0	0	0	0	0	0	0	0	0	0	0	0	0	0	0
C1_07230W_A	PHO15	Q59WC5	4-nitrophenylphosphatase (PNPPase) (EC 3.1.3.41)	M	untreated	15	0	0	0	0	0	0	0	0	0	0	0	0	0	0	0	0	0	0	0	0	0	0	0	0	0	0	0	0	0	0	0	0	0	0	0	0	0	0	0	0	0	0	0
C1_07230W_A	PHO15	Q59WC5	4-nitrophenylphosphatase (PNPPase) (EC 3.1.3.41)	H	genetic	15	0	0	0	0	0	0	0	0	0	0	0	0	0	0	0	0	0	0	0	0	0	0	0	0	0	0	0	0	0	0	0	0	0	0	0	0	0	0	0	0	0	0	0
CR_08160W_A	PTC5	Q5A388	Type 2C protein phosphatase	L	pharmacological	15	0	0	0	0	0	0	0	0	0	0	0	0	0	0	0	0	0	0	0	0	0	0	0	0	0	0	0	0	0	0	0	0	0	0	0	0	0	0	0	0	0	0	0
CR_08160W_A	PTC5	Q5A388	Type 2C protein phosphatase	M	untreated	15	0	0	0	0	0	0	0	0	0	0	0	0	0	0	0	0	0	0	0	0	0	0	0	0	0	0	0	0	0	0	0	0	0	0	0	0	0	0	0	0	0	0	0
CR_08160W_A	PTC5	Q5A388	Type 2C protein phosphatase	H	genetic	15	0	0	0	0	0	0	0	0	0	0	0	0	0	0	0	0	0	0	0	0	0	0	0	0	0	0	0	0	0	0	0	0	0	0	0	0	0	0	0	0	0	0	0
C1_12360C_A	RIB3	Q5A3V6	3,4-dihydroxy-2-butanone 4-phosphate synthase (DHBP synthase) (EC 4.1.99.12)	L	pharmacological	15	0	0	0	0	0	0	0	0	0	0	0	0	0	0	0	0	0	0	0	0	0	0	0	0	0	0	0	0	0	0	0	0	0	0	0	0	0	0	0	0	0	0	0
C1_12360C_A	RIB3	Q5A3V6	3,4-dihydroxy-2-butanone 4-phosphate synthase (DHBP synthase) (EC 4.1.99.12)	M	untreated	15	0	0	0	0	0	0	0	0	0	0	0	0	0	0	0	0	0	0	0	0	0	0	0	0	0	0	0	0	0	0	0	0	0	0	0	0	0	0	0	0	0	0	0
C1_12360C_A	RIB3	Q5A3V6	3,4-dihydroxy-2-butanone 4-phosphate synthase (DHBP synthase) (EC 4.1.99.12)	H	genetic	15	0	0	0	0	0	0	0	0	0	0	0	0	0	0	0	0	0	0	0	0	0	0	0	0	0	0	0	0	0	0	0	0	0	0	0	0	0	0	0	0	0	0	0
C3_07080W_A	RRD1	Q5ADP9	Serine/threonine-protein phosphatase 2A activator 1 (EC 5.2.1.8) (Peptidyl-prolyl cis-trans isomerase PTPA-1) (PPIase PTPA-1) (Rotamase PTPA-1) (Phosphotyrosyl phosphatase activator 1)	L	pharmacological	15	0	0	0	0	0	0	0	0	0	0	0	0	0	0	0	0	0	0	0	0	0	0	0	0	0	0	0	0	0	0	0	0	0	0	0	0	0	0	0	0	0	0	0
C3_07080W_A	RRD1	Q5ADP9	Serine/threonine-protein phosphatase 2A activator 1 (EC 5.2.1.8) (Peptidyl-prolyl cis-trans isomerase PTPA-1) (PPIase PTPA-1) (Rotamase PTPA-1) (Phosphotyrosyl phosphatase activator 1)	M	untreated	15	0	0	0	0	0	0	0	0	0	0	0	0	0	0	0	0	0	0	0	0	0	0	0	0	0	0	0	0	0	0	0	0	0	0	0	0	0	0	0	0	0	0	0
C3_07080W_A	RRD1	Q5ADP9	Serine/threonine-protein phosphatase 2A activator 1 (EC 5.2.1.8) (Peptidyl-prolyl cis-trans isomerase PTPA-1) (PPIase PTPA-1) (Rotamase PTPA-1) (Phosphotyrosyl phosphatase activator 1)	H	genetic	15	0	0	0	0	0	0	0	0	0	0	0	0	0	0	0	0	0	0	0	0	0	0	0	0	0	0	0	0	0	0	0	0	0	0	0	0	0	0	0	0	0	0	0
C1_02230W_A	2018-09-07	Q59VX8	Septation protein 7 (Seventh homolog of septin 1)	L	pharmacological	15	0	0	0	0	0	0	0	0	0	0	0	0	0	0	0	0	0	0	0	0	0	0	0	0	0	0	0	0	0	0	0	0	0	0	0	0	0	0	0	0	0	0	0
C1_02230W_A	2018-09-07	Q59VX8	Septation protein 7 (Seventh homolog of septin 1)	M	untreated	15	0	0	0	0	0	0	0	0	0	0	0	0	0	0	0	0	0	0	0	0	0	0	0	0	0	0	0	0	0	0	0	0	0	0	0	0	0	0	0	0	0	0	0
C1_02230W_A	2018-09-07	Q59VX8	Septation protein 7 (Seventh homolog of septin 1)	H	genetic	15	0	0	0	0	0	0	0	0	0	0	0	0	0	0	0	0	0	0	0	0	0	0	0	0	0	0	0	0	0	0	0	0	0	0	0	0	0	0	0	0	0	0	0
C3_02780W_A	SES1	Q9HGT6	Serine--tRNA ligase, cytoplasmic (EC 6.1.1.11) (Seryl-tRNA synthetase) (SerRS) (Seryl-tRNA(Ser/Sec) synthetase)	L	pharmacological	15	0	0	0	0	0	0	0	0	0	0	0	0	0	0	0	0	0	0	0	0	0	0	0	0	0	0	0	0	0	0	0	0	0	0	0	0	0	0	0	0	0	0	0
C3_02780W_A	SES1	Q9HGT6	Serine--tRNA ligase, cytoplasmic (EC 6.1.1.11) (Seryl-tRNA synthetase) (SerRS) (Seryl-tRNA(Ser/Sec) synthetase)	M	untreated	15	0	0	0	0	0	0	0	0	0	0	0	0	0	0	0	0	0	0	0	0	0	0	0	0	0	0	0	0	0	0	0	0	0	0	0	0	0	0	0	0	0	0	0
C3_02780W_A	SES1	Q9HGT6	Serine--tRNA ligase, cytoplasmic (EC 6.1.1.11) (Seryl-tRNA synthetase) (SerRS) (Seryl-tRNA(Ser/Sec) synthetase)	H	genetic	15	0	0	0	0	0	0	0	0	0	0	0	0	0	0	0	0	0	0	0	0	0	0	0	0	0	0	0	0	0	0	0	0	0	0	0	0	0	0	0	0	0	0	0
C4_06390W_A	SOU1	P87219	Sorbose reductase SOU1 (EC 1.1.1.289) (Sorbitol utilization protein SOU1)	L	pharmacological	15	0	0	0	0	0	0	0	0	0	0	0	0	0	0	0	0	0	0	0	0	0	0	0	0	0	0	0	0	0	0	0	0	0	0	0	0	0	0	0	0	0	0	0
C4_06390W_A	SOU1	P87219	Sorbose reductase SOU1 (EC 1.1.1.289) (Sorbitol utilization protein SOU1)	M	untreated	15	0	0	0	0	0	0	0	0	0	0	0	0	0	0	0	0	0	0	0	0	0	0	0	0	0	0	0	0	0	0	0	0	0	0	0	0	0	0	0	0	0	0	0
C4_06390W_A	SOU1	P87219	Sorbose reductase SOU1 (EC 1.1.1.289) (Sorbitol utilization protein SOU1)	H	genetic	15	0	0	0	0	0	0	0	0	0	0	0	0	0	0	0	0	0	0	0	0	0	0	0	0	0	0	0	0	0	0	0	0	0	0	0	0	0	0	0	0	0	0	0
C2_04220C_A	TAF14	A0A1D8PH31	TATA-binding protein-associated factor	L	pharmacological	15	0	0	0	0	0	0	0	0	0	0	0	0	0	0	0	0	0	0	0	0	0	0	0	0	0	0	0	0	0	0	0	0	0	0	0	0	0	23855000	0	0	0	0	0
C2_04220C_A	TAF14	A0A1D8PH31	TATA-binding protein-associated factor	M	untreated	15	0	0	0	0	0	0	0	0	0	0	0	0	0	0	0	0	0	0	0	0	0	0	0	0	0	0	0	0	0	0	0	0	0	0	0	0	0	13705000	0	0	0	0	0
C2_04220C_A	TAF14	A0A1D8PH31	TATA-binding protein-associated factor	H	genetic	15	0	0	0	0	0	0	0	0	0	0	0	0	0	0	0	0	0	0	0	0	0	0	0	0	0	0	0	0	0	0	0	0	0	0	0	0	0	40019000	0	0	0	0	0
C2_07210C_A	TPK2	A0A1D8PHU1	cAMP-dependent protein kinase catalytic subunit	L	pharmacological	15	0	0	0	0	0	0	0	0	0	0	0	0	0	0	0	0	0	0	0	0	0	0	0	0	0	0	0	0	0	0	0	0	0	0	0	0	0	0	0	0	0	0	0
C2_07210C_A	TPK2	A0A1D8PHU1	cAMP-dependent protein kinase catalytic subunit	M	untreated	15	0	0	0	0	0	0	0	0	0	0	0	0	0	0	0	0	0	0	0	0	0	0	0	0	0	0	0	0	0	0	0	0	0	0	0	0	0	0	0	0	0	0	0
C2_07210C_A	TPK2	A0A1D8PHU1	cAMP-dependent protein kinase catalytic subunit	H	genetic	15	0	0	0	0	0	0	0	0	0	0	0	0	0	0	0	0	0	0	0	0	0	0	0	0	0	0	0	0	0	0	0	0	0	0	0	0	0	0	0	0	0	0	0
CR_01550C_A	YBL055C	A0A1D8PS00	3'-5'-exodeoxyribonuclease (Fragment)	L	pharmacological	15	0	0	0	0	0	0	0	0	0	0	0	0	0	0	0	0	0	0	0	0	0	0	0	0	0	0	0	0	0	0	0	0	0	0	0	0	0	0	0	0	0	0	0
CR_01550C_A	YBL055C	A0A1D8PS00	3'-5'-exodeoxyribonuclease (Fragment)	M	untreated	15	0	0	0	0	0	0	0	0	0	0	0	0	0	0	0	0	0	0	0	0	0	0	0	0	0	0	0	0	0	0	0	0	0	0	0	0	0	0	0	0	0	0	0
CR_01550C_A	YBL055C	A0A1D8PS00	3'-5'-exodeoxyribonuclease (Fragment)	H	genetic	15	0	0	0	0	0	0	0	0	0	0	0	0	0	0	0	0	0	0	0	0	0	0	0	0	0	0	0	0	0	0	0	0	0	0	0	0	0	0	0	0	0	0	0
C7_03830C_A	YBR137W	A0A1D8PRF3	Uncharacterized protein	L	pharmacological	15	0	0	0	0	0	0	0	0	0	0	0	0	0	0	0	0	0	0	0	0	0	0	0	0	0	0	0	0	0	0	0	0	0	0	0	0	0	0	0	0	0	0	0
C7_03830C_A	YBR137W	A0A1D8PRF3	Uncharacterized protein	M	untreated	15	0	0	0	0	0	0	0	0	0	0	0	0	0	0	0	0	0	0	0	0	0	0	0	0	0	0	0	0	0	0	0	0	0	0	0	0	0	0	0	0	0	0	0
C7_03830C_A	YBR137W	A0A1D8PRF3	Uncharacterized protein	H	genetic	15	0	0	0	0	0	0	0	0	0	0	0	0	0	0	0	0	0	0	0	0	0	0	0	0	0	0	0	0	0	0	0	0	0	0	0	0	0	0	0	0	0	0	0
C1_05990C_A	YDL144C	Q5AA38	Uncharacterized protein	L	pharmacological	15	0	0	0	0	0	0	0	0	0	0	0	0	0	0	0	0	0	0	0	0	0	0	0	0	0	0	0	0	0	0	0	0	0	0	0	0	0	0	0	0	0	0	0
C1_05990C_A	YDL144C	Q5AA38	Uncharacterized protein	M	untreated	15	0	0	0	0	0	0	0	0	0	0	0	0	0	0	0	0	0	0	0	0	0	0	0	0	0	0	0	0	0	0	0	0	0	0	0	0	0	0	0	0	0	0	0
C1_05990C_A	YDL144C	Q5AA38	Uncharacterized protein	H	genetic	15	0	0	0	0	0	0	0	0	0	0	0	0	0	0	0	0	0	0	0	0	0	0	0	0	0	0	0	0	0	0	0	0	0	0	0	0	0	0	0	0	0	0	0
C1_04430C_A	YIR035C	A0A1D8PDA0	Sepiapterin reductase family protein	L	pharmacological	15	0	0	0	0	0	0	0	0	0	0	0	0	0	0	0	0	0	0	0	0	0	0	0	0	0	0	0	0	0	0	0	0	0	0	0	0	0	0	0	0	0	0	0
C1_04430C_A	YIR035C	A0A1D8PDA0	Sepiapterin reductase family protein	M	untreated	15	0	0	0	0	0	0	0	0	0	0	0	0	0	0	0	0	0	0	0	0	0	0	0	0	0	0	0	0	0	0	0	0	0	0	0	0	0	0	0	0	0	0	0
C1_04430C_A	YIR035C	A0A1D8PDA0	Sepiapterin reductase family protein	H	genetic	15	0	0	0	0	0	0	0	0	0	0	0	0	0	0	0	0	0	0	0	0	0	0	0	0	0	0	0	0	0	0	0	0	0	0	0	0	0	0	0	0	0	0	0
C5_02140C_A	YLR456W	Q5AGF9	Pyridoxal 5'-phosphate synthase	L	pharmacological	15	0	0	0	0	0	0	0	0	0	0	0	0	0	0	0	0	0	0	0	0	0	0	0	0	0	0	0	0	0	0	0	0	0	0	0	0	0	0	0	0	0	0	0
C5_02140C_A	YLR456W	Q5AGF9	Pyridoxal 5'-phosphate synthase	M	untreated	15	0	0	0	0	0	0	0	0	0	0	0	0	0	0	0	0	0	0	0	0	0	0	0	0	0	0	0	0	0	0	0	0	0	0	0	0	0	0	0	0	0	0	0
C5_02140C_A	YLR456W	Q5AGF9	Pyridoxal 5'-phosphate synthase	H	genetic	15	0	0	0	0	0	0	0	0	0	0	0	0	0	0	0	0	0	0	0	0	0	0	0	0	0	0	0	0	0	0	0	0	0	0	0	0	0	0	0	0	0	0	0
C1_09520C_A	YMR209C	Q5APE9	Uncharacterized protein	L	pharmacological	15	0	0	0	0	0	0	0	0	0	0	0	0	0	0	0	0	0	0	0	0	0	0	0	0	0	0	0	0	0	0	0	0	0	0	0	0	0	0	0	0	0	0	0
C1_09520C_A	YMR209C	Q5APE9	Uncharacterized protein	M	untreated	15	0	0	0	0	0	0	0	0	0	0	0	0	0	0	0	0	0	0	0	0	0	0	0	0	0	0	0	0	0	0	0	0	0	0	0	0	0	0	0	0	0	0	0
C1_09520C_A	YMR209C	Q5APE9	Uncharacterized protein	H	genetic	15	0	0	0	0	0	0	0	0	0	0	0	0	0	0	0	0	0	0	0	0	0	0	0	0	0	0	0	0	0	0	0	0	0	0	0	0	0	0	0	0	0	0	0
CR_00580W_A	YRB1	A0A1D8PRQ3	Ran GTPase-binding protein	L	pharmacological	15	0	0	0	0	0	0	0	0	0	0	0	0	0	0	0	0	0	0	0	0	0	0	0	0	0	0	0	0	0	0	0	0	0	0	0	0	0	0	0	0	0	0	0
CR_00580W_A	YRB1	A0A1D8PRQ3	Ran GTPase-binding protein	M	untreated	15	0	0	0	0	0	0	0	0	0	0	0	0	0	0	0	0	0	0	0	0	0	0	0	0	0	0	0	0	0	0	0	0	0	0	0	0	0	0	0	0	0	0	0
CR_00580W_A	YRB1	A0A1D8PRQ3	Ran GTPase-binding protein	H	genetic	15	0	0	0	0	0	0	0	0	0	0	0	0	0	0	0	0	0	0	0	0	0	0	0	0	0	0	0	0	0	0	0	0	0	0	0	0	0	0	0	0	0	0	0
C3_04950W_A	ARF2	Q5AND9	Arf family GTPase	L	pharmacological	16	0	0	0	0	0	0	0	0	0	0	0	0	0	0	0	0	0	0	0	0	0	0	0	0	0	0	0	0	0	0	0	0	0	0	0	0	0	0	0	0	0	0	0
C3_04950W_A	ARF2	Q5AND9	Arf family GTPase	M	untreated	16	0	0	0	0	0	0	0	0	0	0	0	0	0	0	0	0	0	0	0	0	0	0	0	0	0	0	0	0	0	0	0	0	0	0	0	0	0	0	0	0	0	0	0
C3_04950W_A	ARF2	Q5AND9	Arf family GTPase	H	genetic	16	0	0	0	0	0	0	0	0	0	0	0	0	0	0	0	0	0	0	0	0	0	0	0	0	0	0	0	0	0	0	0	0	0	0	0	0	0	0	0	0	0	0	0
CR_01780W_A	BMT6	A0A1D8PS23	25S rRNA (Uracil2843-N3)-methyltransferase	L	pharmacological	16	0	0	0	0	0	0	0	0	0	0	0	0	0	0	0	0	0	0	0	0	0	0	0	0	0	0	0	0	0	0	0	0	0	0	0	0	0	0	0	0	0	0	0
CR_01780W_A	BMT6	A0A1D8PS23	25S rRNA (Uracil2843-N3)-methyltransferase	M	untreated	16	0	0	0	0	0	0	0	0	0	0	0	0	0	0	0	0	0	0	0	0	0	0	0	0	0	0	0	0	0	0	0	0	0	0	0	0	0	0	0	0	0	0	0
CR_01780W_A	BMT6	A0A1D8PS23	25S rRNA (Uracil2843-N3)-methyltransferase	H	genetic	16	0	0	0	0	0	0	0	0	0	0	0	0	0	0	0	0	0	0	0	0	0	0	0	0	0	0	0	0	0	0	0	0	0	0	0	0	0	0	0	0	0	0	0
C5_02440C_A	BUD32	Q5AGC7	EKC/KEOPS complex subunit BUD32 (EC 3.6.-.-) (Atypical serine/threonine protein kinase BUD32) (EC 2.7.11.1)	L	pharmacological	16	0	0	0	0	0	0	0	0	0	0	0	0	0	0	0	0	0	0	0	0	0	0	0	0	0	0	0	0	0	0	0	0	0	0	0	0	0	0	0	0	0	0	0
C5_02440C_A	BUD32	Q5AGC7	EKC/KEOPS complex subunit BUD32 (EC 3.6.-.-) (Atypical serine/threonine protein kinase BUD32) (EC 2.7.11.1)	M	untreated	16	0	0	0	0	0	0	0	0	0	0	0	0	0	0	0	0	0	0	0	0	0	0	0	0	0	0	0	0	0	0	0	0	0	0	0	0	0	0	0	0	0	0	0
C5_02440C_A	BUD32	Q5AGC7	EKC/KEOPS complex subunit BUD32 (EC 3.6.-.-) (Atypical serine/threonine protein kinase BUD32) (EC 2.7.11.1)	H	genetic	16	0	0	0	0	0	0	0	0	0	0	0	0	0	0	0	0	0	0	0	0	0	0	0	0	0	0	0	0	0	0	0	0	0	0	0	0	0	0	0	0	0	0	0
C5_02670W_A	BUR2	Q5AG95	Bur2p	L	pharmacological	16	0	0	0	0	0	0	0	0	0	0	0	0	0	0	0	0	0	0	0	0	0	0	0	0	0	0	0	0	0	0	0	0	0	0	0	0	0	0	0	0	0	0	0
C5_02670W_A	BUR2	Q5AG95	Bur2p	M	untreated	16	0	0	0	0	0	0	0	0	0	0	0	0	0	0	0	0	0	0	0	0	0	0	0	0	0	0	0	0	0	0	0	0	0	0	0	0	0	0	0	0	0	0	0
C5_02670W_A	BUR2	Q5AG95	Bur2p	H	genetic	16	0	0	0	0	0	0	0	0	0	0	0	0	0	0	0	0	0	0	0	0	0	0	0	0	0	0	0	0	0	0	0	0	0	0	0	0	0	0	0	0	0	0	0
C1_13820C_A	C1_13820C_A	Q5AKV7	Uncharacterized protein	L	pharmacological	16	0	0	0	0	0	0	0	0	0	0	0	0	0	0	0	0	0	0	0	0	0	0	0	0	0	0	0	0	0	0	0	0	0	0	0	0	0	0	0	0	0	0	0
C1_13820C_A	C1_13820C_A	Q5AKV7	Uncharacterized protein	M	untreated	16	0	0	0	0	0	0	0	0	0	0	0	0	0	0	0	0	0	0	0	0	0	0	0	0	0	0	0	0	0	0	0	0	0	0	0	0	0	0	0	0	0	0	0
C1_13820C_A	C1_13820C_A	Q5AKV7	Uncharacterized protein	H	genetic	16	0	0	0	0	0	0	0	0	0	0	0	0	0	0	0	0	0	0	0	0	0	0	0	0	0	0	0	0	0	0	0	0	0	0	0	0	0	0	0	0	0	0	0
C3_03470W_A	C3_03470W_A	Q5AEC3	Succinate-semialdehyde dehydrogenase (NAD(P)(+))	L	pharmacological	16	0	0	0	0	0	0	0	0	0	0	0	0	0	0	0	0	0	0	0	0	0	0	0	0	0	0	0	0	0	0	0	0	0	0	0	0	0	0	0	0	0	0	0
C3_03470W_A	C3_03470W_A	Q5AEC3	Succinate-semialdehyde dehydrogenase (NAD(P)(+))	M	untreated	16	0	0	0	0	0	0	0	0	0	0	0	0	0	0	0	0	0	0	0	0	0	0	0	0	0	0	0	0	0	0	0	0	0	0	0	0	0	0	0	0	0	0	0
C3_03470W_A	C3_03470W_A	Q5AEC3	Succinate-semialdehyde dehydrogenase (NAD(P)(+))	H	genetic	16	0	0	0	0	0	0	0	0	0	0	0	0	0	0	0	0	0	0	0	0	0	0	0	0	0	0	0	0	0	0	0	0	0	0	0	0	0	0	0	0	0	0	0
C3_07910W_A	C3_07910W_A	A0A1D8PL09	Uncharacterized protein	L	pharmacological	16	0	0	0	0	0	0	0	0	0	0	0	0	0	0	0	0	0	0	0	0	0	0	0	0	0	0	0	0	0	0	0	0	0	0	0	0	0	0	0	0	0	0	0
C3_07910W_A	C3_07910W_A	A0A1D8PL09	Uncharacterized protein	M	untreated	16	0	0	0	0	0	0	0	0	0	0	0	0	0	0	0	0	0	0	0	0	0	0	0	0	0	0	0	0	0	0	0	0	0	0	0	0	0	0	0	0	0	0	0
C3_07910W_A	C3_07910W_A	A0A1D8PL09	Uncharacterized protein	H	genetic	16	0	0	0	0	0	0	0	0	0	0	0	0	0	0	0	0	0	0	0	0	0	0	0	0	0	0	0	0	0	0	0	0	0	0	0	0	0	0	0	0	0	0	0
C1_09350W_A	CAF20	Q5AQ12	Cap-associated protein CAF20	L	pharmacological	16	0	0	0	0	0	0	0	0	0	0	0	0	0	0	0	0	0	0	0	0	0	0	0	0	0	0	0	0	0	0	0	0	0	0	0	0	0	0	0	0	0	0	0
C1_09350W_A	CAF20	Q5AQ12	Cap-associated protein CAF20	M	untreated	16	0	0	0	0	0	0	0	0	0	0	0	0	0	0	0	0	0	0	0	0	0	0	0	0	0	0	0	0	0	0	0	0	0	0	0	0	0	0	0	0	0	0	0
C1_09350W_A	CAF20	Q5AQ12	Cap-associated protein CAF20	H	genetic	16	0	0	0	0	0	0	0	0	0	0	0	0	0	0	0	0	0	0	0	0	0	0	0	0	0	0	0	0	0	0	0	0	0	0	0	0	0	0	0	0	0	0	0
C5_04490C_A	CAR1	A0A1D8PP00	Arginase (EC 3.5.3.1)	L	pharmacological	16	0	0	0	0	0	0	0	0	0	0	0	0	0	0	0	0	0	0	0	0	0	0	0	0	0	0	0	0	4651400	0	0	7667500	0	22104000	0	0	0	0	0	0	0	5919000	5479200
C5_04490C_A	CAR1	A0A1D8PP00	Arginase (EC 3.5.3.1)	M	untreated	16	0	0	0	0	0	0	0	0	0	0	0	0	0	0	0	0	0	0	0	0	0	0	0	0	0	0	0	0	4829100	0	0	8675400	0	9404800	0	0	0	0	0	0	0	7127900	6728600
C5_04490C_A	CAR1	A0A1D8PP00	Arginase (EC 3.5.3.1)	H	genetic	16	0	0	0	0	0	0	0	0	0	0	0	0	0	0	0	0	0	0	0	0	0	0	0	0	0	0	0	0	3236000	0	0	3898900	0	13126000	0	0	0	0	0	0	0	6775600	6074700
C5_00620W_A	CGI121	Q5A519	EKC/KEOPS complex subunit CGI121	L	pharmacological	16	0	0	0	0	0	0	0	0	0	0	0	0	0	0	0	0	0	0	0	0	0	0	0	0	0	0	0	0	0	0	0	0	0	0	0	0	0	0	0	0	0	0	0
C5_00620W_A	CGI121	Q5A519	EKC/KEOPS complex subunit CGI121	M	untreated	16	0	0	0	0	0	0	0	0	0	0	0	0	0	0	0	0	0	0	0	0	0	0	0	0	0	0	0	0	0	0	0	0	0	0	0	0	0	0	0	0	0	0	0
C5_00620W_A	CGI121	Q5A519	EKC/KEOPS complex subunit CGI121	H	genetic	16	0	0	0	0	0	0	0	0	0	0	0	0	0	0	0	0	0	0	0	0	0	0	0	0	0	0	0	0	0	0	0	0	0	0	0	0	0	0	0	0	0	0	0
CR_02100C_A	CR_02100C_A	A0A1D8PS57	Uncharacterized protein	L	pharmacological	16	0	0	0	0	0	0	0	0	0	0	0	0	0	0	0	0	0	0	0	0	0	0	0	0	0	0	0	0	0	0	0	0	0	0	0	0	0	0	0	0	0	0	0
CR_02100C_A	CR_02100C_A	A0A1D8PS57	Uncharacterized protein	M	untreated	16	0	0	0	0	0	0	0	0	0	0	0	0	0	0	0	0	0	0	0	0	0	0	0	0	0	0	0	0	0	0	0	0	0	0	0	0	0	0	0	0	0	0	0
CR_02100C_A	CR_02100C_A	A0A1D8PS57	Uncharacterized protein	H	genetic	16	0	0	0	0	0	0	0	0	0	0	0	0	0	0	0	0	0	0	0	0	0	0	0	0	0	0	0	0	0	0	0	0	0	0	0	0	0	0	0	0	0	0	0
CR_06770C_A	CR_06770C_A	Q59MT3	Uncharacterized protein	L	pharmacological	16	0	0	0	0	0	0	0	0	0	0	0	0	0	0	0	0	0	0	0	0	0	0	0	0	0	0	0	0	0	0	0	0	0	0	0	0	0	0	0	0	0	0	0
CR_06770C_A	CR_06770C_A	Q59MT3	Uncharacterized protein	M	untreated	16	0	0	0	0	0	0	0	0	0	0	0	0	0	0	0	0	0	0	0	0	0	0	0	0	0	0	0	0	0	0	0	0	0	0	0	0	0	0	0	0	0	0	0
CR_06770C_A	CR_06770C_A	Q59MT3	Uncharacterized protein	H	genetic	16	0	0	0	0	0	0	0	0	0	0	0	0	0	0	0	0	0	0	0	0	0	0	0	0	0	0	0	0	0	0	0	0	0	0	0	0	0	0	0	0	0	0	0
C1_08100W_A	DRG1	Q5A779	GTP-binding protein	L	pharmacological	16	0	0	0	0	0	0	0	0	0	0	0	0	0	0	0	0	0	0	0	0	0	0	0	0	0	0	0	0	0	0	0	0	0	0	0	0	0	0	0	0	0	0	0
C1_08100W_A	DRG1	Q5A779	GTP-binding protein	M	untreated	16	0	0	0	0	0	0	0	0	0	0	0	0	0	0	0	0	0	0	0	0	0	0	0	0	0	0	0	0	0	0	0	0	0	0	0	0	0	0	0	0	0	0	0
C1_08100W_A	DRG1	Q5A779	GTP-binding protein	H	genetic	16	0	0	0	0	0	0	0	0	0	0	0	0	0	0	0	0	0	0	0	0	0	0	0	0	0	0	0	0	0	0	0	0	0	0	0	0	0	0	0	0	0	0	0
C2_02880C_A	EBP7	Q5A0J5	Ebp7p	L	pharmacological	16	0	0	0	0	0	0	0	0	0	0	0	0	0	0	0	0	0	0	0	0	0	0	0	0	0	0	0	0	0	0	0	0	0	0	0	0	0	0	0	0	0	0	0
C2_02880C_A	EBP7	Q5A0J5	Ebp7p	M	untreated	16	0	0	0	0	0	0	0	0	0	0	0	0	0	0	0	0	0	0	0	0	0	0	0	0	0	0	0	0	0	0	0	0	0	0	0	0	0	0	0	0	0	0	0
C2_02880C_A	EBP7	Q5A0J5	Ebp7p	H	genetic	16	0	0	0	0	0	0	0	0	0	0	0	0	0	0	0	0	0	0	0	0	0	0	0	0	0	0	0	0	0	0	0	0	0	0	0	0	0	0	0	0	0	0	0
C1_09460W_A	ERG12	A0A1D8PEL1	Mevalonate kinase (MK) (EC 2.7.1.36)	L	pharmacological	16	0	0	0	0	0	0	0	0	0	0	0	0	0	0	0	0	0	0	0	0	0	0	0	0	0	0	0	0	0	0	0	0	0	0	0	0	0	0	0	0	0	0	0
C1_09460W_A	ERG12	A0A1D8PEL1	Mevalonate kinase (MK) (EC 2.7.1.36)	M	untreated	16	0	0	0	0	0	0	0	0	0	0	0	0	0	0	0	0	0	0	0	0	0	0	0	0	0	0	0	0	0	0	0	0	0	0	0	0	0	0	0	0	0	0	0
C1_09460W_A	ERG12	A0A1D8PEL1	Mevalonate kinase (MK) (EC 2.7.1.36)	H	genetic	16	0	0	0	0	0	0	0	0	0	0	0	0	0	0	0	0	0	0	0	0	0	0	0	0	0	0	0	0	0	0	0	0	0	0	0	0	0	0	0	0	0	0	0
C6_03380W_A	HEK2	A0A1D8PQ55	Uncharacterized protein	L	pharmacological	16	0	0	0	0	0	0	0	0	0	0	0	0	0	0	0	0	0	0	0	0	0	0	0	0	0	0	0	0	0	0	0	0	0	0	0	0	0	0	0	0	0	0	0
C6_03380W_A	HEK2	A0A1D8PQ55	Uncharacterized protein	M	untreated	16	0	0	0	0	0	0	0	0	0	0	0	0	0	0	0	0	0	0	0	0	0	0	0	0	0	0	0	0	0	0	0	0	0	0	0	0	0	0	0	0	0	0	0
C6_03380W_A	HEK2	A0A1D8PQ55	Uncharacterized protein	H	genetic	16	0	0	0	0	0	0	0	0	0	0	0	0	0	0	0	0	0	0	0	0	0	0	0	0	0	0	0	0	0	0	0	0	0	0	0	0	0	0	0	0	0	0	0
C5_04710W_A	HER2	Q5AK64	Glutamyl-tRNA(Gln) amidotransferase subunit A, mitochondrial (Glu-AdT subunit A) (EC 6.3.5.7)	L	pharmacological	16	0	0	0	0	0	0	0	0	0	0	0	0	0	0	0	0	0	0	0	0	0	0	0	0	0	0	0	0	0	0	0	0	0	0	0	0	0	0	0	0	0	0	0
C5_04710W_A	HER2	Q5AK64	Glutamyl-tRNA(Gln) amidotransferase subunit A, mitochondrial (Glu-AdT subunit A) (EC 6.3.5.7)	M	untreated	16	0	0	0	0	0	0	0	0	0	0	0	0	0	0	0	0	0	0	0	0	0	0	0	0	0	0	0	0	0	0	0	0	0	0	0	0	0	0	0	0	0	0	0
C5_04710W_A	HER2	Q5AK64	Glutamyl-tRNA(Gln) amidotransferase subunit A, mitochondrial (Glu-AdT subunit A) (EC 6.3.5.7)	H	genetic	16	0	0	0	0	0	0	0	0	0	0	0	0	0	0	0	0	0	0	0	0	0	0	0	0	0	0	0	0	0	0	0	0	0	0	0	0	0	0	0	0	0	0	0
C5_05490C_A	HTS1	Q5AJX0	Histidine--tRNA ligase	L	pharmacological	16	0	0	0	0	0	0	0	0	0	0	0	0	0	0	0	0	0	0	0	0	0	0	0	0	0	0	0	0	0	0	0	0	0	0	0	0	0	0	0	0	0	0	0
C5_05490C_A	HTS1	Q5AJX0	Histidine--tRNA ligase	M	untreated	16	0	0	0	0	0	0	0	0	0	0	0	0	0	0	0	0	0	0	0	0	0	0	0	0	0	0	0	0	0	0	0	0	0	0	0	0	0	0	0	0	0	0	0
C5_05490C_A	HTS1	Q5AJX0	Histidine--tRNA ligase	H	genetic	16	0	0	0	0	0	0	0	0	0	0	0	0	0	0	0	0	0	0	0	0	0	0	0	0	0	0	0	0	0	0	0	0	0	0	0	0	0	0	0	0	0	0	0
C2_05890C_A	IDP1	A0A1D8PHH7	Isocitrate dehydrogenase [NADP] (EC 1.1.1.42)	L	pharmacological	16	0	0	0	0	0	0	0	0	0	0	0	0	0	0	0	0	0	0	0	0	0	0	0	0	0	0	0	0	0	0	0	0	0	0	0	0	0	0	0	0	0	0	0
C2_05890C_A	IDP1	A0A1D8PHH7	Isocitrate dehydrogenase [NADP] (EC 1.1.1.42)	M	untreated	16	0	0	0	0	0	0	0	0	0	0	0	0	0	0	0	0	0	0	0	0	0	0	0	0	0	0	0	0	0	0	0	0	0	0	0	0	0	0	0	0	0	0	0
C2_05890C_A	IDP1	A0A1D8PHH7	Isocitrate dehydrogenase [NADP] (EC 1.1.1.42)	H	genetic	16	0	0	0	0	0	0	0	0	0	0	0	0	0	0	0	0	0	0	0	0	0	0	0	0	0	0	0	0	0	0	0	0	0	0	0	0	0	0	0	0	0	0	0
C1_00170W_A	LEU4	Q5AB86	2-isopropylmalate synthase	L	pharmacological	16	0	0	0	0	0	0	0	0	0	0	0	0	0	0	0	0	0	0	0	0	0	0	0	0	0	0	0	0	0	0	0	0	0	0	0	0	0	0	0	0	0	0	0
C1_00170W_A	LEU4	Q5AB86	2-isopropylmalate synthase	M	untreated	16	0	0	0	0	0	0	0	0	0	0	0	0	0	0	0	0	0	0	0	0	0	0	0	0	0	0	0	0	0	0	0	0	0	0	0	0	0	0	0	0	0	0	0
C1_00170W_A	LEU4	Q5AB86	2-isopropylmalate synthase	H	genetic	16	0	0	0	0	0	0	0	0	0	0	0	0	0	0	0	0	0	0	0	0	0	0	0	0	0	0	0	0	0	0	0	0	0	0	0	0	0	0	0	0	0	0	0
C4_00200C_A	MET15	Q59US5	Bifunctional cysteine synthase/O-acetylhomoserine aminocarboxypropyltransferase	L	pharmacological	16	0	0	0	0	0	0	0	0	0	0	0	0	0	0	0	0	0	0	0	0	0	0	0	0	0	0	0	0	0	0	0	0	0	10515000	0	0	0	0	0	0	0	0	0
C4_00200C_A	MET15	Q59US5	Bifunctional cysteine synthase/O-acetylhomoserine aminocarboxypropyltransferase	M	untreated	16	0	0	0	0	0	0	0	0	0	0	0	0	0	0	0	0	0	0	0	0	0	0	0	0	0	0	0	0	0	0	0	0	0	7061500	0	0	0	0	0	0	0	0	0
C4_00200C_A	MET15	Q59US5	Bifunctional cysteine synthase/O-acetylhomoserine aminocarboxypropyltransferase	H	genetic	16	0	0	0	0	0	0	0	0	0	0	0	0	0	0	0	0	0	0	0	0	0	0	0	0	0	0	0	0	0	0	0	0	0	8689100	0	0	0	0	0	0	0	0	0
C5_03410C_A	MRPL20	Q59QT4	Mitochondrial 54S ribosomal protein YmL20	L	pharmacological	16	0	0	0	0	0	0	0	0	0	0	0	0	0	0	0	0	0	0	0	0	0	0	0	0	0	0	0	0	0	0	0	0	0	0	0	0	0	0	0	0	0	0	0
C5_03410C_A	MRPL20	Q59QT4	Mitochondrial 54S ribosomal protein YmL20	M	untreated	16	0	0	0	0	0	0	0	0	0	0	0	0	0	0	0	0	0	0	0	0	0	0	0	0	0	0	0	0	0	0	0	0	0	0	0	0	0	0	0	0	0	0	0
C5_03410C_A	MRPL20	Q59QT4	Mitochondrial 54S ribosomal protein YmL20	H	genetic	16	0	0	0	0	0	0	0	0	0	0	0	0	0	0	0	0	0	0	0	0	0	0	0	0	0	0	0	0	0	0	0	0	0	0	0	0	0	0	0	0	0	0	0
C2_00850W_A	MSF1	Q5AD28	Phenylalanine--tRNA ligase	L	pharmacological	16	0	0	0	0	0	0	0	0	0	0	0	0	0	0	0	0	0	0	0	0	0	0	0	0	0	0	0	0	0	0	0	0	0	0	0	0	0	0	0	0	0	0	0
C2_00850W_A	MSF1	Q5AD28	Phenylalanine--tRNA ligase	M	untreated	16	0	0	0	0	0	0	0	0	0	0	0	0	0	0	0	0	0	0	0	0	0	0	0	0	0	0	0	0	0	0	0	0	0	0	0	0	0	0	0	0	0	0	0
C2_00850W_A	MSF1	Q5AD28	Phenylalanine--tRNA ligase	H	genetic	16	0	0	0	0	0	0	0	0	0	0	0	0	0	0	0	0	0	0	0	0	0	0	0	0	0	0	0	0	0	0	0	0	0	0	0	0	0	0	0	0	0	0	0
C1_08180C_A	OSH2	A0A1D8PE79	Oxysterol-binding protein related protein	L	pharmacological	16	0	0	0	0	0	0	0	0	0	0	0	0	0	0	0	0	0	0	0	0	0	0	0	0	0	0	0	0	0	0	0	0	0	0	0	0	0	0	0	0	0	0	0
C1_08180C_A	OSH2	A0A1D8PE79	Oxysterol-binding protein related protein	M	untreated	16	0	0	0	0	0	0	0	0	0	0	0	0	0	0	0	0	0	0	0	0	0	0	0	0	0	0	0	0	0	0	0	0	0	0	0	0	0	0	0	0	0	0	0
C1_08180C_A	OSH2	A0A1D8PE79	Oxysterol-binding protein related protein	H	genetic	16	0	0	0	0	0	0	0	0	0	0	0	0	0	0	0	0	0	0	0	0	0	0	0	0	0	0	0	0	0	0	0	0	0	0	0	0	0	0	0	0	0	0	0
C2_08020C_A	PEF1	Q5A2T4	Uncharacterized protein	L	pharmacological	16	0	0	0	0	0	0	0	0	0	0	0	0	0	0	0	0	0	0	0	0	0	0	0	0	0	0	0	0	0	0	0	0	0	0	0	0	0	0	0	0	0	0	0
C2_08020C_A	PEF1	Q5A2T4	Uncharacterized protein	M	untreated	16	0	0	0	0	0	0	0	0	0	0	0	0	0	0	0	0	0	0	0	0	0	0	0	0	0	0	0	0	0	0	0	0	0	0	0	0	0	0	0	0	0	0	0
C2_08020C_A	PEF1	Q5A2T4	Uncharacterized protein	H	genetic	16	0	0	0	0	0	0	0	0	0	0	0	0	0	0	0	0	0	0	0	0	0	0	0	0	0	0	0	0	0	0	0	0	0	0	0	0	0	0	0	0	0	0	0
C6_00550W_A	PET123	Q59NG6	Mitochondrial 37S ribosomal protein PET123	L	pharmacological	16	0	0	0	0	0	0	0	0	0	0	0	0	0	0	0	0	0	0	0	0	0	0	0	0	0	0	0	0	0	0	0	0	0	0	0	0	0	0	0	0	0	0	0
C6_00550W_A	PET123	Q59NG6	Mitochondrial 37S ribosomal protein PET123	M	untreated	16	0	0	0	0	0	0	0	0	0	0	0	0	0	0	0	0	0	0	0	0	0	0	0	0	0	0	0	0	0	0	0	0	0	0	0	0	0	0	0	0	0	0	0
C6_00550W_A	PET123	Q59NG6	Mitochondrial 37S ribosomal protein PET123	H	genetic	16	0	0	0	0	0	0	0	0	0	0	0	0	0	0	0	0	0	0	0	0	0	0	0	0	0	0	0	0	0	0	0	0	0	0	0	0	0	0	0	0	0	0	0
C5_04810W_A	PFK1	Q5AK53	ATP-dependent 6-phosphofructokinase (ATP-PFK) (Phosphofructokinase) (EC 2.7.1.11) (Phosphohexokinase)	L	pharmacological	16	0	0	0	0	0	0	2318300	0	0	0	0	0	0	0	0	0	0	0	0	0	0	0	0	0	0	0	0	0	0	0	0	0	0	0	0	0	0	0	0	0	0	0	0
C5_04810W_A	PFK1	Q5AK53	ATP-dependent 6-phosphofructokinase (ATP-PFK) (Phosphofructokinase) (EC 2.7.1.11) (Phosphohexokinase)	M	untreated	16	0	0	0	0	0	0	1722900	0	0	0	0	0	0	0	0	0	0	0	0	0	0	0	0	0	0	0	0	0	0	0	0	0	0	0	0	0	0	0	0	0	0	0	0
C5_04810W_A	PFK1	Q5AK53	ATP-dependent 6-phosphofructokinase (ATP-PFK) (Phosphofructokinase) (EC 2.7.1.11) (Phosphohexokinase)	H	genetic	16	0	0	0	0	0	0	1775200	0	0	0	0	0	0	0	0	0	0	0	0	0	0	0	0	0	0	0	0	0	0	0	0	0	0	0	0	0	0	0	0	0	0	0	0
C1_05300C_A	PRD1	Q5A2A7	Metalloendopeptidase	L	pharmacological	16	0	0	0	0	0	0	0	0	0	0	0	0	0	0	0	0	0	0	0	0	0	0	0	0	0	0	0	0	0	0	0	0	0	0	0	0	0	0	0	0	0	0	0
C1_05300C_A	PRD1	Q5A2A7	Metalloendopeptidase	M	untreated	16	0	0	0	0	0	0	0	0	0	0	0	0	0	0	0	0	0	0	0	0	0	0	0	0	0	0	0	0	0	0	0	0	0	0	0	0	0	0	0	0	0	0	0
C1_05300C_A	PRD1	Q5A2A7	Metalloendopeptidase	H	genetic	16	0	0	0	0	0	0	0	0	0	0	0	0	0	0	0	0	0	0	0	0	0	0	0	0	0	0	0	0	0	0	0	0	0	0	0	0	0	0	0	0	0	0	0
C1_05560W_A	RIB4	A0A1D8PDK6	6,7-dimethyl-8-ribityllumazine synthase (DMRL synthase) (EC 2.5.1.78)	L	pharmacological	16	0	0	0	0	0	0	0	0	0	0	0	0	0	0	0	0	0	0	0	0	0	0	0	0	0	0	0	0	0	0	0	0	0	0	0	0	0	0	0	0	0	0	0
C1_05560W_A	RIB4	A0A1D8PDK6	6,7-dimethyl-8-ribityllumazine synthase (DMRL synthase) (EC 2.5.1.78)	M	untreated	16	0	0	0	0	0	0	0	0	0	0	0	0	0	0	0	0	0	0	0	0	0	0	0	0	0	0	0	0	0	0	0	0	0	0	0	0	0	0	0	0	0	0	0
C1_05560W_A	RIB4	A0A1D8PDK6	6,7-dimethyl-8-ribityllumazine synthase (DMRL synthase) (EC 2.5.1.78)	H	genetic	16	0	0	0	0	0	0	0	0	0	0	0	0	0	0	0	0	0	0	0	0	0	0	0	0	0	0	0	0	0	0	0	0	0	0	0	0	0	0	0	0	0	0	0
C1_04580C_A	RMD6	Q59RB0	Uncharacterized protein	L	pharmacological	16	0	0	0	0	0	0	0	0	0	0	0	0	0	0	0	0	0	0	0	0	0	0	0	0	0	0	0	0	0	0	0	0	0	0	0	0	0	0	0	0	0	0	0
C1_04580C_A	RMD6	Q59RB0	Uncharacterized protein	M	untreated	16	0	0	0	0	0	0	0	0	0	0	0	0	0	0	0	0	0	0	0	0	0	0	0	0	0	0	0	0	0	0	0	0	0	0	0	0	0	0	0	0	0	0	0
C1_04580C_A	RMD6	Q59RB0	Uncharacterized protein	H	genetic	16	0	0	0	0	0	0	0	0	0	0	0	0	0	0	0	0	0	0	0	0	0	0	0	0	0	0	0	0	0	0	0	0	0	0	0	0	0	0	0	0	0	0	0
CR_10680W_A	RPO21	A0A1D8PUA6	DNA-directed RNA polymerase subunit (EC 2.7.7.6)	L	pharmacological	16	0	0	0	0	0	0	0	0	0	0	0	0	0	0	0	0	0	0	0	0	0	0	0	0	0	0	0	0	0	0	0	0	0	0	0	0	0	0	0	0	0	0	0
CR_10680W_A	RPO21	A0A1D8PUA6	DNA-directed RNA polymerase subunit (EC 2.7.7.6)	M	untreated	16	0	0	0	0	0	0	0	0	0	0	0	0	0	0	0	0	0	0	0	0	0	0	0	0	0	0	0	0	0	0	0	0	0	0	0	0	0	0	0	0	0	0	0
CR_10680W_A	RPO21	A0A1D8PUA6	DNA-directed RNA polymerase subunit (EC 2.7.7.6)	H	genetic	16	0	0	0	0	0	0	0	0	0	0	0	0	0	0	0	0	0	0	0	0	0	0	0	0	0	0	0	0	0	0	0	0	0	0	0	0	0	0	0	0	0	0	0
C2_09890W_A	SMM1	A0A1D8PIL3	Smm1p	L	pharmacological	16	0	0	0	0	0	0	0	0	0	0	0	0	0	0	0	0	0	0	0	0	0	0	0	0	0	0	0	0	0	0	0	0	0	0	0	0	0	0	0	0	0	0	0
C2_09890W_A	SMM1	A0A1D8PIL3	Smm1p	M	untreated	16	0	0	0	0	0	0	0	0	0	0	0	0	0	0	0	0	0	0	0	0	0	0	0	0	0	0	0	0	0	0	0	0	0	0	0	0	0	0	0	0	0	0	0
C2_09890W_A	SMM1	A0A1D8PIL3	Smm1p	H	genetic	16	0	0	0	0	0	0	0	0	0	0	0	0	0	0	0	0	0	0	0	0	0	0	0	0	0	0	0	0	0	0	0	0	0	0	0	0	0	0	0	0	0	0	0
C1_03560C_A	SUA71	Q5AHZ3	Transcription factor TFIIB	L	pharmacological	16	0	0	0	0	0	0	0	0	0	0	0	0	0	0	0	0	0	0	0	0	0	0	0	0	0	0	0	0	0	0	0	0	0	0	0	0	0	0	0	0	0	0	0
C1_03560C_A	SUA71	Q5AHZ3	Transcription factor TFIIB	M	untreated	16	0	0	0	0	0	0	0	0	0	0	0	0	0	0	0	0	0	0	0	0	0	0	0	0	0	0	0	0	0	0	0	0	0	0	0	0	0	0	0	0	0	0	0
C1_03560C_A	SUA71	Q5AHZ3	Transcription factor TFIIB	H	genetic	16	0	0	0	0	0	0	0	0	0	0	0	0	0	0	0	0	0	0	0	0	0	0	0	0	0	0	0	0	0	0	0	0	0	0	0	0	0	0	0	0	0	0	0
C1_08560W_A	TCP1	Q59QB7	Chaperonin-containing T-complex alpha subunit	L	pharmacological	16	0	0	0	0	0	0	0	0	0	0	0	0	0	0	0	0	0	0	0	0	0	0	0	0	0	0	0	0	0	0	0	0	0	0	0	0	0	0	0	0	0	0	0
C1_08560W_A	TCP1	Q59QB7	Chaperonin-containing T-complex alpha subunit	M	untreated	16	0	0	0	0	0	0	0	0	0	0	0	0	0	0	0	0	0	0	0	0	0	0	0	0	0	0	0	0	0	0	0	0	0	0	0	0	0	0	0	0	0	0	0
C1_08560W_A	TCP1	Q59QB7	Chaperonin-containing T-complex alpha subunit	H	genetic	16	0	0	0	0	0	0	0	0	0	0	0	0	0	0	0	0	0	0	0	0	0	0	0	0	0	0	0	0	0	0	0	0	0	0	0	0	0	0	0	0	0	0	0
C7_00210C_A	TEL2	A0A1D8PQI3	Uncharacterized protein	L	pharmacological	16	0	0	0	0	0	0	0	0	0	0	0	0	0	0	0	0	0	0	0	0	0	0	0	0	0	0	0	0	0	0	0	0	0	0	0	0	0	0	0	0	0	0	0
C7_00210C_A	TEL2	A0A1D8PQI3	Uncharacterized protein	M	untreated	16	0	0	0	0	0	0	0	0	0	0	0	0	0	0	0	0	0	0	0	0	0	0	0	0	0	0	0	0	0	0	0	0	0	0	0	0	0	0	0	0	0	0	0
C7_00210C_A	TEL2	A0A1D8PQI3	Uncharacterized protein	H	genetic	16	0	0	0	0	0	0	0	0	0	0	0	0	0	0	0	0	0	0	0	0	0	0	0	0	0	0	0	0	0	0	0	0	0	0	0	0	0	0	0	0	0	0	0
C7_00560C_A	THG1	A0A1D8PQL3	tRNA(His) guanylyltransferase (EC 2.7.7.79) (tRNA-histidine guanylyltransferase)	L	pharmacological	16	0	0	0	0	0	0	0	0	0	0	0	0	0	0	0	0	0	0	0	0	0	0	0	0	0	0	0	0	0	0	0	0	0	0	0	0	0	0	0	0	0	0	0
C7_00560C_A	THG1	A0A1D8PQL3	tRNA(His) guanylyltransferase (EC 2.7.7.79) (tRNA-histidine guanylyltransferase)	M	untreated	16	0	0	0	0	0	0	0	0	0	0	0	0	0	0	0	0	0	0	0	0	0	0	0	0	0	0	0	0	0	0	0	0	0	0	0	0	0	0	0	0	0	0	0
C7_00560C_A	THG1	A0A1D8PQL3	tRNA(His) guanylyltransferase (EC 2.7.7.79) (tRNA-histidine guanylyltransferase)	H	genetic	16	0	0	0	0	0	0	0	0	0	0	0	0	0	0	0	0	0	0	0	0	0	0	0	0	0	0	0	0	0	0	0	0	0	0	0	0	0	0	0	0	0	0	0
C1_02790W_A	TIF34	Q5AI86	Eukaryotic translation initiation factor 3 subunit I (eIF3i) (Eukaryotic translation initiation factor 3 39 kDa subunit homolog) (eIF-3 39 kDa subunit homolog)	L	pharmacological	16	0	0	0	0	0	0	0	0	0	0	0	0	0	0	0	0	0	0	0	0	0	0	0	0	0	0	0	0	0	0	0	0	0	0	0	0	0	0	0	0	0	0	0
C1_02790W_A	TIF34	Q5AI86	Eukaryotic translation initiation factor 3 subunit I (eIF3i) (Eukaryotic translation initiation factor 3 39 kDa subunit homolog) (eIF-3 39 kDa subunit homolog)	M	untreated	16	0	0	0	0	0	0	0	0	0	0	0	0	0	0	0	0	0	0	0	0	0	0	0	0	0	0	0	0	0	0	0	0	0	0	0	0	0	0	0	0	0	0	0
C1_02790W_A	TIF34	Q5AI86	Eukaryotic translation initiation factor 3 subunit I (eIF3i) (Eukaryotic translation initiation factor 3 39 kDa subunit homolog) (eIF-3 39 kDa subunit homolog)	H	genetic	16	0	0	0	0	0	0	0	0	0	0	0	0	0	0	0	0	0	0	0	0	0	0	0	0	0	0	0	0	0	0	0	0	0	0	0	0	0	0	0	0	0	0	0
CR_00900W_A	TRM1	Q5A863	tRNA (guanine(26)-N(2))-dimethyltransferase (EC 2.1.1.216)	L	pharmacological	16	0	0	0	0	0	0	0	0	0	0	0	0	0	0	0	0	0	0	0	0	0	0	0	0	0	0	0	0	0	0	0	0	0	0	0	0	0	0	0	0	0	0	0
CR_00900W_A	TRM1	Q5A863	tRNA (guanine(26)-N(2))-dimethyltransferase (EC 2.1.1.216)	M	untreated	16	0	0	0	0	0	0	0	0	0	0	0	0	0	0	0	0	0	0	0	0	0	0	0	0	0	0	0	0	0	0	0	0	0	0	0	0	0	0	0	0	0	0	0
CR_00900W_A	TRM1	Q5A863	tRNA (guanine(26)-N(2))-dimethyltransferase (EC 2.1.1.216)	H	genetic	16	0	0	0	0	0	0	0	0	0	0	0	0	0	0	0	0	0	0	0	0	0	0	0	0	0	0	0	0	0	0	0	0	0	0	0	0	0	0	0	0	0	0	0
CR_01590C_A	TRP2	A0A1D8PS03	Anthranilate synthase	L	pharmacological	16	0	0	0	0	0	0	0	0	0	0	0	0	0	0	0	0	0	0	0	0	0	0	0	0	0	0	0	0	0	0	0	0	0	0	0	0	0	0	0	0	0	0	0
CR_01590C_A	TRP2	A0A1D8PS03	Anthranilate synthase	M	untreated	16	0	0	0	0	0	0	0	0	0	0	0	0	0	0	0	0	0	0	0	0	0	0	0	0	0	0	0	0	0	0	0	0	0	0	0	0	0	0	0	0	0	0	0
CR_01590C_A	TRP2	A0A1D8PS03	Anthranilate synthase	H	genetic	16	0	0	0	0	0	0	0	0	0	0	0	0	0	0	0	0	0	0	0	0	0	0	0	0	0	0	0	0	0	0	0	0	0	0	0	0	0	0	0	0	0	0	0
C1_02850W_A	VTS1	Q5AI80	Protein VTS1	L	pharmacological	16	0	0	0	0	0	0	0	0	0	0	0	0	0	0	0	0	0	0	0	0	0	0	0	0	0	0	0	0	0	0	0	0	0	0	0	0	0	0	0	0	0	0	0
C1_02850W_A	VTS1	Q5AI80	Protein VTS1	M	untreated	16	0	0	0	0	0	0	0	0	0	0	0	0	0	0	0	0	0	0	0	0	0	0	0	0	0	0	0	0	0	0	0	0	0	0	0	0	0	0	0	0	0	0	0
C1_02850W_A	VTS1	Q5AI80	Protein VTS1	H	genetic	16	0	0	0	0	0	0	0	0	0	0	0	0	0	0	0	0	0	0	0	0	0	0	0	0	0	0	0	0	0	0	0	0	0	0	0	0	0	0	0	0	0	0	0
C2_07070W_A	ZTA1	Q59Z38	NADPH:quinone reductase	L	pharmacological	16	0	0	0	0	0	0	0	0	0	0	0	0	0	0	0	0	0	0	0	0	0	0	0	0	0	0	0	0	0	0	0	0	0	0	0	0	0	0	0	0	0	0	0
C2_07070W_A	ZTA1	Q59Z38	NADPH:quinone reductase	M	untreated	16	0	0	0	0	0	0	0	0	0	0	0	0	0	0	0	0	0	0	0	0	0	0	0	0	0	0	0	0	0	0	0	0	0	0	0	0	0	0	0	0	0	0	0
C2_07070W_A	ZTA1	Q59Z38	NADPH:quinone reductase	H	genetic	16	0	0	0	0	0	0	0	0	0	0	0	0	0	0	0	0	0	0	0	0	0	0	0	0	0	0	0	0	0	0	0	0	0	0	0	0	0	0	0	0	0	0	0
CR_05690W_A	MCT1	A0A1D8PT17	[acyl-carrier-protein] S-malonyltransferase	L	pharmacological	17	0	0	0	0	0	0	0	0	0	0	0	0	0	0	0	0	0	0	0	0	0	0	0	0	0	0	0	0	0	0	0	0	0	0	0	0	0	0	0	0	0	0	0
CR_05690W_A	MCT1	A0A1D8PT17	[acyl-carrier-protein] S-malonyltransferase	M	untreated	17	0	0	0	0	0	0	0	0	0	0	0	0	0	0	0	0	0	0	0	0	0	0	0	0	0	0	0	0	0	0	0	0	0	0	0	0	0	0	0	0	0	0	0
CR_05690W_A	MCT1	A0A1D8PT17	[acyl-carrier-protein] S-malonyltransferase	H	genetic	17	0	0	0	0	0	0	0	0	0	0	0	0	0	0	0	0	0	0	0	0	0	0	0	0	0	0	0	0	0	0	0	0	0	0	0	0	0	0	0	0	0	0	0
C1_04290C_A	ACS2	Q8NJN3	Acetyl-coenzyme A synthetase 2 (EC 6.2.1.1) (Acetate--CoA ligase 2) (Acyl-activating enzyme 2)	L	pharmacological	18	0	0	0	0	0	0	0	0	0	0	0	0	0	0	0	0	0	0	0	0	0	0	0	0	0	0	0	0	0	0	0	0	0	0	0	0	0	0	0	2679900	7480400	0	0
C1_04290C_A	ACS2	Q8NJN3	Acetyl-coenzyme A synthetase 2 (EC 6.2.1.1) (Acetate--CoA ligase 2) (Acyl-activating enzyme 2)	M	untreated	18	0	0	0	0	0	0	0	0	0	0	0	0	0	0	0	0	0	0	0	0	0	0	0	0	0	0	0	0	0	0	0	0	0	0	0	0	0	0	0	2252700	6883200	0	0
C1_04290C_A	ACS2	Q8NJN3	Acetyl-coenzyme A synthetase 2 (EC 6.2.1.1) (Acetate--CoA ligase 2) (Acyl-activating enzyme 2)	H	genetic	18	0	0	0	0	0	0	0	0	0	0	0	0	0	0	0	0	0	0	0	0	0	0	0	0	0	0	0	0	0	0	0	0	0	0	0	0	0	0	0	2996100	5806400	0	0
C3_04520C_A	ADE2	Q92210	Phosphoribosylaminoimidazole carboxylase (EC 4.1.1.21) (AIR carboxylase) (AIRC)	L	pharmacological	18	0	0	0	0	0	0	0	0	0	0	0	0	0	0	0	0	0	0	0	0	0	0	0	0	0	0	0	0	0	0	0	0	0	0	0	0	0	0	0	0	0	0	0
C3_04520C_A	ADE2	Q92210	Phosphoribosylaminoimidazole carboxylase (EC 4.1.1.21) (AIR carboxylase) (AIRC)	M	untreated	18	0	0	0	0	0	0	0	0	0	0	0	0	0	0	0	0	0	0	0	0	0	0	0	0	0	0	0	0	0	0	0	0	0	0	0	0	0	0	0	0	0	0	0
C3_04520C_A	ADE2	Q92210	Phosphoribosylaminoimidazole carboxylase (EC 4.1.1.21) (AIR carboxylase) (AIRC)	H	genetic	18	0	0	0	0	0	0	0	0	0	0	0	0	0	0	0	0	0	0	0	0	0	0	0	0	0	0	0	0	0	0	0	0	0	0	0	0	0	0	0	0	0	0	0
C6_03080C_A	ADO1	A0A1D8PQ26	Adenosine kinase	L	pharmacological	18	0	0	0	0	0	0	0	0	0	0	0	0	0	0	0	0	0	0	0	0	0	0	0	0	0	0	0	0	0	0	0	0	0	0	0	0	0	0	0	0	0	0	0
C6_03080C_A	ADO1	A0A1D8PQ26	Adenosine kinase	M	untreated	18	0	0	0	0	0	0	0	0	0	0	0	0	0	0	0	0	0	0	0	0	0	0	0	0	0	0	0	0	0	0	0	0	0	0	0	0	0	0	0	0	0	0	0
C6_03080C_A	ADO1	A0A1D8PQ26	Adenosine kinase	H	genetic	18	0	0	0	0	0	0	0	0	0	0	0	0	0	0	0	0	0	0	0	0	0	0	0	0	0	0	0	0	0	0	0	0	0	0	0	0	0	0	0	0	0	0	0
C1_01250W_A	AIM9	Q5A922	Altered inheritance of mitochondria protein 9, mitochondrial (Found in mitochondrial proteome protein 29)	L	pharmacological	18	0	0	0	0	0	0	0	0	0	0	0	0	0	0	0	0	0	0	0	0	0	0	0	0	0	0	0	0	0	0	0	0	0	0	0	0	0	0	0	0	0	0	0
C1_01250W_A	AIM9	Q5A922	Altered inheritance of mitochondria protein 9, mitochondrial (Found in mitochondrial proteome protein 29)	M	untreated	18	0	0	0	0	0	0	0	0	0	0	0	0	0	0	0	0	0	0	0	0	0	0	0	0	0	0	0	0	0	0	0	0	0	0	0	0	0	0	0	0	0	0	0
C1_01250W_A	AIM9	Q5A922	Altered inheritance of mitochondria protein 9, mitochondrial (Found in mitochondrial proteome protein 29)	H	genetic	18	0	0	0	0	0	0	0	0	0	0	0	0	0	0	0	0	0	0	0	0	0	0	0	0	0	0	0	0	0	0	0	0	0	0	0	0	0	0	0	0	0	0	0
C2_02970C_A	ALD5	A0A1D8PGT5	Aldehyde dehydrogenase (NAD(P)(+))	L	pharmacological	18	0	0	0	0	0	0	0	0	0	0	0	0	0	0	0	0	0	0	0	0	0	0	0	0	0	0	0	0	0	0	0	0	0	0	0	0	0	0	0	0	0	0	0
C2_02970C_A	ALD5	A0A1D8PGT5	Aldehyde dehydrogenase (NAD(P)(+))	M	untreated	18	0	0	0	0	0	0	0	0	0	0	0	0	0	0	0	0	0	0	0	0	0	0	0	0	0	0	0	0	0	0	0	0	0	0	0	0	0	0	0	0	0	0	0
C2_02970C_A	ALD5	A0A1D8PGT5	Aldehyde dehydrogenase (NAD(P)(+))	H	genetic	18	0	0	0	0	0	0	0	0	0	0	0	0	0	0	0	0	0	0	0	0	0	0	0	0	0	0	0	0	0	0	0	0	0	0	0	0	0	0	0	0	0	0	0
CR_03060W_A	ARC1	A0A1D8PSC8	Arc1p	L	pharmacological	18	0	0	0	0	0	0	0	0	0	0	0	0	0	0	0	0	0	0	0	0	0	0	0	0	0	0	0	0	0	0	0	0	0	0	0	0	0	0	0	0	0	0	0
CR_03060W_A	ARC1	A0A1D8PSC8	Arc1p	M	untreated	18	0	0	0	0	0	0	0	0	0	0	0	0	0	0	0	0	0	0	0	0	0	0	0	0	0	0	0	0	0	0	0	0	0	0	0	0	0	0	0	0	0	0	0
CR_03060W_A	ARC1	A0A1D8PSC8	Arc1p	H	genetic	18	0	0	0	0	0	0	0	0	0	0	0	0	0	0	0	0	0	0	0	0	0	0	0	0	0	0	0	0	0	0	0	0	0	0	0	0	0	0	0	0	0	0	0
C2_09060C_A	ASN1	A0A1D8PIB2	Asparagine synthase (Glutamine-hydrolyzing) 2	L	pharmacological	18	0	0	0	0	0	0	0	0	0	0	0	0	0	0	0	0	0	0	0	0	0	0	0	0	0	0	0	0	0	0	0	0	0	0	0	0	0	0	0	0	0	0	0
C2_09060C_A	ASN1	A0A1D8PIB2	Asparagine synthase (Glutamine-hydrolyzing) 2	M	untreated	18	0	0	0	0	0	0	0	0	0	0	0	0	0	0	0	0	0	0	0	0	0	0	0	0	0	0	0	0	0	0	0	0	0	0	0	0	0	0	0	0	0	0	0
C2_09060C_A	ASN1	A0A1D8PIB2	Asparagine synthase (Glutamine-hydrolyzing) 2	H	genetic	18	0	0	0	0	0	0	0	0	0	0	0	0	0	0	0	0	0	0	0	0	0	0	0	0	0	0	0	0	0	0	0	0	0	0	0	0	0	0	0	0	0	0	0
C1_10540C_A	BSP1	A0A1D8PEW0	Uncharacterized protein	L	pharmacological	18	0	0	0	0	0	0	0	0	0	0	0	0	0	0	0	0	0	0	0	0	0	0	0	0	0	0	0	0	0	0	0	0	0	0	0	0	0	0	0	0	0	0	0
C1_10540C_A	BSP1	A0A1D8PEW0	Uncharacterized protein	M	untreated	18	0	0	0	0	0	0	0	0	0	0	0	0	0	0	0	0	0	0	0	0	0	0	0	0	0	0	0	0	0	0	0	0	0	0	0	0	0	0	0	0	0	0	0
C1_10540C_A	BSP1	A0A1D8PEW0	Uncharacterized protein	H	genetic	18	0	0	0	0	0	0	0	0	0	0	0	0	0	0	0	0	0	0	0	0	0	0	0	0	0	0	0	0	0	0	0	0	0	0	0	0	0	0	0	0	0	0	0
CR_09330C_A	CR_09330C_A	A0A1D8PTZ1	Uncharacterized protein	L	pharmacological	18	0	0	0	0	0	0	0	0	0	0	0	0	0	0	0	0	0	0	0	0	0	0	0	9157800	0	0	0	0	0	0	0	0	0	0	0	0	0	0	6260300	0	0	0	0
CR_09330C_A	CR_09330C_A	A0A1D8PTZ1	Uncharacterized protein	M	untreated	18	0	0	0	0	0	0	0	0	0	0	0	0	0	0	0	0	0	0	0	0	0	0	0	3921600	0	0	0	0	0	0	0	0	0	0	0	0	0	0	5573400	0	0	0	0
CR_09330C_A	CR_09330C_A	A0A1D8PTZ1	Uncharacterized protein	H	genetic	18	0	0	0	0	0	0	0	0	0	0	0	0	0	0	0	0	0	0	0	0	0	0	0	12131000	0	0	0	0	0	0	0	0	0	0	0	0	0	0	4533500	0	0	0	0
C1_01870C_A	CYS4	Q59T95	Cystathionine beta-synthase (EC 4.2.1.22)	L	pharmacological	18	0	0	0	0	0	0	0	0	0	0	0	0	0	0	0	0	0	0	0	0	0	0	0	0	0	0	0	0	0	0	0	0	0	0	0	0	0	0	0	0	0	0	0
C1_01870C_A	CYS4	Q59T95	Cystathionine beta-synthase (EC 4.2.1.22)	M	untreated	18	0	0	0	0	0	0	0	0	0	0	0	0	0	0	0	0	0	0	0	0	0	0	0	0	0	0	0	0	0	0	0	0	0	0	0	0	0	0	0	0	0	0	0
C1_01870C_A	CYS4	Q59T95	Cystathionine beta-synthase (EC 4.2.1.22)	H	genetic	18	0	0	0	0	0	0	0	0	0	0	0	0	0	0	0	0	0	0	0	0	0	0	0	0	0	0	0	0	0	0	0	0	0	0	0	0	0	0	0	0	0	0	0
C3_01860C_A	DBP5	Q5AJD0	ATP-dependent RNA helicase DBP5 (EC 3.6.4.13)	L	pharmacological	18	0	0	0	0	0	0	0	0	0	0	0	0	0	0	0	0	0	0	0	0	0	0	0	0	0	0	0	0	0	0	0	0	0	0	0	0	0	0	0	0	0	0	0
C3_01860C_A	DBP5	Q5AJD0	ATP-dependent RNA helicase DBP5 (EC 3.6.4.13)	M	untreated	18	0	0	0	0	0	0	0	0	0	0	0	0	0	0	0	0	0	0	0	0	0	0	0	0	0	0	0	0	0	0	0	0	0	0	0	0	0	0	0	0	0	0	0
C3_01860C_A	DBP5	Q5AJD0	ATP-dependent RNA helicase DBP5 (EC 3.6.4.13)	H	genetic	18	0	0	0	0	0	0	0	0	0	0	0	0	0	0	0	0	0	0	0	0	0	0	0	0	0	0	0	0	0	0	0	0	0	0	0	0	0	0	0	0	0	0	0
C7_03670W_A	DED81	Q59R18	Asparagine--tRNA ligase	L	pharmacological	18	0	0	0	0	0	0	0	0	0	0	0	0	0	0	0	0	0	0	0	0	0	0	0	0	0	0	0	0	0	0	0	0	0	0	0	0	0	0	0	0	0	0	0
C7_03670W_A	DED81	Q59R18	Asparagine--tRNA ligase	M	untreated	18	0	0	0	0	0	0	0	0	0	0	0	0	0	0	0	0	0	0	0	0	0	0	0	0	0	0	0	0	0	0	0	0	0	0	0	0	0	0	0	0	0	0	0
C7_03670W_A	DED81	Q59R18	Asparagine--tRNA ligase	H	genetic	18	0	0	0	0	0	0	0	0	0	0	0	0	0	0	0	0	0	0	0	0	0	0	0	0	0	0	0	0	0	0	0	0	0	0	0	0	0	0	0	0	0	0	0
C2_03100W_A	EFT2	Q5A0M4	Elongation factor 2 (EF-2)	L	pharmacological	18	0	0	0	0	0	0	0	0	0	0	0	0	0	0	0	0	0	0	0	0	0	0	0	3716600	0	0	0	0	0	0	54688000	58885000	70322000	43740000	64753000	0	0	15654000	0	11481000	0	15110000	0
C2_03100W_A	EFT2	Q5A0M4	Elongation factor 2 (EF-2)	M	untreated	18	0	0	0	0	0	0	0	0	0	0	0	0	0	0	0	0	0	0	0	0	0	0	0	1983600	0	0	0	0	0	0	28977000	33129000	49874000	21909000	67267000	0	0	10318000	0	13052000	0	9963600	0
C2_03100W_A	EFT2	Q5A0M4	Elongation factor 2 (EF-2)	H	genetic	18	0	0	0	0	0	0	0	0	0	0	0	0	0	0	0	0	0	0	0	0	0	0	0	7543900	0	0	0	0	0	0	121910000	140770000	167140000	113650000	142990000	0	0	28027000	0	23447000	0	21552000	0
C4_01750C_A	FBA1	Q9URB4	Fructose-bisphosphate aldolase (FBP aldolase) (FBPA) (EC 4.1.2.13) (37 kDa major allergen) (Fructose-1,6-bisphosphate aldolase) (IgE-binding allergen)	L	pharmacological	18	0	0	0	0	0	0	0	0	0	0	0	0	0	0	0	0	0	0	0	0	0	0	0	0	0	0	0	0	0	0	0	0	0	0	0	0	0	0	0	0	0	0	0
C4_01750C_A	FBA1	Q9URB4	Fructose-bisphosphate aldolase (FBP aldolase) (FBPA) (EC 4.1.2.13) (37 kDa major allergen) (Fructose-1,6-bisphosphate aldolase) (IgE-binding allergen)	M	untreated	18	0	0	0	0	0	0	0	0	0	0	0	0	0	0	0	0	0	0	0	0	0	0	0	0	0	0	0	0	0	0	0	0	0	0	0	0	0	0	0	0	0	0	0
C4_01750C_A	FBA1	Q9URB4	Fructose-bisphosphate aldolase (FBP aldolase) (FBPA) (EC 4.1.2.13) (37 kDa major allergen) (Fructose-1,6-bisphosphate aldolase) (IgE-binding allergen)	H	genetic	18	0	0	0	0	0	0	0	0	0	0	0	0	0	0	0	0	0	0	0	0	0	0	0	0	0	0	0	0	0	0	0	0	0	0	0	0	0	0	0	0	0	0	0
C1_03130C_A	GGA2	A0A1D8PCX6	Phosphatidylinositol 4-phosphate-binding protein	L	pharmacological	18	0	0	0	0	0	0	0	0	0	0	0	0	0	0	0	0	0	0	0	0	0	0	0	0	0	0	0	0	0	0	0	0	37089000	56396000	22711000	42995000	133710000	17309000	0	47481000	0	26298000	121710000
C1_03130C_A	GGA2	A0A1D8PCX6	Phosphatidylinositol 4-phosphate-binding protein	M	untreated	18	0	0	0	0	0	0	0	0	0	0	0	0	0	0	0	0	0	0	0	0	0	0	0	0	0	0	0	0	0	0	0	0	30370000	43302000	11099000	33279000	82447000	13563000	0	26402000	0	21707000	90445000
C1_03130C_A	GGA2	A0A1D8PCX6	Phosphatidylinositol 4-phosphate-binding protein	H	genetic	18	0	0	0	0	0	0	0	0	0	0	0	0	0	0	0	0	0	0	0	0	0	0	0	0	0	0	0	0	0	0	0	0	44138000	53640000	23491000	25562000	72633000	13372000	0	33563000	0	18921000	78512000
C3_02610C_A	GLX3	Q5AF03	Glyoxalase 3 (EC 4.2.1.130) (Glutathione-independent glyoxalase)	L	pharmacological	18	0	0	0	0	0	0	0	0	0	0	0	0	0	0	0	0	0	0	0	0	0	0	0	0	0	0	0	0	0	0	0	0	0	0	0	0	0	0	0	0	0	0	0
C3_02610C_A	GLX3	Q5AF03	Glyoxalase 3 (EC 4.2.1.130) (Glutathione-independent glyoxalase)	M	untreated	18	0	0	0	0	0	0	0	0	0	0	0	0	0	0	0	0	0	0	0	0	0	0	0	0	0	0	0	0	0	0	0	0	0	0	0	0	0	0	0	0	0	0	0
C3_02610C_A	GLX3	Q5AF03	Glyoxalase 3 (EC 4.2.1.130) (Glutathione-independent glyoxalase)	H	genetic	18	0	0	0	0	0	0	0	0	0	0	0	0	0	0	0	0	0	0	0	0	0	0	0	0	0	0	0	0	0	0	0	0	0	0	0	0	0	0	0	0	0	0	0
C1_13860C_A	GND1	A0A1D8PFS4	6-phosphogluconate dehydrogenase, decarboxylating (EC 1.1.1.44)	L	pharmacological	18	0	0	0	0	0	0	0	894330	0	916240	0	0	0	0	0	0	0	0	0	0	0	0	0	0	0	0	0	0	0	0	0	0	0	0	0	0	0	0	0	0	0	0	0
C1_13860C_A	GND1	A0A1D8PFS4	6-phosphogluconate dehydrogenase, decarboxylating (EC 1.1.1.44)	M	untreated	18	0	0	0	0	0	0	0	2882000	0	1139200	0	0	0	0	0	0	0	0	0	0	0	0	0	0	0	0	0	0	0	0	0	0	0	0	0	0	0	0	0	0	0	0	0
C1_13860C_A	GND1	A0A1D8PFS4	6-phosphogluconate dehydrogenase, decarboxylating (EC 1.1.1.44)	H	genetic	18	0	0	0	0	0	0	0	4476900	0	1550700	0	0	0	0	0	0	0	0	0	0	0	0	0	0	0	0	0	0	0	0	0	0	0	0	0	0	0	0	0	0	0	0	0
CR_04510W_A	HXK2	P83776	Hexokinase-2 (EC 2.7.1.1) (Cytoplasmic antigenic protein 3) (Hexokinase PII) (Hexokinase-B)	L	pharmacological	18	0	0	0	0	0	0	0	0	0	0	0	0	0	0	0	0	0	0	0	0	0	0	0	0	0	0	0	0	0	0	0	0	0	0	0	0	0	0	0	0	0	0	0
CR_04510W_A	HXK2	P83776	Hexokinase-2 (EC 2.7.1.1) (Cytoplasmic antigenic protein 3) (Hexokinase PII) (Hexokinase-B)	M	untreated	18	0	0	0	0	0	0	0	0	0	0	0	0	0	0	0	0	0	0	0	0	0	0	0	0	0	0	0	0	0	0	0	0	0	0	0	0	0	0	0	0	0	0	0
CR_04510W_A	HXK2	P83776	Hexokinase-2 (EC 2.7.1.1) (Cytoplasmic antigenic protein 3) (Hexokinase PII) (Hexokinase-B)	H	genetic	18	0	0	0	0	0	0	0	0	0	0	0	0	0	0	0	0	0	0	0	0	0	0	0	0	0	0	0	0	0	0	0	0	0	0	0	0	0	0	0	0	0	0	0
C6_04520W_A	ILS1	Q59RI1	Isoleucine--tRNA ligase	L	pharmacological	18	0	0	0	0	0	0	0	0	0	0	0	0	0	0	0	0	0	0	0	0	0	0	0	0	0	0	0	0	0	0	0	0	0	0	0	0	0	0	0	0	0	0	0
C6_04520W_A	ILS1	Q59RI1	Isoleucine--tRNA ligase	M	untreated	18	0	0	0	0	0	0	0	0	0	0	0	0	0	0	0	0	0	0	0	0	0	0	0	0	0	0	0	0	0	0	0	0	0	0	0	0	0	0	0	0	0	0	0
C6_04520W_A	ILS1	Q59RI1	Isoleucine--tRNA ligase	H	genetic	18	0	0	0	0	0	0	0	0	0	0	0	0	0	0	0	0	0	0	0	0	0	0	0	0	0	0	0	0	0	0	0	0	0	0	0	0	0	0	0	0	0	0	0
C2_06390C_A	IMH3	Q59Q46	Inosine-5'-monophosphate dehydrogenase (IMP dehydrogenase) (IMPD) (IMPDH) (EC 1.1.1.205)	L	pharmacological	18	0	0	0	0	0	0	0	0	0	0	0	0	0	0	0	0	0	0	0	0	0	0	0	0	0	0	0	0	0	0	0	0	0	0	0	0	0	0	0	0	0	0	0
C2_06390C_A	IMH3	Q59Q46	Inosine-5'-monophosphate dehydrogenase (IMP dehydrogenase) (IMPD) (IMPDH) (EC 1.1.1.205)	M	untreated	18	0	0	0	0	0	0	0	0	0	0	0	0	0	0	0	0	0	0	0	0	0	0	0	0	0	0	0	0	0	0	0	0	0	0	0	0	0	0	0	0	0	0	0
C2_06390C_A	IMH3	Q59Q46	Inosine-5'-monophosphate dehydrogenase (IMP dehydrogenase) (IMPD) (IMPDH) (EC 1.1.1.205)	H	genetic	18	0	0	0	0	0	0	0	0	0	0	0	0	0	0	0	0	0	0	0	0	0	0	0	0	0	0	0	0	0	0	0	0	0	0	0	0	0	0	0	0	0	0	0
C1_07500C_A	LHP1	A0A1D8PE36	Lhp1p	L	pharmacological	18	0	0	0	0	0	0	0	0	0	0	0	0	0	0	0	0	0	0	0	0	0	0	0	0	0	0	0	0	0	0	0	0	0	0	0	0	0	0	0	0	0	0	0
C1_07500C_A	LHP1	A0A1D8PE36	Lhp1p	M	untreated	18	0	0	0	0	0	0	0	0	0	0	0	0	0	0	0	0	0	0	0	0	0	0	0	0	0	0	0	0	0	0	0	0	0	0	0	0	0	0	0	0	0	0	0
C1_07500C_A	LHP1	A0A1D8PE36	Lhp1p	H	genetic	18	0	0	0	0	0	0	0	0	0	0	0	0	0	0	0	0	0	0	0	0	0	0	0	0	0	0	0	0	0	0	0	0	0	0	0	0	0	0	0	0	0	0	0
CR_07400C_A	LPD1	Q59RQ6	Dihydrolipoyl dehydrogenase (EC 1.8.1.4)	L	pharmacological	18	0	0	0	0	0	0	0	0	0	0	0	0	0	0	0	0	0	0	0	70835000	0	0	0	0	0	0	0	0	0	0	0	0	0	0	0	0	0	0	0	0	0	0	0
CR_07400C_A	LPD1	Q59RQ6	Dihydrolipoyl dehydrogenase (EC 1.8.1.4)	M	untreated	18	0	0	0	0	0	0	0	0	0	0	0	0	0	0	0	0	0	0	0	41862000	0	0	0	0	0	0	0	0	0	0	0	0	0	0	0	0	0	0	0	0	0	0	0
CR_07400C_A	LPD1	Q59RQ6	Dihydrolipoyl dehydrogenase (EC 1.8.1.4)	H	genetic	18	0	0	0	0	0	0	0	0	0	0	0	0	0	0	0	0	0	0	0	58353000	0	0	0	0	0	0	0	0	0	0	0	0	0	0	0	0	0	0	0	0	0	0	0
C1_14290C_A	MDG1	A0A1D8PFV7	Mdg1p	L	pharmacological	18	0	0	0	0	0	0	0	0	0	0	0	0	0	0	0	0	0	0	0	0	0	0	0	0	0	0	0	0	0	0	0	0	0	0	0	0	0	0	0	0	0	0	0
C1_14290C_A	MDG1	A0A1D8PFV7	Mdg1p	M	untreated	18	0	0	0	0	0	0	0	0	0	0	0	0	0	0	0	0	0	0	0	0	0	0	0	0	0	0	0	0	0	0	0	0	0	0	0	0	0	0	0	0	0	0	0
C1_14290C_A	MDG1	A0A1D8PFV7	Mdg1p	H	genetic	18	0	0	0	0	0	0	0	0	0	0	0	0	0	0	0	0	0	0	0	0	0	0	0	0	0	0	0	0	0	0	0	0	0	0	0	0	0	0	0	0	0	0	0
C4_01900C_A	MDH1-1	Q5AMP4	Malate dehydrogenase (EC 1.1.1.37)	L	pharmacological	18	0	0	0	0	0	0	0	0	0	0	0	0	0	0	0	0	0	0	0	0	0	0	0	0	0	0	0	0	20371000	0	0	0	0	0	0	0	0	0	0	0	0	0	0
C4_01900C_A	MDH1-1	Q5AMP4	Malate dehydrogenase (EC 1.1.1.37)	M	untreated	18	0	0	0	0	0	0	0	0	0	0	0	0	0	0	0	0	0	0	0	0	0	0	0	0	0	0	0	0	15927000	0	0	0	0	0	0	0	0	0	0	0	0	0	0
C4_01900C_A	MDH1-1	Q5AMP4	Malate dehydrogenase (EC 1.1.1.37)	H	genetic	18	0	0	0	0	0	0	0	0	0	0	0	0	0	0	0	0	0	0	0	0	0	0	0	0	0	0	0	0	15113000	0	0	0	0	0	0	0	0	0	0	0	0	0	0
C5_04700C_A	MES1	A0A1D8PP21	Methionine--tRNA ligase	L	pharmacological	18	0	0	0	0	0	0	0	0	0	0	0	0	0	0	0	0	0	0	0	0	0	0	0	0	0	0	0	0	0	0	0	0	0	0	0	0	0	0	0	0	0	0	0
C5_04700C_A	MES1	A0A1D8PP21	Methionine--tRNA ligase	M	untreated	18	0	0	0	0	0	0	0	0	0	0	0	0	0	0	0	0	0	0	0	0	0	0	0	0	0	0	0	0	0	0	0	0	0	0	0	0	0	0	0	0	0	0	0
C5_04700C_A	MES1	A0A1D8PP21	Methionine--tRNA ligase	H	genetic	18	0	0	0	0	0	0	0	0	0	0	0	0	0	0	0	0	0	0	0	0	0	0	0	0	0	0	0	0	0	0	0	0	0	0	0	0	0	0	0	0	0	0	0
CR_01620C_A	MET6	P82610	5-methyltetrahydropteroyltriglutamate--homocysteine methyltransferase (EC 2.1.1.14) (Cobalamin-independent methionine synthase) (Methionine synthase, vitamin-B12 independent isozyme)	L	pharmacological	18	0	0	0	0	0	0	0	0	0	0	0	0	0	0	0	0	0	0	0	0	0	0	0	0	0	0	0	0	0	0	0	0	0	0	0	0	0	0	0	0	0	0	0
CR_01620C_A	MET6	P82610	5-methyltetrahydropteroyltriglutamate--homocysteine methyltransferase (EC 2.1.1.14) (Cobalamin-independent methionine synthase) (Methionine synthase, vitamin-B12 independent isozyme)	M	untreated	18	0	0	0	0	0	0	0	0	0	0	0	0	0	0	0	0	0	0	0	0	0	0	0	0	0	0	0	0	0	0	0	0	0	0	0	0	0	0	0	0	0	0	0
CR_01620C_A	MET6	P82610	5-methyltetrahydropteroyltriglutamate--homocysteine methyltransferase (EC 2.1.1.14) (Cobalamin-independent methionine synthase) (Methionine synthase, vitamin-B12 independent isozyme)	H	genetic	18	0	0	0	0	0	0	0	0	0	0	0	0	0	0	0	0	0	0	0	0	0	0	0	0	0	0	0	0	0	0	0	0	0	0	0	0	0	0	0	0	0	0	0
CR_07010W_A	MIS11	Q59SM8	Trifunctional formate-tetrahydrofolate ligase/methenyltetrahydrofolate cyclohydrolase/methylenetetrahydrofolate dehydrogenase	L	pharmacological	18	0	0	0	0	0	0	0	0	0	0	0	0	0	0	0	0	0	0	0	0	0	0	0	0	0	0	0	0	0	0	0	0	0	0	0	0	0	0	0	0	0	0	0
CR_07010W_A	MIS11	Q59SM8	Trifunctional formate-tetrahydrofolate ligase/methenyltetrahydrofolate cyclohydrolase/methylenetetrahydrofolate dehydrogenase	M	untreated	18	0	0	0	0	0	0	0	0	0	0	0	0	0	0	0	0	0	0	0	0	0	0	0	0	0	0	0	0	0	0	0	0	0	0	0	0	0	0	0	0	0	0	0
CR_07010W_A	MIS11	Q59SM8	Trifunctional formate-tetrahydrofolate ligase/methenyltetrahydrofolate cyclohydrolase/methylenetetrahydrofolate dehydrogenase	H	genetic	18	0	0	0	0	0	0	0	0	0	0	0	0	0	0	0	0	0	0	0	0	0	0	0	0	0	0	0	0	0	0	0	0	0	0	0	0	0	0	0	0	0	0	0
C1_03370W_A	PAB1	Q5AI15	Polyadenylate-binding protein, cytoplasmic and nuclear (PABP) (Poly(A)-binding protein) (Polyadenylate tail-binding protein)	L	pharmacological	18	0	0	0	0	0	0	0	0	0	0	0	0	0	0	0	0	0	0	0	0	0	0	0	0	0	0	0	0	0	0	0	0	0	17726000	37424000	0	44905000	47044000	0	127530000	64330000	115310000	292630000
C1_03370W_A	PAB1	Q5AI15	Polyadenylate-binding protein, cytoplasmic and nuclear (PABP) (Poly(A)-binding protein) (Polyadenylate tail-binding protein)	M	untreated	18	0	0	0	0	0	0	0	0	0	0	0	0	0	0	0	0	0	0	0	0	0	0	0	0	0	0	0	0	0	0	0	0	0	13907000	27869000	0	26904000	39501000	0	121490000	65168000	101580000	264690000
C1_03370W_A	PAB1	Q5AI15	Polyadenylate-binding protein, cytoplasmic and nuclear (PABP) (Poly(A)-binding protein) (Polyadenylate tail-binding protein)	H	genetic	18	0	0	0	0	0	0	0	0	0	0	0	0	0	0	0	0	0	0	0	0	0	0	0	0	0	0	0	0	0	0	0	0	0	16434000	36525000	0	44575000	41261000	0	102820000	56221000	89226000	244760000
C7_03860W_A	PBR1	A0A1D8PRH0	Proteinase B	L	pharmacological	18	0	0	0	0	0	0	0	0	0	0	0	0	0	0	0	0	0	0	0	0	0	0	0	0	0	0	0	0	0	0	0	0	0	0	0	0	0	0	0	0	0	0	0
C7_03860W_A	PBR1	A0A1D8PRH0	Proteinase B	M	untreated	18	0	0	0	0	0	0	0	0	0	0	0	0	0	0	0	0	0	0	0	0	0	0	0	0	0	0	0	0	0	0	0	0	0	0	0	0	0	0	0	0	0	0	0
C7_03860W_A	PBR1	A0A1D8PRH0	Proteinase B	H	genetic	18	0	0	0	0	0	0	0	0	0	0	0	0	0	0	0	0	0	0	0	0	0	0	0	0	0	0	0	0	0	0	0	0	0	0	0	0	0	0	0	0	0	0	0
C4_06570C_A	PDC11	P83779	Pyruvate decarboxylase (EC 4.1.1.1)	L	pharmacological	18	0	0	0	0	0	0	0	0	0	0	0	0	0	0	0	0	0	0	0	0	0	0	0	0	0	0	0	0	128410000	0	0	0	0	0	0	0	0	0	0	0	0	0	0
C4_06570C_A	PDC11	P83779	Pyruvate decarboxylase (EC 4.1.1.1)	M	untreated	18	0	0	0	0	0	0	0	0	0	0	0	0	0	0	0	0	0	0	0	0	0	0	0	0	0	0	0	0	99256000	0	0	0	0	4884500	0	0	0	0	0	0	0	0	0
C4_06570C_A	PDC11	P83779	Pyruvate decarboxylase (EC 4.1.1.1)	H	genetic	18	0	0	0	0	0	0	0	0	0	0	0	0	0	0	0	0	0	0	0	0	0	0	0	0	0	0	0	0	87608000	0	0	0	0	0	0	0	0	0	0	0	0	0	0
C3_06920W_A	PMU1	Q5ADN2	Putative phosphomutase	L	pharmacological	18	0	0	0	0	0	0	0	0	0	0	0	0	0	0	0	0	0	0	0	0	0	0	0	0	0	0	0	0	0	0	0	0	0	0	0	0	0	0	0	0	0	0	0
C3_06920W_A	PMU1	Q5ADN2	Putative phosphomutase	M	untreated	18	0	0	0	0	0	0	0	0	0	0	0	0	0	0	0	0	0	0	0	0	0	0	0	0	0	0	0	0	0	0	0	0	0	0	0	0	0	0	0	0	0	0	0
C3_06920W_A	PMU1	Q5ADN2	Putative phosphomutase	H	genetic	18	0	0	0	0	0	0	0	0	0	0	0	0	0	0	0	0	0	0	0	0	0	0	0	0	0	0	0	0	0	0	0	0	0	0	0	0	0	0	0	0	0	0	0
C3_05880C_A	PUB1	A0A1D8PKD0	Uncharacterized protein	L	pharmacological	18	0	0	0	0	0	0	0	0	0	0	0	0	0	0	0	0	0	0	0	0	0	0	0	0	0	0	0	0	0	0	0	0	0	0	0	0	0	0	0	0	0	0	0
C3_05880C_A	PUB1	A0A1D8PKD0	Uncharacterized protein	M	untreated	18	0	0	0	0	0	0	0	0	0	0	0	0	0	0	0	0	0	0	0	0	0	0	0	0	0	0	0	0	0	0	0	0	0	0	0	0	0	0	0	0	0	0	0
C3_05880C_A	PUB1	A0A1D8PKD0	Uncharacterized protein	H	genetic	18	0	0	0	0	0	0	0	0	0	0	0	0	0	0	0	0	0	0	0	0	0	0	0	0	0	0	0	0	0	0	0	0	0	0	0	0	0	0	0	0	0	0	0
C4_03940C_A	PYC2	A0A1D8PLY4	Pyruvate carboxylase (EC 6.4.1.1)	L	pharmacological	18	0	0	0	0	0	0	1664800	0	0	0	0	0	0	0	0	0	0	0	0	0	0	0	0	0	0	0	0	0	0	0	0	0	0	0	0	0	0	0	0	0	0	0	0
C4_03940C_A	PYC2	A0A1D8PLY4	Pyruvate carboxylase (EC 6.4.1.1)	M	untreated	18	0	0	0	0	0	0	1175000	0	0	0	0	0	0	0	0	0	0	0	0	0	0	0	0	0	0	0	0	0	0	0	0	0	0	0	0	0	0	0	0	0	0	0	0
C4_03940C_A	PYC2	A0A1D8PLY4	Pyruvate carboxylase (EC 6.4.1.1)	H	genetic	18	0	0	0	0	0	0	1323800	0	0	0	0	0	0	0	0	0	0	0	0	0	0	0	0	0	0	0	0	0	0	0	0	0	0	0	0	0	0	0	0	0	0	0	0
C1_13050W_A	RPL14	A0A1D8PFL9	Ribosomal 60S subunit protein L14B	L	pharmacological	18	0	0	0	0	0	0	0	0	0	0	0	0	0	0	0	0	0	0	0	0	0	0	0	0	0	0	0	0	0	0	0	0	0	0	0	0	0	0	0	0	0	0	0
C1_13050W_A	RPL14	A0A1D8PFL9	Ribosomal 60S subunit protein L14B	M	untreated	18	0	0	0	0	0	0	0	0	0	0	0	0	0	0	0	0	0	0	0	0	0	0	0	0	0	0	0	0	0	0	0	0	0	0	0	0	0	0	0	0	0	0	0
C1_13050W_A	RPL14	A0A1D8PFL9	Ribosomal 60S subunit protein L14B	H	genetic	18	0	0	0	0	0	0	0	0	0	0	0	0	0	0	0	0	0	0	0	0	0	0	0	0	0	0	0	0	0	0	0	0	0	0	0	0	0	0	0	0	0	0	0
C5_02030W_A	RPN8	A0A1D8PNA8	Proteasome regulatory particle lid subunit	L	pharmacological	18	0	0	0	0	0	0	0	0	0	0	0	0	0	0	0	0	0	0	0	0	0	0	0	0	0	0	0	0	0	0	0	0	0	0	0	0	0	0	0	0	0	0	0
C5_02030W_A	RPN8	A0A1D8PNA8	Proteasome regulatory particle lid subunit	M	untreated	18	0	0	0	0	0	0	0	0	0	0	0	0	0	0	0	0	0	0	0	0	0	0	0	0	0	0	0	0	0	0	0	0	0	0	0	0	0	0	0	0	0	0	0
C5_02030W_A	RPN8	A0A1D8PNA8	Proteasome regulatory particle lid subunit	H	genetic	18	0	0	0	0	0	0	0	0	0	0	0	0	0	0	0	0	0	0	0	0	0	0	0	0	0	0	0	0	0	0	0	0	0	0	0	0	0	0	0	0	0	0	0
C2_09970C_A	SOL1	Q59YH1	Uncharacterized protein	L	pharmacological	18	0	0	0	0	0	0	0	0	0	0	0	0	0	0	0	0	0	0	0	0	0	0	0	0	0	0	0	0	0	0	0	0	0	0	0	0	0	0	0	0	0	0	0
C2_09970C_A	SOL1	Q59YH1	Uncharacterized protein	M	untreated	18	0	0	0	0	0	0	0	0	0	0	0	0	0	0	0	0	0	0	0	0	0	0	0	0	0	0	0	0	0	0	0	0	0	0	0	0	0	0	0	0	0	0	0
C2_09970C_A	SOL1	Q59YH1	Uncharacterized protein	H	genetic	18	0	0	0	0	0	0	0	0	0	0	0	0	0	0	0	0	0	0	0	0	0	0	0	0	0	0	0	0	0	0	0	0	0	0	0	0	0	0	0	0	0	0	0
C2_07380W_A	SSC1	P83784	Heat shock protein SSC1, mitochondrial (Cytoplasmic antigenic protein 6) (mtHSP70)	L	pharmacological	18	0	0	0	0	0	0	0	0	0	0	0	0	0	0	0	0	0	0	0	0	0	0	0	0	0	0	0	0	0	0	0	73121000	82590000	69324000	111980000	192650000	129720000	123320000	0	13768000	169030000	32391000	114570000
C2_07380W_A	SSC1	P83784	Heat shock protein SSC1, mitochondrial (Cytoplasmic antigenic protein 6) (mtHSP70)	M	untreated	18	0	0	0	0	0	0	0	0	0	0	0	0	0	0	0	0	0	0	0	0	0	0	0	0	0	0	0	0	0	0	0	62844000	74065000	54096000	88832000	161860000	102700000	106950000	0	12796000	149510000	23960000	101160000
C2_07380W_A	SSC1	P83784	Heat shock protein SSC1, mitochondrial (Cytoplasmic antigenic protein 6) (mtHSP70)	H	genetic	18	0	0	0	0	0	0	0	0	0	0	0	0	0	0	0	0	0	0	0	0	0	0	0	0	0	0	0	0	0	0	0	74068000	86049000	50757000	104000000	197280000	126660000	114910000	0	15678000	166100000	23479000	134390000
C7_01650W_A	TFC7	A0A1D8PQW6	Transcription factor TFIIIC subunit	L	pharmacological	18	0	0	0	0	0	0	0	0	0	0	0	0	0	0	0	0	0	0	0	0	0	0	0	0	0	0	0	0	0	0	0	0	0	0	0	0	0	0	0	0	0	0	0
C7_01650W_A	TFC7	A0A1D8PQW6	Transcription factor TFIIIC subunit	M	untreated	18	0	0	0	0	0	0	0	0	0	0	0	0	0	0	0	0	0	0	0	0	0	0	0	0	0	0	0	0	0	0	0	0	0	0	0	0	0	0	0	0	0	0	0
C7_01650W_A	TFC7	A0A1D8PQW6	Transcription factor TFIIIC subunit	H	genetic	18	0	0	0	0	0	0	0	0	0	0	0	0	0	0	0	0	0	0	0	0	0	0	0	0	0	0	0	0	0	0	0	0	0	0	0	0	0	0	0	0	0	0	0
C5_00110C_A	THS1	A0A1D8PMV9	Threonine--tRNA ligase	L	pharmacological	18	0	0	0	0	0	0	0	0	0	0	0	0	0	0	0	0	0	0	0	0	0	0	0	0	0	0	0	0	0	0	0	0	0	0	0	0	0	0	0	0	0	0	0
C5_00110C_A	THS1	A0A1D8PMV9	Threonine--tRNA ligase	M	untreated	18	0	0	0	0	0	0	0	0	0	0	0	0	0	0	0	0	0	0	0	0	0	0	0	0	0	0	0	0	0	0	0	0	0	0	0	0	0	0	0	0	0	0	0
C5_00110C_A	THS1	A0A1D8PMV9	Threonine--tRNA ligase	H	genetic	18	0	0	0	0	0	0	0	0	0	0	0	0	0	0	0	0	0	0	0	0	0	0	0	0	0	0	0	0	0	0	0	0	0	0	0	0	0	0	0	0	0	0	0
C1_05410C_A	TRP99	A0A1D8PDN3	Trp99p	L	pharmacological	18	0	0	0	0	0	0	0	0	0	0	0	0	0	0	0	0	0	0	0	0	0	0	0	0	0	0	0	0	0	0	0	0	0	0	0	0	0	0	0	0	0	0	0
C1_05410C_A	TRP99	A0A1D8PDN3	Trp99p	M	untreated	18	0	0	0	0	0	0	0	0	0	0	0	0	0	0	0	0	0	0	0	0	0	0	0	0	0	0	0	0	0	0	0	0	0	0	0	0	0	0	0	0	0	0	0
C1_05410C_A	TRP99	A0A1D8PDN3	Trp99p	H	genetic	18	0	0	0	0	0	0	0	0	0	0	0	0	0	0	0	0	0	0	0	0	0	0	0	0	0	0	0	0	0	0	0	0	0	0	0	0	0	0	0	0	0	0	0
C1_00060W_A	TUP1	P0CY34	Transcriptional repressor TUP1	L	pharmacological	18	0	0	0	0	0	0	0	0	0	0	0	0	0	0	0	0	0	0	0	0	0	0	0	0	0	0	0	0	0	0	0	21134000	73711000	10066000	39566000	42919000	25342000	0	0	11768000	7363200	14770000	19124000
C1_00060W_A	TUP1	P0CY34	Transcriptional repressor TUP1	M	untreated	18	0	0	0	0	0	0	0	0	0	0	0	0	0	0	0	0	0	0	0	0	0	0	0	0	0	0	0	0	0	0	0	21719000	85377000	9254600	30170000	41923000	20224000	0	0	11171000	6552500	13290000	18851000
C1_00060W_A	TUP1	P0CY34	Transcriptional repressor TUP1	H	genetic	18	0	0	0	0	0	0	0	0	0	0	0	0	0	0	0	0	0	0	0	0	0	0	0	0	0	0	0	0	0	0	0	22214000	82480000	8440100	35457000	41461000	19003000	0	0	10593000	8271300	12318000	17969000
CR_08560C_A	UBC9	Q5A339	SUMO-conjugating enzyme (EC 2.3.2.-)	L	pharmacological	18	0	0	0	0	0	0	0	0	0	0	0	0	0	0	0	0	0	0	0	0	0	0	0	0	0	0	0	0	0	0	0	0	0	0	0	0	0	0	0	0	0	0	0
CR_08560C_A	UBC9	Q5A339	SUMO-conjugating enzyme (EC 2.3.2.-)	M	untreated	18	0	0	0	0	0	0	0	0	0	0	0	0	0	0	0	0	0	0	0	0	0	0	0	0	0	0	0	0	0	0	0	0	0	0	0	0	0	0	0	0	0	0	0
CR_08560C_A	UBC9	Q5A339	SUMO-conjugating enzyme (EC 2.3.2.-)	H	genetic	18	0	0	0	0	0	0	0	0	0	0	0	0	0	0	0	0	0	0	0	0	0	0	0	0	0	0	0	0	0	0	0	0	0	0	0	0	0	0	0	0	0	0	0
C2_06640C_A	VAS1	A0A1D8PHR0	Valine--tRNA ligase	L	pharmacological	18	0	0	0	0	0	0	0	0	0	0	0	0	0	0	0	0	0	0	0	0	0	0	0	0	0	0	0	0	0	0	0	0	0	0	0	0	0	0	0	0	0	0	0
C2_06640C_A	VAS1	A0A1D8PHR0	Valine--tRNA ligase	M	untreated	18	0	0	0	0	0	0	0	0	0	0	0	0	0	0	0	0	0	0	0	0	0	0	0	0	0	0	0	0	0	0	0	0	0	0	0	0	0	0	0	0	0	0	0
C2_06640C_A	VAS1	A0A1D8PHR0	Valine--tRNA ligase	H	genetic	18	0	0	0	0	0	0	0	0	0	0	0	0	0	0	0	0	0	0	0	0	0	0	0	0	0	0	0	0	0	0	0	0	0	0	0	0	0	0	0	0	0	0	0
C4_02620C_A	YDR109C	Q5AF71	Putative phosphotransferase	L	pharmacological	18	0	0	0	0	0	0	0	0	0	0	0	0	0	0	0	0	0	0	0	0	0	0	0	0	0	0	0	0	0	0	0	0	0	0	0	0	0	0	0	0	0	0	0
C4_02620C_A	YDR109C	Q5AF71	Putative phosphotransferase	M	untreated	18	0	0	0	0	0	0	0	0	0	0	0	0	0	0	0	0	0	0	0	0	0	0	0	0	0	0	0	0	0	0	0	0	0	0	0	0	0	0	0	0	0	0	0
C4_02620C_A	YDR109C	Q5AF71	Putative phosphotransferase	H	genetic	18	0	0	0	0	0	0	0	0	0	0	0	0	0	0	0	0	0	0	0	0	0	0	0	0	0	0	0	0	0	0	0	0	0	0	0	0	0	0	0	0	0	0	0
C1_14450C_A	YFR006W	A0A1D8PFY5	Putative Xaa-Pro dipeptidase	L	pharmacological	18	0	0	0	0	0	0	0	0	0	0	0	0	0	0	0	0	0	0	0	0	0	0	0	0	0	0	0	0	0	0	0	0	0	0	0	0	0	0	0	0	0	0	0
C1_14450C_A	YFR006W	A0A1D8PFY5	Putative Xaa-Pro dipeptidase	M	untreated	18	0	0	0	0	0	0	0	0	0	0	0	0	0	0	0	0	0	0	0	0	0	0	0	0	0	0	0	0	0	0	0	0	0	0	0	0	0	0	0	0	0	0	0
C1_14450C_A	YFR006W	A0A1D8PFY5	Putative Xaa-Pro dipeptidase	H	genetic	18	0	0	0	0	0	0	0	0	0	0	0	0	0	0	0	0	0	0	0	0	0	0	0	0	0	0	0	0	0	0	0	0	0	0	0	0	0	0	0	0	0	0	0
C5_01140C_A	MSC6	A0A1D8PN34	Uncharacterized protein	L	pharmacological	19	0	0	0	0	0	0	0	0	0	0	0	0	0	0	0	0	0	0	0	0	0	0	0	0	0	0	0	0	0	0	0	0	0	0	0	0	0	0	0	0	0	0	0
C5_01140C_A	MSC6	A0A1D8PN34	Uncharacterized protein	M	untreated	19	0	0	0	0	0	0	0	0	0	0	0	0	0	0	0	0	0	0	0	0	0	0	0	0	0	0	0	0	0	0	0	0	0	0	0	0	0	0	0	0	0	0	0
C5_01140C_A	MSC6	A0A1D8PN34	Uncharacterized protein	H	genetic	19	0	0	0	0	0	0	0	0	0	0	0	0	0	0	0	0	0	0	0	0	0	0	0	0	0	0	0	0	0	0	0	0	0	0	0	0	0	0	0	0	0	0	0
CR_02690W_A	ALF1	A0A1D8PSA3	Uncharacterized protein	L	pharmacological	20	0	0	0	0	0	0	0	0	0	0	0	0	0	0	0	0	0	0	0	0	0	0	0	0	0	0	0	0	0	0	0	0	0	0	0	0	0	0	0	0	0	0	0
CR_02690W_A	ALF1	A0A1D8PSA3	Uncharacterized protein	M	untreated	20	0	0	0	0	0	0	0	0	0	0	0	0	0	0	0	0	0	0	0	0	0	0	0	0	0	0	0	0	0	0	0	0	0	0	0	0	0	0	0	0	0	0	0
CR_02690W_A	ALF1	A0A1D8PSA3	Uncharacterized protein	H	genetic	20	0	0	0	0	0	0	0	0	0	0	0	0	0	0	0	0	0	0	0	0	0	0	0	0	0	0	0	0	0	0	0	0	0	0	0	0	0	0	0	0	0	0	0
C1_07600W_A	ATP7	Q59PV8	ATP synthase subunit d, mitochondrial	L	pharmacological	20	0	0	0	0	0	0	0	0	0	0	0	0	0	0	0	0	0	0	0	0	0	0	0	0	0	0	0	0	0	0	0	0	0	0	0	0	0	0	0	0	0	0	0
C1_07600W_A	ATP7	Q59PV8	ATP synthase subunit d, mitochondrial	M	untreated	20	0	0	0	0	0	0	0	0	0	0	0	0	0	0	0	0	0	0	0	0	0	0	0	0	0	0	0	0	0	0	0	0	0	0	0	0	0	0	0	0	0	0	0
C1_07600W_A	ATP7	Q59PV8	ATP synthase subunit d, mitochondrial	H	genetic	20	0	0	0	0	0	0	0	0	0	0	0	0	0	0	0	0	0	0	0	0	0	0	0	0	0	0	0	0	0	0	0	0	0	0	0	0	0	0	0	0	0	0	0
C1_09670C_A	C1_09670C_A	Q5APD5	Uncharacterized protein	L	pharmacological	20	0	0	0	0	0	0	0	0	0	0	0	0	0	0	0	0	0	0	0	0	0	0	0	0	0	0	0	0	107630000	0	0	0	84438000	451480000	0	178530000	235660000	86371000	0	0	0	0	0
C1_09670C_A	C1_09670C_A	Q5APD5	Uncharacterized protein	M	untreated	20	0	0	0	0	0	0	0	0	0	0	0	0	0	0	0	0	0	0	0	0	0	0	0	0	0	0	0	0	104370000	0	0	0	55163000	280150000	0	120050000	173130000	59786000	0	0	0	0	0
C1_09670C_A	C1_09670C_A	Q5APD5	Uncharacterized protein	H	genetic	20	0	0	0	0	0	0	0	0	0	0	0	0	0	0	0	0	0	0	0	0	0	0	0	0	0	0	0	0	192600000	0	0	0	132920000	664960000	0	303120000	349420000	122530000	0	0	0	0	0
C1_11120C_A	C1_11120C_A	Q59WJ7	Uncharacterized protein	L	pharmacological	20	0	0	0	0	0	0	0	0	0	0	0	0	0	0	0	0	0	0	0	0	0	0	0	0	0	0	0	0	0	0	0	0	0	0	0	0	0	0	0	0	0	0	0
C1_11120C_A	C1_11120C_A	Q59WJ7	Uncharacterized protein	M	untreated	20	0	0	0	0	0	0	0	0	0	0	0	0	0	0	0	0	0	0	0	0	0	0	0	0	0	0	0	0	0	0	0	0	0	0	0	0	0	0	0	0	0	0	0
C1_11120C_A	C1_11120C_A	Q59WJ7	Uncharacterized protein	H	genetic	20	0	0	0	0	0	0	0	0	0	0	0	0	0	0	0	0	0	0	0	0	0	0	0	0	0	0	0	0	0	0	0	0	0	0	0	0	0	0	0	0	0	0	0
C5_01260W_A	C5_01260W_A	A0A1D8PN40	Uncharacterized protein	L	pharmacological	20	0	0	0	0	0	0	0	0	0	0	0	0	0	0	0	0	0	0	0	0	0	0	0	0	0	0	0	0	0	0	0	0	0	39694000	0	0	109710000	0	0	7102700	0	0	0
C5_01260W_A	C5_01260W_A	A0A1D8PN40	Uncharacterized protein	M	untreated	20	0	0	0	0	0	0	0	0	0	0	0	0	0	0	0	0	0	0	0	0	0	0	0	0	0	0	0	0	0	0	0	0	0	40178000	0	0	90545000	0	0	11743000	0	0	0
C5_01260W_A	C5_01260W_A	A0A1D8PN40	Uncharacterized protein	H	genetic	20	0	0	0	0	0	0	0	0	0	0	0	0	0	0	0	0	0	0	0	0	0	0	0	0	0	0	0	0	0	0	0	0	0	37403000	0	0	123860000	0	0	14112000	0	0	0
C5_03100C_A	C5_03100C_A	Q5AG39	Uncharacterized protein	L	pharmacological	20	0	0	0	0	0	0	0	0	0	0	0	0	0	0	0	0	0	0	0	0	0	0	0	0	0	0	0	0	0	0	0	0	0	0	0	0	0	0	0	0	0	0	0
C5_03100C_A	C5_03100C_A	Q5AG39	Uncharacterized protein	M	untreated	20	0	0	0	0	0	0	0	0	0	0	0	0	0	0	0	0	0	0	0	0	0	0	0	0	0	0	0	0	0	0	0	0	0	0	0	0	0	0	0	0	0	0	0
C5_03100C_A	C5_03100C_A	Q5AG39	Uncharacterized protein	H	genetic	20	0	0	0	0	0	0	0	0	0	0	0	0	0	0	0	0	0	0	0	0	0	0	0	0	0	0	0	0	0	0	0	0	0	0	0	0	0	0	0	0	0	0	0
CR_08120C_A	DCP2	A0A1D8PTQ2	Decapping enzyme complex catalytic subunit	L	pharmacological	20	0	0	0	0	0	0	0	0	0	0	0	0	0	0	0	0	0	0	0	18080000	0	0	0	0	0	0	0	0	0	0	0	0	0	0	0	0	0	0	0	0	0	0	0
CR_08120C_A	DCP2	A0A1D8PTQ2	Decapping enzyme complex catalytic subunit	M	untreated	20	0	0	0	0	0	0	0	0	0	0	0	0	0	0	0	0	0	0	0	30483000	0	0	0	0	0	0	0	0	0	0	0	0	0	0	0	0	0	0	0	0	0	0	0
CR_08120C_A	DCP2	A0A1D8PTQ2	Decapping enzyme complex catalytic subunit	H	genetic	20	0	0	0	0	0	0	0	0	0	0	0	0	0	0	0	0	0	0	0	48554000	0	0	0	0	0	0	0	0	0	0	0	0	0	0	0	0	0	0	0	0	0	0	0
C3_07260C_A	ECM29	A0A1D8PKU7	Ecm29p	L	pharmacological	20	0	0	0	0	0	0	0	0	0	0	0	0	0	0	0	0	0	0	0	0	0	0	0	0	0	0	0	0	0	0	0	0	0	0	0	0	0	0	0	0	0	0	0
C3_07260C_A	ECM29	A0A1D8PKU7	Ecm29p	M	untreated	20	0	0	0	0	0	0	0	0	0	0	0	0	0	0	0	0	0	0	0	0	0	0	0	0	0	0	0	0	0	0	0	0	0	0	0	0	0	0	0	0	0	0	0
C3_07260C_A	ECM29	A0A1D8PKU7	Ecm29p	H	genetic	20	0	0	0	0	0	0	0	0	0	0	0	0	0	0	0	0	0	0	0	0	0	0	0	0	0	0	0	0	0	0	0	0	0	0	0	0	0	0	0	0	23053000	0	0
C1_00510W_A	ECM31	Q5ABB3	3-methyl-2-oxobutanoate hydroxymethyltransferase (EC 2.1.2.11)	L	pharmacological	20	0	0	0	0	0	0	0	0	0	0	0	0	0	0	0	0	0	0	0	0	0	0	0	0	0	0	0	0	0	0	0	0	0	0	0	0	0	0	0	0	0	0	0
C1_00510W_A	ECM31	Q5ABB3	3-methyl-2-oxobutanoate hydroxymethyltransferase (EC 2.1.2.11)	M	untreated	20	0	0	0	0	0	0	0	0	0	0	0	0	0	0	0	0	0	0	0	0	0	0	0	0	0	0	0	0	0	0	0	0	0	0	0	0	0	0	0	0	0	0	0
C1_00510W_A	ECM31	Q5ABB3	3-methyl-2-oxobutanoate hydroxymethyltransferase (EC 2.1.2.11)	H	genetic	20	0	0	0	0	0	0	0	0	0	0	0	0	0	0	0	0	0	0	0	0	0	0	0	0	0	0	0	0	0	0	0	0	0	0	0	0	0	0	0	0	0	0	0
C1_11650W_A	EGD1	Q59TU0	Nascent polypeptide-associated complex subunit beta (NAC-beta) (Beta-NAC)	L	pharmacological	20	0	0	0	0	0	0	0	0	0	0	0	0	0	0	0	0	0	0	0	0	0	0	0	0	0	0	0	0	0	0	0	0	0	0	0	0	0	0	0	0	0	0	0
C1_11650W_A	EGD1	Q59TU0	Nascent polypeptide-associated complex subunit beta (NAC-beta) (Beta-NAC)	M	untreated	20	0	0	0	0	0	0	0	0	0	0	0	0	0	0	0	0	0	0	0	0	0	0	0	0	0	0	0	0	0	0	0	0	0	0	0	0	0	0	0	0	0	0	0
C1_11650W_A	EGD1	Q59TU0	Nascent polypeptide-associated complex subunit beta (NAC-beta) (Beta-NAC)	H	genetic	20	0	0	0	0	0	0	0	0	0	0	0	0	0	0	0	0	0	0	0	0	0	0	0	0	0	0	0	0	0	0	0	0	0	0	0	0	0	0	0	0	0	0	0
C3_04140C_A	EGD2	Q5ANP2	Nascent polypeptide-associated complex subunit alpha (NAC-alpha) (Alpha-NAC)	L	pharmacological	20	0	0	0	0	0	0	0	0	0	0	0	0	0	0	0	0	0	0	0	0	0	0	0	0	0	0	0	0	0	0	0	0	0	0	0	0	0	0	0	0	0	0	0
C3_04140C_A	EGD2	Q5ANP2	Nascent polypeptide-associated complex subunit alpha (NAC-alpha) (Alpha-NAC)	M	untreated	20	0	0	0	0	0	0	0	0	0	0	0	0	0	0	0	0	0	0	0	0	0	0	0	0	0	0	0	0	0	0	0	0	0	0	0	0	0	0	0	0	0	0	0
C3_04140C_A	EGD2	Q5ANP2	Nascent polypeptide-associated complex subunit alpha (NAC-alpha) (Alpha-NAC)	H	genetic	20	0	0	0	0	0	0	0	0	0	0	0	0	0	0	0	0	0	0	0	0	0	0	0	0	0	0	0	0	0	0	0	0	0	0	0	0	0	0	0	0	0	0	0
C2_02340C_A	ENT3	A0A1D8PGL6	Ent3p	L	pharmacological	20	0	0	0	0	0	0	0	0	0	0	0	0	0	0	0	0	0	0	0	0	0	0	0	0	0	0	0	0	0	0	0	0	0	0	0	0	0	0	0	0	0	0	0
C2_02340C_A	ENT3	A0A1D8PGL6	Ent3p	M	untreated	20	0	0	0	0	0	0	0	0	0	0	0	0	0	0	0	0	0	0	0	0	0	0	0	0	0	0	0	0	0	0	0	0	0	0	0	0	0	0	0	0	0	0	0
C2_02340C_A	ENT3	A0A1D8PGL6	Ent3p	H	genetic	20	0	0	0	0	0	0	0	0	0	0	0	0	0	0	0	0	0	0	0	0	0	0	0	0	0	0	0	0	0	0	0	0	0	0	0	0	0	0	0	0	0	0	0
C2_07900W_A	GDH2	A0A1D8PI00	NAD-specific glutamate dehydrogenase (EC 1.4.1.2)	L	pharmacological	20	0	0	0	0	0	0	0	0	0	0	0	0	0	0	0	0	0	0	0	0	0	0	0	36109000	4604700	0	0	0	0	0	0	0	0	0	0	0	0	0	0	0	0	0	0
C2_07900W_A	GDH2	A0A1D8PI00	NAD-specific glutamate dehydrogenase (EC 1.4.1.2)	M	untreated	20	0	0	0	0	0	0	0	0	0	0	0	0	0	0	0	0	0	0	0	0	0	0	0	40082000	4636500	0	0	0	0	0	0	0	0	0	0	0	0	0	0	0	0	0	0
C2_07900W_A	GDH2	A0A1D8PI00	NAD-specific glutamate dehydrogenase (EC 1.4.1.2)	H	genetic	20	0	0	0	0	0	0	0	0	0	0	0	0	0	0	0	0	0	0	0	0	0	0	0	15862000	3361800	0	0	0	0	0	0	0	0	0	0	0	0	0	0	0	0	0	0
C4_05020W_A	IMG2	A0A1D8PM86	Mitochondrial 54S ribosomal protein IMG2	L	pharmacological	20	0	0	0	0	0	0	0	0	0	0	0	0	0	0	0	0	0	0	0	0	0	0	0	0	0	0	0	0	0	0	0	0	0	0	0	0	0	0	0	0	0	0	0
C4_05020W_A	IMG2	A0A1D8PM86	Mitochondrial 54S ribosomal protein IMG2	M	untreated	20	0	0	0	0	0	0	0	0	0	0	0	0	0	0	0	0	0	0	0	0	0	0	0	0	0	0	0	0	0	0	0	0	0	0	0	0	0	0	0	0	0	0	0
C4_05020W_A	IMG2	A0A1D8PM86	Mitochondrial 54S ribosomal protein IMG2	H	genetic	20	0	0	0	0	0	0	0	0	0	0	0	0	0	0	0	0	0	0	0	0	0	0	0	0	0	0	0	0	0	0	0	0	0	0	0	0	0	0	0	0	0	0	0
C3_00880W_A	KGD1	A0A1D8PJ26	Alpha-ketoglutarate dehydrogenase	L	pharmacological	20	0	0	0	0	0	0	0	0	0	0	0	0	0	0	0	0	0	0	0	0	0	0	0	0	0	0	0	0	0	0	0	0	0	0	0	0	0	0	0	0	0	0	0
C3_00880W_A	KGD1	A0A1D8PJ26	Alpha-ketoglutarate dehydrogenase	M	untreated	20	0	0	0	0	0	0	0	0	0	0	0	0	0	0	0	0	0	0	0	0	0	0	0	0	0	0	0	0	0	0	0	0	0	0	0	0	0	0	0	0	0	0	0
C3_00880W_A	KGD1	A0A1D8PJ26	Alpha-ketoglutarate dehydrogenase	H	genetic	20	0	0	0	0	0	0	0	0	0	0	0	0	0	0	0	0	0	0	0	0	0	0	0	0	0	0	0	0	0	0	0	0	0	0	0	0	0	0	0	0	0	0	0
C3_02960C_A	KRE5	A0A1D8PJN6	Kre5p	L	pharmacological	20	0	0	0	0	0	0	0	0	0	0	0	0	0	0	0	0	0	0	0	0	0	0	0	0	0	0	0	0	0	0	0	0	0	0	0	0	0	0	0	0	0	0	0
C3_02960C_A	KRE5	A0A1D8PJN6	Kre5p	M	untreated	20	0	0	0	0	0	0	0	0	0	0	0	0	0	0	0	0	0	0	0	0	0	0	0	0	0	0	0	0	0	0	0	0	0	0	0	0	0	0	0	0	0	0	0
C3_02960C_A	KRE5	A0A1D8PJN6	Kre5p	H	genetic	20	0	0	0	0	0	0	0	0	0	0	0	0	0	0	0	0	0	0	0	0	0	0	0	0	0	0	0	0	0	0	0	0	0	0	0	0	0	0	0	0	0	0	0
C5_02810W_A	LSM8	A0A1D8PNJ9	U4/U6-U5 snRNP complex subunit	L	pharmacological	20	0	0	0	0	0	0	0	0	0	0	0	0	0	0	0	0	0	0	0	0	0	0	0	0	0	0	0	0	0	0	0	0	0	0	0	0	0	0	0	0	0	0	0
C5_02810W_A	LSM8	A0A1D8PNJ9	U4/U6-U5 snRNP complex subunit	M	untreated	20	0	0	0	0	0	0	0	0	0	0	0	0	0	0	0	0	0	0	0	0	0	0	0	0	0	0	0	0	0	0	0	0	0	0	0	0	0	0	0	0	0	0	0
C5_02810W_A	LSM8	A0A1D8PNJ9	U4/U6-U5 snRNP complex subunit	H	genetic	20	0	0	0	0	0	0	0	0	0	0	0	0	0	0	0	0	0	0	0	0	0	0	0	0	0	0	0	0	0	0	0	0	0	0	0	0	0	0	0	0	0	0	0
C5_03760C_A	MTR10	A0A1D8PNS3	Mtr10p	L	pharmacological	20	0	0	0	0	0	0	0	0	0	0	0	0	0	0	0	0	0	0	0	0	0	0	0	0	0	0	0	0	0	0	0	0	0	0	0	0	0	0	0	0	0	0	0
C5_03760C_A	MTR10	A0A1D8PNS3	Mtr10p	M	untreated	20	0	0	0	0	0	0	0	0	0	0	0	0	0	0	0	0	0	0	0	0	0	0	0	0	0	0	0	0	0	0	0	0	0	0	0	0	0	0	0	0	0	0	0
C5_03760C_A	MTR10	A0A1D8PNS3	Mtr10p	H	genetic	20	0	0	0	0	0	0	0	0	0	0	0	0	0	0	0	0	0	0	0	0	0	0	0	0	0	0	0	0	0	0	0	0	0	0	0	0	0	0	0	0	0	0	0
C1_14280C_A	NPL3	A0A1D8PFV4	mRNA-binding protein	L	pharmacological	20	0	0	0	0	0	0	0	0	0	0	0	0	0	0	0	0	0	0	0	0	0	0	0	0	0	0	0	0	0	0	0	0	0	0	0	0	0	0	0	0	0	0	0
C1_14280C_A	NPL3	A0A1D8PFV4	mRNA-binding protein	M	untreated	20	0	0	0	0	0	0	0	0	0	0	0	0	0	0	0	0	0	0	0	0	0	0	0	0	0	0	0	0	0	0	0	0	0	0	0	0	0	0	0	0	0	0	0
C1_14280C_A	NPL3	A0A1D8PFV4	mRNA-binding protein	H	genetic	20	0	0	0	0	0	0	0	0	0	0	0	0	0	0	0	0	0	0	0	0	0	0	0	0	0	0	0	0	0	0	0	0	0	0	0	0	0	0	0	0	0	0	0
C1_09530W_A	RAM2	A0A1D8PEN1	Bifunctional protein farnesyltransferase/protein geranylgeranyltransferase	L	pharmacological	20	0	0	0	0	0	0	0	0	0	0	0	0	0	0	0	0	0	0	0	0	0	0	0	0	0	0	0	0	0	0	0	0	0	0	0	0	0	0	0	0	0	0	0
C1_09530W_A	RAM2	A0A1D8PEN1	Bifunctional protein farnesyltransferase/protein geranylgeranyltransferase	M	untreated	20	0	0	0	0	0	0	0	0	0	0	0	0	0	0	0	0	0	0	0	0	0	0	0	0	0	0	0	0	0	0	0	0	0	0	0	0	0	0	0	0	0	0	0
C1_09530W_A	RAM2	A0A1D8PEN1	Bifunctional protein farnesyltransferase/protein geranylgeranyltransferase	H	genetic	20	0	0	0	0	0	0	0	0	0	0	0	0	0	0	0	0	0	0	0	0	0	0	0	0	0	0	0	0	0	0	0	0	0	0	0	0	0	0	0	0	0	0	0
C2_05340C_A	RPC40	A0A1D8PHD8	DNA-directed RNA polymerase core subunit	L	pharmacological	20	0	0	0	0	0	0	0	0	0	0	0	0	0	0	0	0	0	0	0	0	0	0	0	0	0	0	0	0	0	0	0	0	0	0	0	0	0	0	0	0	0	0	0
C2_05340C_A	RPC40	A0A1D8PHD8	DNA-directed RNA polymerase core subunit	M	untreated	20	0	0	0	0	0	0	0	0	0	0	0	0	0	0	0	0	0	0	0	0	0	0	0	0	0	0	0	0	0	0	0	0	0	0	0	0	0	0	0	0	0	0	0
C2_05340C_A	RPC40	A0A1D8PHD8	DNA-directed RNA polymerase core subunit	H	genetic	20	0	0	0	0	0	0	0	0	0	0	0	0	0	0	0	0	0	0	0	0	0	0	0	0	0	0	0	0	0	0	0	0	0	0	0	0	0	0	0	0	0	0	0
C2_10250C_A	SET2	Q59XV0	Histone-lysine N-methyltransferase, H3 lysine-36 specific (EC 2.1.1.43) (SET domain-containing protein 2)	L	pharmacological	20	0	0	0	0	0	0	0	0	0	0	0	0	0	0	0	0	0	0	0	0	0	0	0	0	0	0	0	0	0	0	0	0	0	0	0	0	0	0	0	0	0	0	0
C2_10250C_A	SET2	Q59XV0	Histone-lysine N-methyltransferase, H3 lysine-36 specific (EC 2.1.1.43) (SET domain-containing protein 2)	M	untreated	20	0	0	0	0	0	0	0	0	0	0	0	0	0	0	0	0	0	0	0	0	0	0	0	0	0	0	0	0	0	0	0	0	0	0	0	0	0	0	0	0	0	0	0
C2_10250C_A	SET2	Q59XV0	Histone-lysine N-methyltransferase, H3 lysine-36 specific (EC 2.1.1.43) (SET domain-containing protein 2)	H	genetic	20	0	0	0	0	0	0	0	0	0	0	0	0	0	0	0	0	0	0	0	0	0	0	0	0	0	0	0	0	0	0	0	0	0	0	0	0	0	0	0	0	0	0	0
C2_03130W_A	SFM1	A0A1D8PGT0	Protein-arginine N-methyltransferase	L	pharmacological	20	0	0	0	0	0	0	0	0	0	0	0	0	0	0	0	0	0	0	0	0	0	0	0	0	0	0	0	0	0	0	0	55707000	9811500	0	0	0	0	0	0	0	0	0	0
C2_03130W_A	SFM1	A0A1D8PGT0	Protein-arginine N-methyltransferase	M	untreated	20	0	0	0	0	0	0	0	0	0	0	0	0	0	0	0	0	0	0	0	0	0	0	0	0	0	0	0	0	0	0	0	38025000	6070800	0	0	0	0	0	0	0	0	0	0
C2_03130W_A	SFM1	A0A1D8PGT0	Protein-arginine N-methyltransferase	H	genetic	20	0	0	0	0	0	0	0	0	0	0	0	0	0	0	0	0	0	0	0	0	0	0	0	0	0	0	0	0	0	0	0	53900000	10822000	0	0	0	0	0	0	0	0	0	0
CR_01610C_A	SHP1	A0A1D8PS15	Protein phosphatase regulator	L	pharmacological	20	0	0	0	0	0	0	0	0	0	0	0	0	0	0	0	0	0	0	0	0	0	0	0	7807900	0	0	0	0	0	0	0	0	0	5068900	9340500	9466700	0	0	0	0	0	0	0
CR_01610C_A	SHP1	A0A1D8PS15	Protein phosphatase regulator	M	untreated	20	0	0	0	0	0	0	0	0	0	0	0	0	0	0	0	0	0	0	0	0	0	0	0	10078000	0	0	0	0	0	0	0	0	0	5250400	11584000	9672200	0	0	0	0	0	0	0
CR_01610C_A	SHP1	A0A1D8PS15	Protein phosphatase regulator	H	genetic	20	0	0	0	0	0	0	0	0	0	0	0	0	0	0	0	0	0	0	0	0	0	0	0	12927000	0	0	0	0	0	0	0	0	0	12143000	7678800	11787000	0	0	0	0	0	0	0
C3_07310C_A	SLK19	Q5ADT0	Slk19p	L	pharmacological	20	0	0	0	0	0	0	0	0	0	0	0	0	0	0	0	0	0	0	0	303900000	0	0	0	0	0	0	0	0	0	0	0	0	0	0	3878500	14060000	26452000	32250000	0	16023000	6833500	50882000	16735000
C3_07310C_A	SLK19	Q5ADT0	Slk19p	M	untreated	20	0	0	0	0	0	0	0	0	0	0	0	0	0	0	0	0	0	0	0	255360000	0	0	0	0	0	0	0	0	0	0	0	0	0	0	1943400	14390000	26053000	22139000	0	16721000	5682400	48045000	12465000
C3_07310C_A	SLK19	Q5ADT0	Slk19p	H	genetic	20	0	0	0	0	0	0	0	0	0	0	0	0	0	0	0	0	0	0	0	406790000	0	0	0	0	0	0	0	0	0	0	0	0	0	0	3203300	21309000	24974000	30342000	0	16785000	5289800	53167000	18414000
CR_04260W_A	SNP3	A0A1D8PSP7	Sm-like protein	L	pharmacological	20	0	0	0	0	0	0	0	0	0	0	0	0	0	0	0	0	0	0	0	0	0	0	0	0	0	0	0	0	0	0	0	0	0	0	0	0	0	0	0	0	0	0	0
CR_04260W_A	SNP3	A0A1D8PSP7	Sm-like protein	M	untreated	20	0	0	0	0	0	0	0	0	0	0	0	0	0	0	0	0	0	0	0	0	0	0	0	0	0	0	0	0	0	0	0	0	0	0	0	0	0	0	0	0	0	0	0
CR_04260W_A	SNP3	A0A1D8PSP7	Sm-like protein	H	genetic	20	0	0	0	0	0	0	0	0	0	0	0	0	0	0	0	0	0	0	0	0	0	0	0	0	0	0	0	0	0	0	0	0	0	0	0	0	0	0	0	0	0	0	0
C3_06970W_A	SRP68	Q5ADN7	Signal recognition particle subunit SRP68 (SRP68)	L	pharmacological	20	0	0	0	0	0	0	0	0	0	0	0	0	0	0	0	0	0	0	0	0	0	0	0	0	0	0	0	0	0	0	0	0	0	0	0	0	0	0	0	0	0	0	0
C3_06970W_A	SRP68	Q5ADN7	Signal recognition particle subunit SRP68 (SRP68)	M	untreated	20	0	0	0	0	0	0	0	0	0	0	0	0	0	0	0	0	0	0	0	0	0	0	0	0	0	0	0	0	0	0	0	0	0	0	0	0	0	0	0	0	0	0	0
C3_06970W_A	SRP68	Q5ADN7	Signal recognition particle subunit SRP68 (SRP68)	H	genetic	20	0	0	0	0	0	0	0	0	0	0	0	0	0	0	0	0	0	0	0	0	0	0	0	0	0	0	0	0	0	0	0	0	0	0	0	0	0	0	0	0	0	0	0
C6_02470W_A	SRP72	A0A1D8PPX2	Signal recognition particle subunit SRP72	L	pharmacological	20	0	0	0	0	0	0	0	0	0	0	0	0	0	0	0	0	0	0	0	0	0	0	0	0	0	0	0	0	0	0	0	0	0	0	0	0	0	0	0	0	0	0	0
C6_02470W_A	SRP72	A0A1D8PPX2	Signal recognition particle subunit SRP72	M	untreated	20	0	0	0	0	0	0	0	0	0	0	0	0	0	0	0	0	0	0	0	0	0	0	0	0	0	0	0	0	0	0	0	0	0	0	0	0	0	0	0	0	0	0	0
C6_02470W_A	SRP72	A0A1D8PPX2	Signal recognition particle subunit SRP72	H	genetic	20	0	0	0	0	0	0	0	0	0	0	0	0	0	0	0	0	0	0	0	0	0	0	0	0	0	0	0	0	0	0	0	0	0	0	0	0	0	0	0	0	0	0	0
C6_01630W_A	TIF3	A0A1D8PPQ1	Tif3p	L	pharmacological	20	0	0	0	0	0	0	0	0	0	0	0	0	0	0	0	0	0	0	0	0	0	0	0	0	0	0	0	0	0	0	0	0	0	0	0	0	0	0	0	0	0	0	0
C6_01630W_A	TIF3	A0A1D8PPQ1	Tif3p	M	untreated	20	0	0	0	0	0	0	0	0	0	0	0	0	0	0	0	0	0	0	0	0	0	0	0	0	0	0	0	0	0	0	0	0	0	0	0	0	0	0	0	0	0	0	0
C6_01630W_A	TIF3	A0A1D8PPQ1	Tif3p	H	genetic	20	0	0	0	0	0	0	0	0	0	0	0	0	0	0	0	0	0	0	0	0	0	0	0	0	0	0	0	0	0	0	0	0	0	0	0	0	0	0	0	0	0	0	0
C3_06700C_A	YBR238C	Q5A2V2	Protein RMD9, mitochondrial	L	pharmacological	20	0	0	0	0	0	0	0	0	0	0	0	0	0	0	0	0	0	0	0	0	0	0	0	0	0	0	0	0	0	0	0	0	0	0	0	0	0	0	0	0	0	0	0
C3_06700C_A	YBR238C	Q5A2V2	Protein RMD9, mitochondrial	M	untreated	20	0	0	0	0	0	0	0	0	0	0	0	0	0	0	0	0	0	0	0	0	0	0	0	0	0	0	0	0	0	0	0	0	0	0	0	0	0	0	0	0	0	0	0
C3_06700C_A	YBR238C	Q5A2V2	Protein RMD9, mitochondrial	H	genetic	20	0	0	0	0	0	0	0	0	0	0	0	0	0	0	0	0	0	0	0	0	0	0	0	0	0	0	0	0	0	0	0	0	0	0	0	0	0	0	0	0	0	0	0
C4_01200C_A	AAT22	A0A1D8PL85	Aspartate aminotransferase (EC 2.6.1.1)	L	pharmacological	21	0	0	0	0	0	0	0	0	0	0	0	0	0	0	0	0	0	0	0	0	0	0	0	0	0	0	0	0	0	0	0	0	0	0	0	0	0	0	0	0	0	0	0
C4_01200C_A	AAT22	A0A1D8PL85	Aspartate aminotransferase (EC 2.6.1.1)	M	untreated	21	0	0	0	0	0	0	0	0	0	0	0	0	0	0	0	0	0	0	0	0	0	0	0	0	0	0	0	0	0	0	0	0	0	0	0	0	0	0	0	0	0	0	0
C4_01200C_A	AAT22	A0A1D8PL85	Aspartate aminotransferase (EC 2.6.1.1)	H	genetic	21	0	0	0	0	0	0	0	0	0	0	0	0	0	0	0	0	0	0	0	0	0	0	0	0	0	0	0	0	0	0	0	0	0	0	0	0	0	0	0	0	0	0	0
C5_00180W_A	AFL1	A0A1D8PMU9	Inositol polyphosphate kinase	L	pharmacological	21	0	0	0	0	0	0	0	0	0	0	0	0	0	0	0	0	0	0	0	0	0	0	0	0	0	0	0	0	0	0	0	0	0	0	0	0	0	0	0	0	0	0	0
C5_00180W_A	AFL1	A0A1D8PMU9	Inositol polyphosphate kinase	M	untreated	21	0	0	0	0	0	0	0	0	0	0	0	0	0	0	0	0	0	0	0	0	0	0	0	0	0	0	0	0	0	0	0	0	0	0	0	0	0	0	0	0	0	0	0
C5_00180W_A	AFL1	A0A1D8PMU9	Inositol polyphosphate kinase	H	genetic	21	0	0	0	0	0	0	0	0	0	0	0	0	0	0	0	0	0	0	0	0	0	0	0	0	0	0	0	0	0	0	0	0	0	0	0	0	0	0	0	0	0	0	0
C2_04230W_A	BAT21	A0A1D8PH42	Branched-chain-amino-acid aminotransferase (EC 2.6.1.42)	L	pharmacological	21	0	0	0	0	0	0	0	0	0	0	0	0	0	0	0	0	0	0	0	0	0	0	0	0	0	0	0	0	0	0	0	0	0	0	0	0	0	0	0	0	0	0	0
C2_04230W_A	BAT21	A0A1D8PH42	Branched-chain-amino-acid aminotransferase (EC 2.6.1.42)	M	untreated	21	0	0	0	0	0	0	0	0	0	0	0	0	0	0	0	0	0	0	0	0	0	0	0	0	0	0	0	0	0	0	0	0	0	0	0	0	0	0	0	0	0	0	0
C2_04230W_A	BAT21	A0A1D8PH42	Branched-chain-amino-acid aminotransferase (EC 2.6.1.42)	H	genetic	21	0	0	0	0	0	0	0	0	0	0	0	0	0	0	0	0	0	0	0	0	0	0	0	0	0	0	0	0	0	0	0	0	0	0	0	0	0	0	0	0	0	0	0
CR_05440W_A	BNA1	Q59K86	3-hydroxyanthranilate 3,4-dioxygenase (EC 1.13.11.6) (3-hydroxyanthranilate oxygenase) (3-HAO) (3-hydroxyanthranilic acid dioxygenase) (HAD) (Biosynthesis of nicotinic acid protein 1)	L	pharmacological	21	0	0	0	0	0	0	0	0	0	0	0	0	0	0	0	0	0	0	0	0	0	0	0	0	0	0	0	0	0	0	0	0	0	0	0	0	0	0	0	0	0	0	0
CR_05440W_A	BNA1	Q59K86	3-hydroxyanthranilate 3,4-dioxygenase (EC 1.13.11.6) (3-hydroxyanthranilate oxygenase) (3-HAO) (3-hydroxyanthranilic acid dioxygenase) (HAD) (Biosynthesis of nicotinic acid protein 1)	M	untreated	21	0	0	0	0	0	0	0	0	0	0	0	0	0	0	0	0	0	0	0	0	0	0	0	0	0	0	0	0	0	0	0	0	0	0	0	0	0	0	0	0	0	0	0
CR_05440W_A	BNA1	Q59K86	3-hydroxyanthranilate 3,4-dioxygenase (EC 1.13.11.6) (3-hydroxyanthranilate oxygenase) (3-HAO) (3-hydroxyanthranilic acid dioxygenase) (HAD) (Biosynthesis of nicotinic acid protein 1)	H	genetic	21	0	0	0	0	0	0	0	0	0	0	0	0	0	0	0	0	0	0	0	0	0	0	0	0	0	0	0	0	0	0	0	0	0	0	0	0	0	0	0	0	0	0	0
C1_01810C_A	C1_01810C_A	Q59T88	Uga2p	L	pharmacological	21	0	0	0	0	0	0	0	0	0	0	0	0	0	0	0	0	0	0	0	0	0	0	0	0	0	0	0	0	0	0	0	0	0	0	0	0	0	0	0	0	0	0	0
C1_01810C_A	C1_01810C_A	Q59T88	Uga2p	M	untreated	21	0	0	0	0	0	0	0	0	0	0	0	0	0	0	0	0	0	0	0	0	0	0	0	0	0	0	0	0	0	0	0	0	0	0	0	0	0	0	0	0	0	0	0
C1_01810C_A	C1_01810C_A	Q59T88	Uga2p	H	genetic	21	0	0	0	0	0	0	0	0	0	0	0	0	0	0	0	0	0	0	0	0	0	0	0	0	0	0	0	0	0	0	0	0	0	0	0	0	0	0	0	0	0	0	0
C1_03240W_A	C1_03240W_A	A0A1D8PD02	Uncharacterized protein	L	pharmacological	21	0	0	0	0	0	0	0	0	0	0	0	0	0	0	0	0	0	0	0	0	0	0	0	0	0	0	0	0	0	0	0	0	0	0	0	0	0	0	0	0	0	0	0
C1_03240W_A	C1_03240W_A	A0A1D8PD02	Uncharacterized protein	M	untreated	21	0	0	0	0	0	0	0	0	0	0	0	0	0	0	0	0	0	0	0	0	0	0	0	0	0	0	0	0	0	0	0	0	0	0	0	0	0	0	0	0	0	0	0
C1_03240W_A	C1_03240W_A	A0A1D8PD02	Uncharacterized protein	H	genetic	21	0	0	0	0	0	0	0	0	0	0	0	0	0	0	0	0	0	0	0	0	0	0	0	0	0	0	0	0	0	0	0	0	0	0	0	0	0	0	0	0	0	0	0
C3_01820W_A	C3_01820W_A	A0A1D8PJB5	Beta-glucosidase (EC 3.2.1.21)	L	pharmacological	21	0	0	0	0	0	0	0	0	0	0	0	0	0	0	0	0	0	0	0	0	0	0	0	0	0	0	0	0	0	0	0	0	0	0	0	0	0	0	0	0	0	0	0
C3_01820W_A	C3_01820W_A	A0A1D8PJB5	Beta-glucosidase (EC 3.2.1.21)	M	untreated	21	0	0	0	0	0	0	0	0	0	0	0	0	0	0	0	0	0	0	0	0	0	0	0	0	0	0	0	0	0	0	0	0	0	0	0	0	0	0	0	0	0	0	0
C3_01820W_A	C3_01820W_A	A0A1D8PJB5	Beta-glucosidase (EC 3.2.1.21)	H	genetic	21	0	0	0	0	0	0	0	0	0	0	0	0	0	0	0	0	0	0	0	0	0	0	0	0	0	0	0	0	0	0	0	0	0	0	0	0	0	0	0	0	0	0	0
C4_01830C_A	C4_01830C_A	A0A1D8PLD9	Uncharacterized protein	L	pharmacological	21	0	0	0	0	0	0	0	0	0	0	0	0	0	0	0	0	0	0	0	0	0	0	0	0	0	0	0	0	0	0	0	0	0	0	0	0	0	0	0	0	0	0	0
C4_01830C_A	C4_01830C_A	A0A1D8PLD9	Uncharacterized protein	M	untreated	21	0	0	0	0	0	0	0	0	0	0	0	0	0	0	0	0	0	0	0	0	0	0	0	0	0	0	0	0	0	0	0	0	0	0	0	0	0	0	0	0	0	0	0
C4_01830C_A	C4_01830C_A	A0A1D8PLD9	Uncharacterized protein	H	genetic	21	0	0	0	0	0	0	0	0	0	0	0	0	0	0	0	0	0	0	0	0	0	0	0	0	0	0	0	0	0	0	0	0	0	0	0	0	0	0	0	0	0	0	0
C1_13110C_A	CHS3	A0A1D8PFK5	Chitin synthase	L	pharmacological	21	0	0	0	0	0	0	0	0	0	0	0	0	0	0	0	0	0	0	0	0	0	0	0	0	0	0	0	0	0	0	0	0	0	0	0	0	0	0	0	0	0	0	0
C1_13110C_A	CHS3	A0A1D8PFK5	Chitin synthase	M	untreated	21	0	0	0	0	0	0	0	0	0	0	0	0	0	0	0	0	0	0	0	0	0	0	0	0	0	0	0	0	0	0	0	0	0	0	0	0	0	0	0	0	0	0	0
C1_13110C_A	CHS3	A0A1D8PFK5	Chitin synthase	H	genetic	21	0	0	0	0	0	0	0	0	0	0	0	0	0	0	0	0	0	0	0	0	0	0	0	0	0	0	0	0	0	0	0	0	0	0	0	0	0	0	0	0	0	0	0
CR_04500C_A	CR_04500C_A	A0A1D8PSR6	Uncharacterized protein	L	pharmacological	21	0	0	0	0	0	0	0	0	0	0	0	0	0	0	0	0	0	0	0	0	0	0	0	0	0	0	0	0	0	0	0	0	0	0	0	0	0	0	0	0	0	0	0
CR_04500C_A	CR_04500C_A	A0A1D8PSR6	Uncharacterized protein	M	untreated	21	0	0	0	0	0	0	0	0	0	0	0	0	0	0	0	0	0	0	0	0	0	0	0	0	0	0	0	0	0	0	0	0	0	0	0	0	0	0	0	0	0	0	0
CR_04500C_A	CR_04500C_A	A0A1D8PSR6	Uncharacterized protein	H	genetic	21	0	0	0	0	0	0	0	0	0	0	0	0	0	0	0	0	0	0	0	0	0	0	0	0	0	0	0	0	0	0	0	0	0	0	0	0	0	0	0	0	0	0	0
C3_01400W_A	END3	Q5AJ82	Actin cytoskeleton-regulatory complex protein END3 (Endocytosis protein 3)	L	pharmacological	21	0	0	0	0	0	0	0	0	0	0	0	0	0	0	0	0	0	0	0	0	0	0	0	0	0	0	0	0	0	0	0	0	0	0	0	0	0	0	0	0	0	0	0
C3_01400W_A	END3	Q5AJ82	Actin cytoskeleton-regulatory complex protein END3 (Endocytosis protein 3)	M	untreated	21	0	0	0	0	0	0	0	0	0	0	0	0	0	0	0	0	0	0	0	0	0	0	0	0	0	0	0	0	0	0	0	0	0	0	0	0	0	0	0	0	0	0	0
C3_01400W_A	END3	Q5AJ82	Actin cytoskeleton-regulatory complex protein END3 (Endocytosis protein 3)	H	genetic	21	0	0	0	0	0	0	0	0	0	0	0	0	0	0	0	0	0	0	0	0	0	0	0	0	0	0	0	0	0	0	0	0	0	0	0	0	0	0	0	0	0	0	0
C4_01870C_A	ERG8	A0A1D8PLH0	Phosphomevalonate kinase	L	pharmacological	21	0	0	0	0	0	0	0	0	0	0	0	0	0	0	0	0	0	0	0	0	0	0	0	0	0	0	0	0	0	0	0	0	0	0	0	0	0	0	0	0	0	0	0
C4_01870C_A	ERG8	A0A1D8PLH0	Phosphomevalonate kinase	M	untreated	21	0	0	0	0	0	0	0	0	0	0	0	0	0	0	0	0	0	0	0	0	0	0	0	0	0	0	0	0	0	0	0	0	0	0	0	0	0	0	0	0	0	0	0
C4_01870C_A	ERG8	A0A1D8PLH0	Phosphomevalonate kinase	H	genetic	21	0	0	0	0	0	0	0	0	0	0	0	0	0	0	0	0	0	0	0	0	0	0	0	0	0	0	0	0	0	0	0	0	0	0	0	0	0	0	0	0	0	0	0
C4_06070C_A	FMT1	A0A1D8PMH2	Methionyl-tRNA formyltransferase	L	pharmacological	21	0	0	0	0	0	0	0	0	0	0	0	0	0	0	0	0	0	0	0	0	0	0	0	0	0	0	0	0	0	0	0	0	0	0	0	0	0	0	0	0	0	0	0
C4_06070C_A	FMT1	A0A1D8PMH2	Methionyl-tRNA formyltransferase	M	untreated	21	0	0	0	0	0	0	0	0	0	0	0	0	0	0	0	0	0	0	0	0	0	0	0	0	0	0	0	0	0	0	0	0	0	0	0	0	0	0	0	0	0	0	0
C4_06070C_A	FMT1	A0A1D8PMH2	Methionyl-tRNA formyltransferase	H	genetic	21	0	0	0	0	0	0	0	0	0	0	0	0	0	0	0	0	0	0	0	0	0	0	0	0	0	0	0	0	0	0	0	0	0	0	0	0	0	0	0	0	0	0	0
C1_04320W_A	GPM2	Q59VM6	Phosphoglycerate mutase (EC 5.4.2.11)	L	pharmacological	21	0	0	0	0	0	0	0	0	0	0	0	0	0	0	0	0	0	0	0	0	0	0	0	0	0	0	0	0	0	0	0	0	0	0	0	0	0	0	0	0	0	0	0
C1_04320W_A	GPM2	Q59VM6	Phosphoglycerate mutase (EC 5.4.2.11)	M	untreated	21	0	0	0	0	0	0	0	0	0	0	0	0	0	0	0	0	0	0	0	0	0	0	0	0	0	0	0	0	0	0	0	0	0	0	0	0	0	0	0	0	0	0	0
C1_04320W_A	GPM2	Q59VM6	Phosphoglycerate mutase (EC 5.4.2.11)	H	genetic	21	0	0	0	0	0	0	0	0	0	0	0	0	0	0	0	0	0	0	0	0	0	0	0	0	0	0	0	0	0	0	0	0	0	0	0	0	0	0	0	0	0	0	0
C3_03790W_A	MEU1	Q59ST1	S-methyl-5'-thioadenosine phosphorylase (EC 2.4.2.28) (5'-methylthioadenosine phosphorylase) (MTA phosphorylase) (MTAP) (MTAPase)	L	pharmacological	21	0	0	0	0	0	0	0	0	0	0	0	0	0	0	0	0	0	0	0	0	0	0	0	0	0	0	0	0	0	0	0	0	0	0	0	0	0	0	0	0	0	0	0
C3_03790W_A	MEU1	Q59ST1	S-methyl-5'-thioadenosine phosphorylase (EC 2.4.2.28) (5'-methylthioadenosine phosphorylase) (MTA phosphorylase) (MTAP) (MTAPase)	M	untreated	21	0	0	0	0	0	0	0	0	0	0	0	0	0	0	0	0	0	0	0	0	0	0	0	0	0	0	0	0	0	0	0	0	0	0	0	0	0	0	0	0	0	0	0
C3_03790W_A	MEU1	Q59ST1	S-methyl-5'-thioadenosine phosphorylase (EC 2.4.2.28) (5'-methylthioadenosine phosphorylase) (MTA phosphorylase) (MTAP) (MTAPase)	H	genetic	21	0	0	0	0	0	0	0	0	0	0	0	0	0	0	0	0	0	0	0	0	0	0	0	0	0	0	0	0	0	0	0	0	0	0	0	0	0	0	0	0	0	0	0
C1_14030W_A	MHO1	A0A1D8PFU2	Uncharacterized protein	L	pharmacological	21	0	0	0	0	0	0	0	0	0	0	0	0	0	0	0	0	0	0	0	0	0	0	0	0	0	0	0	0	0	0	0	0	0	0	0	0	0	0	0	0	0	0	0
C1_14030W_A	MHO1	A0A1D8PFU2	Uncharacterized protein	M	untreated	21	0	0	0	0	0	0	0	0	0	0	0	0	0	0	0	0	0	0	0	0	0	0	0	0	0	0	0	0	0	0	0	0	0	0	0	0	0	0	0	0	0	0	0
C1_14030W_A	MHO1	A0A1D8PFU2	Uncharacterized protein	H	genetic	21	0	0	0	0	0	0	0	0	0	0	0	0	0	0	0	0	0	0	0	0	0	0	0	0	0	0	0	0	0	0	0	0	0	0	0	0	0	0	0	0	0	0	0
C4_01650C_A	MPE1	A0A1D8PLB3	Cleavage polyadenylation factor subunit	L	pharmacological	21	0	0	0	0	0	0	0	0	0	0	0	0	0	0	0	0	0	0	0	0	0	0	0	0	0	0	0	0	0	0	0	0	0	0	0	0	0	0	0	0	0	0	0
C4_01650C_A	MPE1	A0A1D8PLB3	Cleavage polyadenylation factor subunit	M	untreated	21	0	0	0	0	0	0	0	0	0	0	0	0	0	0	0	0	0	0	0	0	0	0	0	0	0	0	0	0	0	0	0	0	0	0	0	0	0	0	0	0	0	0	0
C4_01650C_A	MPE1	A0A1D8PLB3	Cleavage polyadenylation factor subunit	H	genetic	21	0	0	0	0	0	0	0	0	0	0	0	0	0	0	0	0	0	0	0	0	0	0	0	0	0	0	0	0	0	0	0	0	0	0	0	0	0	0	0	0	0	0	0
C2_08550C_A	MSU1	A0A1D8PI61	Msu1p	L	pharmacological	21	0	0	0	0	0	0	0	0	0	0	0	0	0	0	0	0	0	0	0	0	0	0	166910000	0	0	0	0	0	2509700000	0	0	0	0	0	0	0	0	0	0	0	0	0	0
C2_08550C_A	MSU1	A0A1D8PI61	Msu1p	M	untreated	21	0	0	0	0	0	0	0	0	0	0	0	0	0	0	0	0	0	0	0	0	0	0	36928000	0	0	0	0	0	449160000	0	0	0	0	0	0	0	0	0	0	0	0	0	0
C2_08550C_A	MSU1	A0A1D8PI61	Msu1p	H	genetic	21	0	0	0	0	0	0	0	0	0	0	0	0	0	0	0	0	0	0	0	0	0	0	46630000	0	0	0	0	0	992190000	0	0	0	0	0	0	0	0	0	0	0	0	0	0
C7_03400C_A	MTR4	A0A1D8PRD5	ATP-dependent RNA helicase	L	pharmacological	21	0	0	0	0	0	0	0	0	0	0	0	0	0	0	0	0	0	0	0	0	0	0	0	0	0	0	0	0	0	0	0	0	0	0	0	0	0	0	0	0	0	0	0
C7_03400C_A	MTR4	A0A1D8PRD5	ATP-dependent RNA helicase	M	untreated	21	0	0	0	0	0	0	0	0	0	0	0	0	0	0	0	0	0	0	0	0	0	0	0	0	0	0	0	0	0	0	0	0	0	0	0	0	0	0	0	0	0	0	0
C7_03400C_A	MTR4	A0A1D8PRD5	ATP-dependent RNA helicase	H	genetic	21	0	0	0	0	0	0	0	0	0	0	0	0	0	0	0	0	0	0	0	0	0	0	0	0	0	0	0	0	0	0	0	0	0	0	0	0	0	0	0	0	0	0	0
C2_02770W_A	MUD2	A0A1D8PGR8	Uncharacterized protein	L	pharmacological	21	0	0	0	0	0	0	0	0	0	0	0	0	0	0	0	0	0	0	0	0	0	0	0	0	0	0	0	0	0	0	0	0	0	0	0	0	0	0	0	0	0	0	0
C2_02770W_A	MUD2	A0A1D8PGR8	Uncharacterized protein	M	untreated	21	0	0	0	0	0	0	0	0	0	0	0	0	0	0	0	0	0	0	0	0	0	0	0	0	0	0	0	0	0	0	0	0	0	0	0	0	0	0	0	0	0	0	0
C2_02770W_A	MUD2	A0A1D8PGR8	Uncharacterized protein	H	genetic	21	0	0	0	0	0	0	0	0	0	0	0	0	0	0	0	0	0	0	0	0	0	0	0	0	0	0	0	0	0	0	0	0	0	0	0	0	0	0	0	0	0	0	0
C3_07300W_A	NOP13	Q5ADS5	Nop13p	L	pharmacological	21	0	0	0	0	0	0	0	0	0	0	0	0	0	0	0	0	0	0	0	0	0	0	0	0	0	0	0	0	0	0	0	0	0	0	0	0	0	0	0	0	0	0	0
C3_07300W_A	NOP13	Q5ADS5	Nop13p	M	untreated	21	0	0	0	0	0	0	0	0	0	0	0	0	0	0	0	0	0	0	0	0	0	0	0	0	0	0	0	0	0	0	0	0	0	0	0	0	0	0	0	0	0	0	0
C3_07300W_A	NOP13	Q5ADS5	Nop13p	H	genetic	21	0	0	0	0	0	0	0	0	0	0	0	0	0	0	0	0	0	0	0	0	0	0	0	0	0	0	0	0	0	0	0	0	0	0	0	0	0	0	0	0	0	0	0
C7_00470C_A	PEL1	A0A1D8PQL5	CDP-diacylglycerol--glycerol-3-phosphate 3-phosphatidyltransferase	L	pharmacological	21	0	0	0	0	0	0	0	0	0	0	0	0	0	0	0	0	0	0	0	0	0	0	0	0	0	0	0	0	0	0	0	0	0	0	0	0	0	0	0	0	0	0	0
C7_00470C_A	PEL1	A0A1D8PQL5	CDP-diacylglycerol--glycerol-3-phosphate 3-phosphatidyltransferase	M	untreated	21	0	0	0	0	0	0	0	0	0	0	0	0	0	0	0	0	0	0	0	0	0	0	0	0	0	0	0	0	0	0	0	0	0	0	0	0	0	0	0	0	0	0	0
C7_00470C_A	PEL1	A0A1D8PQL5	CDP-diacylglycerol--glycerol-3-phosphate 3-phosphatidyltransferase	H	genetic	21	0	0	0	0	0	0	0	0	0	0	0	0	0	0	0	0	0	0	0	0	0	0	0	0	0	0	0	0	0	0	0	0	0	0	0	0	0	0	0	0	0	0	0
C2_10270W_A	PUS7	A0A1D8PIN8	Pseudouridine synthase	L	pharmacological	21	0	0	0	0	0	0	0	0	0	0	0	0	0	0	0	0	0	0	0	0	0	0	0	0	0	0	0	0	0	0	0	0	0	0	0	0	0	0	0	0	0	0	0
C2_10270W_A	PUS7	A0A1D8PIN8	Pseudouridine synthase	M	untreated	21	0	0	0	0	0	0	0	0	0	0	0	0	0	0	0	0	0	0	0	0	0	0	0	0	0	0	0	0	0	0	0	0	0	0	0	0	0	0	0	0	0	0	0
C2_10270W_A	PUS7	A0A1D8PIN8	Pseudouridine synthase	H	genetic	21	0	0	0	0	0	0	0	0	0	0	0	0	0	0	0	0	0	0	0	0	0	0	0	0	0	0	0	0	0	0	0	0	0	0	0	0	0	0	0	0	0	0	0
C1_06800W_A	RAI1	Q5AAT0	Decapping nuclease RAI1 (EC 3.6.1.-)	L	pharmacological	21	0	0	0	0	0	0	0	0	0	0	0	0	0	0	0	0	0	0	0	0	0	0	0	0	0	0	0	0	0	0	0	0	0	0	0	0	0	0	0	0	0	0	0
C1_06800W_A	RAI1	Q5AAT0	Decapping nuclease RAI1 (EC 3.6.1.-)	M	untreated	21	0	0	0	0	0	0	0	0	0	0	0	0	0	0	0	0	0	0	0	0	0	0	0	0	0	0	0	0	0	0	0	0	0	0	0	0	0	0	0	0	0	0	0
C1_06800W_A	RAI1	Q5AAT0	Decapping nuclease RAI1 (EC 3.6.1.-)	H	genetic	21	0	0	0	0	0	0	0	0	0	0	0	0	0	0	0	0	0	0	0	0	0	0	0	0	0	0	0	0	0	0	0	0	0	0	0	0	0	0	0	0	0	0	0
C4_01080W_A	RAT1	Q5AMG5	5'-3' exoribonuclease 2 (EC 3.1.13.-)	L	pharmacological	21	0	0	0	0	0	0	0	0	0	0	0	0	0	0	0	0	0	0	0	0	0	0	0	0	0	0	0	0	0	0	0	0	0	0	0	0	0	0	0	0	0	0	0
C4_01080W_A	RAT1	Q5AMG5	5'-3' exoribonuclease 2 (EC 3.1.13.-)	M	untreated	21	0	0	0	0	0	0	0	0	0	0	0	0	0	0	0	0	0	0	0	0	0	0	0	0	0	0	0	0	0	0	0	0	0	0	0	0	0	0	0	0	0	0	0
C4_01080W_A	RAT1	Q5AMG5	5'-3' exoribonuclease 2 (EC 3.1.13.-)	H	genetic	21	0	0	0	0	0	0	0	0	0	0	0	0	0	0	0	0	0	0	0	0	0	0	0	0	0	0	0	0	0	0	0	0	0	0	0	0	0	0	0	0	0	0	0
C7_00020C_A	RVS161	Q5AFE4	Regulator of cytoskeleton and endocytosis RVS161	L	pharmacological	21	0	0	0	0	0	0	0	0	0	0	0	0	0	0	0	0	0	0	0	0	0	0	0	0	0	0	0	0	0	0	0	0	0	0	0	0	0	0	0	0	0	0	0
C7_00020C_A	RVS161	Q5AFE4	Regulator of cytoskeleton and endocytosis RVS161	M	untreated	21	0	0	0	0	0	0	0	0	0	0	0	0	0	0	0	0	0	0	0	0	0	0	0	0	0	0	0	0	0	0	0	0	0	0	0	0	0	0	0	0	0	0	0
C7_00020C_A	RVS161	Q5AFE4	Regulator of cytoskeleton and endocytosis RVS161	H	genetic	21	0	0	0	0	0	0	0	0	0	0	0	0	0	0	0	0	0	0	0	0	0	0	0	0	0	0	0	0	0	0	0	0	0	0	0	0	0	0	0	0	0	0	0
C6_04040C_A	RVS167	Q59LF3	Regulator of cytoskeleton and endocytosis RVS167	L	pharmacological	21	0	0	0	0	0	0	0	0	0	0	0	0	0	0	0	0	0	0	0	0	0	0	0	0	0	0	0	0	0	0	0	0	35410000	12839000	0	0	13338000	0	0	0	0	0	0
C6_04040C_A	RVS167	Q59LF3	Regulator of cytoskeleton and endocytosis RVS167	M	untreated	21	0	0	0	0	0	0	0	0	0	0	0	0	0	0	0	0	0	0	0	0	0	0	0	0	0	0	0	0	0	0	0	0	28601000	16358000	0	0	9234400	0	0	0	0	0	0
C6_04040C_A	RVS167	Q59LF3	Regulator of cytoskeleton and endocytosis RVS167	H	genetic	21	0	0	0	0	0	0	0	0	0	0	0	0	0	0	0	0	0	0	0	0	0	0	0	0	0	0	0	0	0	0	0	0	34394000	15607000	0	0	13066000	0	0	0	0	0	0
C2_04350C_A	SUV3	Q59TB2	ATP-dependent RNA helicase SUV3, mitochondrial (EC 3.6.4.13)	L	pharmacological	21	0	0	0	0	0	0	0	0	0	0	0	0	0	0	0	0	0	0	0	0	0	0	0	0	0	0	0	0	0	0	0	0	0	0	0	0	0	0	0	0	0	0	0
C2_04350C_A	SUV3	Q59TB2	ATP-dependent RNA helicase SUV3, mitochondrial (EC 3.6.4.13)	M	untreated	21	0	0	0	0	0	0	0	0	0	0	0	0	0	0	0	0	0	0	0	0	0	0	0	0	0	0	0	0	0	0	0	0	0	0	0	0	0	0	0	0	0	0	0
C2_04350C_A	SUV3	Q59TB2	ATP-dependent RNA helicase SUV3, mitochondrial (EC 3.6.4.13)	H	genetic	21	0	0	0	0	0	0	0	0	0	0	0	0	0	0	0	0	0	0	0	0	0	0	0	0	0	0	0	0	0	0	0	0	0	0	0	0	0	0	0	0	0	0	0
C5_00930C_A	TFS1	Q5A1M1	Tfs1p	L	pharmacological	21	0	0	0	0	0	0	0	0	0	0	0	0	0	0	0	0	0	0	0	0	0	0	0	0	0	0	0	0	0	0	0	0	0	0	0	0	0	0	0	0	0	0	0
C5_00930C_A	TFS1	Q5A1M1	Tfs1p	M	untreated	21	0	0	0	0	0	0	0	0	0	0	0	0	0	0	0	0	0	0	0	0	0	0	0	0	0	0	0	0	0	0	0	0	0	0	0	0	0	0	0	0	0	0	0
C5_00930C_A	TFS1	Q5A1M1	Tfs1p	H	genetic	21	0	0	0	0	0	0	0	0	0	0	0	0	0	0	0	0	0	0	0	0	0	0	0	0	0	0	0	0	0	0	0	0	0	0	0	0	0	0	0	0	0	0	0
C4_06170C_A	TMA20	Q5A199	Translation machinery-associated protein 20	L	pharmacological	21	0	0	0	0	0	0	0	0	0	0	0	0	0	0	0	0	0	0	0	0	0	0	0	0	0	0	0	0	0	0	0	0	0	0	0	0	0	0	0	0	0	0	0
C4_06170C_A	TMA20	Q5A199	Translation machinery-associated protein 20	M	untreated	21	0	0	0	0	0	0	0	0	0	0	0	0	0	0	0	0	0	0	0	0	0	0	0	0	0	0	0	0	0	0	0	0	0	0	0	0	0	0	0	0	0	0	0
C4_06170C_A	TMA20	Q5A199	Translation machinery-associated protein 20	H	genetic	21	0	0	0	0	0	0	0	0	0	0	0	0	0	0	0	0	0	0	0	0	0	0	0	0	0	0	0	0	0	0	0	0	0	0	0	0	0	0	0	0	0	0	0
C1_01900C_A	TMA64	A0A1D8PCL3	Uncharacterized protein	L	pharmacological	21	0	0	0	0	0	0	0	0	0	0	0	0	0	0	0	0	0	0	0	0	0	0	0	0	0	0	0	0	0	0	0	0	0	0	0	0	0	0	0	0	0	0	0
C1_01900C_A	TMA64	A0A1D8PCL3	Uncharacterized protein	M	untreated	21	0	0	0	0	0	0	0	0	0	0	0	0	0	0	0	0	0	0	0	0	0	0	0	0	0	0	0	0	0	0	0	0	0	0	0	0	0	0	0	0	0	0	0
C1_01900C_A	TMA64	A0A1D8PCL3	Uncharacterized protein	H	genetic	21	0	0	0	0	0	0	0	0	0	0	0	0	0	0	0	0	0	0	0	0	0	0	0	0	0	0	0	0	0	0	0	0	0	0	0	0	0	0	0	0	0	0	0
C3_01550C_A	TOS1	A0A1D8PJA8	Tos1p	L	pharmacological	21	0	0	0	0	0	0	0	0	0	0	0	0	0	0	0	0	0	0	0	0	0	0	0	0	0	0	0	0	0	0	0	0	0	0	0	0	0	0	0	0	0	0	0
C3_01550C_A	TOS1	A0A1D8PJA8	Tos1p	M	untreated	21	0	0	0	0	0	0	0	0	0	0	0	0	0	0	0	0	0	0	0	0	0	0	0	0	0	0	0	0	0	0	0	0	0	0	0	0	0	0	0	0	0	0	0
C3_01550C_A	TOS1	A0A1D8PJA8	Tos1p	H	genetic	21	0	0	0	0	0	0	0	0	0	0	0	0	0	0	0	0	0	0	0	0	0	0	0	0	0	0	0	0	0	0	0	0	0	0	0	0	0	0	0	0	0	0	0
C2_06770W_A	TWF1	A0A1D8PHR2	Uncharacterized protein	L	pharmacological	21	0	0	0	0	0	0	0	0	0	0	0	0	0	0	0	0	0	0	0	0	0	0	0	0	0	0	0	0	0	0	0	0	0	0	0	0	0	0	0	0	0	0	0
C2_06770W_A	TWF1	A0A1D8PHR2	Uncharacterized protein	M	untreated	21	0	0	0	0	0	0	0	0	0	0	0	0	0	0	0	0	0	0	0	0	0	0	0	0	0	0	0	0	0	0	0	0	0	0	0	0	0	0	0	0	0	0	0
C2_06770W_A	TWF1	A0A1D8PHR2	Uncharacterized protein	H	genetic	21	0	0	0	0	0	0	0	0	0	0	0	0	0	0	0	0	0	0	0	0	0	0	0	0	0	0	0	0	0	0	0	0	0	0	0	0	0	0	0	0	0	0	0
C5_04570C_A	URA7	Q5AK79	CTP synthase (EC 6.3.4.2) (UTP--ammonia ligase)	L	pharmacological	21	0	0	0	0	0	0	0	0	0	0	0	0	0	0	0	0	0	0	0	0	0	0	0	0	0	0	0	0	0	0	0	0	0	0	0	0	0	0	0	0	0	0	0
C5_04570C_A	URA7	Q5AK79	CTP synthase (EC 6.3.4.2) (UTP--ammonia ligase)	M	untreated	21	0	0	0	0	0	0	0	0	0	0	0	0	0	0	0	0	0	0	0	0	0	0	0	0	0	0	0	0	0	0	0	0	0	0	0	0	0	0	0	0	0	0	0
C5_04570C_A	URA7	Q5AK79	CTP synthase (EC 6.3.4.2) (UTP--ammonia ligase)	H	genetic	21	0	0	0	0	0	0	0	0	0	0	0	0	0	0	0	0	0	0	0	0	0	0	0	0	0	0	0	0	0	0	0	0	0	0	0	0	0	0	0	0	0	0	0
C1_02780W_A	YDL086W	Q5AI87	Carboxymethylenebutenolidase	L	pharmacological	21	0	0	0	0	0	0	0	0	0	0	0	0	0	0	0	0	0	0	0	0	0	0	0	0	0	0	0	0	0	0	0	0	0	0	0	0	0	0	0	0	0	0	0
C1_02780W_A	YDL086W	Q5AI87	Carboxymethylenebutenolidase	M	untreated	21	0	0	0	0	0	0	0	0	0	0	0	0	0	0	0	0	0	0	0	0	0	0	0	0	0	0	0	0	0	0	0	0	0	0	0	0	0	0	0	0	0	0	0
C1_02780W_A	YDL086W	Q5AI87	Carboxymethylenebutenolidase	H	genetic	21	0	0	0	0	0	0	0	0	0	0	0	0	0	0	0	0	0	0	0	0	0	0	0	0	0	0	0	0	0	0	0	0	0	0	0	0	0	0	0	0	0	0	0
C6_00210W_A	YER152C	A0A1D8PPA8	2-aminoadipate transaminase	L	pharmacological	21	0	0	0	0	0	0	0	0	0	0	0	0	0	0	0	0	0	0	0	0	0	0	0	0	0	0	0	0	0	0	0	0	0	0	0	0	0	0	0	0	0	0	0
C6_00210W_A	YER152C	A0A1D8PPA8	2-aminoadipate transaminase	M	untreated	21	0	0	0	0	0	0	0	0	0	0	0	0	0	0	0	0	0	0	0	0	0	0	0	0	0	0	0	0	0	0	0	0	0	0	0	0	0	0	0	0	0	0	0
C6_00210W_A	YER152C	A0A1D8PPA8	2-aminoadipate transaminase	H	genetic	21	0	0	0	0	0	0	0	0	0	0	0	0	0	0	0	0	0	0	0	0	0	0	0	0	0	0	0	0	0	0	0	0	0	0	0	0	0	0	0	0	0	0	0
C1_06560W_A	YGR117C	A0A1D8PDU0	Uncharacterized protein	L	pharmacological	21	0	0	0	0	0	0	0	0	0	0	0	0	0	0	0	0	0	0	0	0	0	0	0	0	0	0	0	0	0	0	0	0	0	0	0	0	0	0	0	0	0	0	0
C1_06560W_A	YGR117C	A0A1D8PDU0	Uncharacterized protein	M	untreated	21	0	0	0	0	0	0	0	0	0	0	0	0	0	0	0	0	0	0	0	0	0	0	0	0	0	0	0	0	0	0	0	0	0	0	0	0	0	0	0	0	0	0	0
C1_06560W_A	YGR117C	A0A1D8PDU0	Uncharacterized protein	H	genetic	21	0	0	0	0	0	0	0	0	0	0	0	0	0	0	0	0	0	0	0	0	0	0	0	0	0	0	0	0	0	0	0	0	0	0	0	0	0	0	0	0	0	0	0
C3_06860C_A	YJR096W	Q5ADM5	Aldo-keto reductase superfamily protein	L	pharmacological	21	0	0	0	0	0	0	0	0	0	0	0	0	0	0	0	0	0	0	0	0	0	0	0	0	0	0	0	0	0	0	0	0	0	0	0	0	0	0	0	0	0	0	0
C3_06860C_A	YJR096W	Q5ADM5	Aldo-keto reductase superfamily protein	M	untreated	21	0	0	0	0	0	0	0	0	0	0	0	0	0	0	0	0	0	0	0	0	0	0	0	0	0	0	0	0	0	0	0	0	0	0	0	0	0	0	0	0	0	0	0
C3_06860C_A	YJR096W	Q5ADM5	Aldo-keto reductase superfamily protein	H	genetic	21	0	0	0	0	0	0	0	0	0	0	0	0	0	0	0	0	0	0	0	0	0	0	0	0	0	0	0	0	0	0	0	0	0	0	0	0	0	0	0	0	0	0	0
C2_07140W_A	YNL010W	A0A1D8PHU6	Putative phosphoric monoester hydrolase	L	pharmacological	21	0	0	0	0	0	0	0	0	0	0	0	0	0	0	0	0	0	0	0	0	0	0	0	0	0	0	0	0	0	0	0	0	0	0	0	0	0	0	0	0	0	0	0
C2_07140W_A	YNL010W	A0A1D8PHU6	Putative phosphoric monoester hydrolase	M	untreated	21	0	0	0	0	0	0	0	0	0	0	0	0	0	0	0	0	0	0	0	0	0	0	0	0	0	0	0	0	0	0	0	0	0	0	0	0	0	0	0	0	0	0	0
C2_07140W_A	YNL010W	A0A1D8PHU6	Putative phosphoric monoester hydrolase	H	genetic	21	0	0	0	0	0	0	0	0	0	0	0	0	0	0	0	0	0	0	0	0	0	0	0	0	0	0	0	0	0	0	0	0	0	0	0	0	0	0	0	0	0	0	0
C2_00770W_A	YOR289W	Q5AD20	Uncharacterized protein	L	pharmacological	21	0	0	0	0	0	0	0	0	0	0	0	0	0	0	0	0	0	0	0	0	0	0	0	0	0	0	0	0	0	0	0	0	0	0	0	0	0	0	0	0	0	0	0
C2_00770W_A	YOR289W	Q5AD20	Uncharacterized protein	M	untreated	21	0	0	0	0	0	0	0	0	0	0	0	0	0	0	0	0	0	0	0	0	0	0	0	0	0	0	0	0	0	0	0	0	0	0	0	0	0	0	0	0	0	0	0
C2_00770W_A	YOR289W	Q5AD20	Uncharacterized protein	H	genetic	21	0	0	0	0	0	0	0	0	0	0	0	0	0	0	0	0	0	0	0	0	0	0	0	0	0	0	0	0	0	0	0	0	0	0	0	0	0	0	0	0	0	0	0
C2_05250C_A	AAT1	A0A1D8PHC9	Aspartate transaminase	L	pharmacological	22	0	0	0	0	0	0	0	0	0	0	0	0	0	0	0	0	0	0	0	0	0	0	0	0	0	0	0	0	0	0	0	3005600	0	25887000	18316000	57514000	28558000	47218000	0	160850000	56074000	200470000	1436500000
C2_05250C_A	AAT1	A0A1D8PHC9	Aspartate transaminase	M	untreated	22	0	0	0	0	0	0	0	0	0	0	0	0	0	0	0	0	0	0	0	0	0	0	0	0	0	0	0	0	0	0	0	3515500	0	23328000	14855000	55633000	14960000	42747000	0	154090000	43586000	185580000	1475800000
C2_05250C_A	AAT1	A0A1D8PHC9	Aspartate transaminase	H	genetic	22	0	0	0	0	0	0	0	0	0	0	0	0	0	0	0	0	0	0	0	0	0	0	0	0	0	0	0	0	0	0	0	3024200	0	15838000	9280000	38325000	18845000	31033000	0	139650000	36846000	153870000	1250400000
C6_01690W_A	ACF2	A0A1D8PPP4	Acf2p	L	pharmacological	22	0	0	0	0	0	0	0	0	0	0	0	0	0	0	0	0	0	0	0	0	0	0	0	0	0	0	0	0	0	0	0	3604100	0	0	0	62431000	23391000	0	0	9323100	0	0	0
C6_01690W_A	ACF2	A0A1D8PPP4	Acf2p	M	untreated	22	0	0	0	0	0	0	0	0	0	0	0	0	0	0	0	0	0	0	0	0	0	0	0	0	0	0	0	0	0	0	0	3033700	0	0	0	34447000	16716000	0	0	7024200	0	0	0
C6_01690W_A	ACF2	A0A1D8PPP4	Acf2p	H	genetic	22	0	0	0	0	0	0	0	0	0	0	0	0	0	0	0	0	0	0	0	0	0	0	0	0	0	0	0	0	0	0	0	3659700	0	0	0	28164000	22114000	0	0	8456700	0	0	0
CR_00510C_A	ADE1	A0A1D8PRQ1	Phosphoribosylaminoimidazolesuccinocarboxamide synthase	L	pharmacological	22	0	0	0	0	0	0	0	0	0	0	0	0	0	0	0	0	0	0	0	0	0	0	0	0	0	0	0	0	0	0	0	0	39687000	362040000	49790000	82476000	0	40609000	0	56341000	3070700000	16670000000	16882000000
CR_00510C_A	ADE1	A0A1D8PRQ1	Phosphoribosylaminoimidazolesuccinocarboxamide synthase	M	untreated	22	0	0	0	0	0	0	0	0	0	0	0	0	0	0	0	0	0	0	0	0	0	0	0	0	0	0	0	0	0	0	0	0	44869000	413380000	46793000	84193000	0	52763000	0	51416000	4351300000	14356000000	15035000000
CR_00510C_A	ADE1	A0A1D8PRQ1	Phosphoribosylaminoimidazolesuccinocarboxamide synthase	H	genetic	22	0	0	0	0	0	0	0	0	0	0	0	0	0	0	0	0	0	0	0	0	0	0	0	0	0	0	0	0	0	0	0	0	21786000	262280000	49839000	64703000	0	29398000	0	35320000	2436000000	11590000000	12235000000
C5_05050W_A	ADH1	A0A1D8PP43	Adh1p	L	pharmacological	22	0	0	0	0	0	0	0	0	0	0	0	0	0	0	0	0	0	0	0	19775000	0	0	7334400	10901000	146080000	0	0	0	17067000000	18949000000	49472000000	48434000000	48615000000	48027000000	49415000000	33406000000	24130000000	28364000000	0	20055000000	8291000000	14902000000	18645000000
C5_05050W_A	ADH1	A0A1D8PP43	Adh1p	M	untreated	22	0	0	0	0	0	0	0	0	0	0	0	0	0	0	0	0	0	0	0	17342000	0	0	5111400	13006000	122420000	0	0	0	13693000000	14160000000	35413000000	34182000000	35447000000	37424000000	40197000000	24578000000	18875000000	21867000000	0	15546000000	6688000000	12017000000	14797000000
C5_05050W_A	ADH1	A0A1D8PP43	Adh1p	H	genetic	22	0	0	0	0	0	0	0	0	0	0	0	0	0	0	0	0	0	0	0	5768800	0	0	1478100	12871000	118960000	0	0	0	13106000000	14218000000	35063000000	34731000000	35097000000	36636000000	37698000000	24036000000	18122000000	21175000000	0	14937000000	6344100000	11475000000	14390000000
C1_08330C_A	ADH2	O94038	Alcohol dehydrogenase 2 (EC 1.1.1.1)	L	pharmacological	22	0	0	0	0	0	0	0	0	0	0	0	0	0	0	0	0	0	0	0	0	0	0	0	0	0	0	0	0	0	52772000	68274000	174060000	104700000	50706000	94678000	102540000	0	0	0	0	0	28414000	125830000
C1_08330C_A	ADH2	O94038	Alcohol dehydrogenase 2 (EC 1.1.1.1)	M	untreated	22	0	0	0	0	0	0	0	0	0	0	0	0	0	0	0	0	0	0	0	0	0	0	0	0	0	0	0	0	0	8787900	12272000	35803000	19142000	11460000	16745000	21779000	0	0	0	0	0	2982700	18179000
C1_08330C_A	ADH2	O94038	Alcohol dehydrogenase 2 (EC 1.1.1.1)	H	genetic	22	0	0	0	0	0	0	0	0	0	0	0	0	0	0	0	0	0	0	0	0	0	0	0	0	0	0	0	0	0	37394000	46693000	120400000	73655000	33482000	62252000	72318000	0	0	0	0	0	18936000	79311000
C6_02480W_A	ADH7	Q5AC33	NADP-dependent alcohol dehydrogenase	L	pharmacological	22	0	0	0	0	0	0	0	0	0	0	0	0	0	0	0	0	0	0	0	0	0	0	0	0	0	0	0	0	0	0	0	0	0	652240000	94469000	26038000	101760000	52521000	0	141130000	68761000	352900000	354600000
C6_02480W_A	ADH7	Q5AC33	NADP-dependent alcohol dehydrogenase	M	untreated	22	0	0	0	0	0	0	0	0	0	0	0	0	0	0	0	0	0	0	0	0	0	0	0	0	0	0	0	0	0	0	0	0	0	534230000	71984000	23780000	80297000	46590000	0	112060000	57274000	309770000	289670000
C6_02480W_A	ADH7	Q5AC33	NADP-dependent alcohol dehydrogenase	H	genetic	22	0	0	0	0	0	0	0	0	0	0	0	0	0	0	0	0	0	0	0	0	0	0	0	0	0	0	0	0	0	0	0	0	0	403500000	60859000	16339000	64266000	32578000	0	86359000	41919000	258060000	220280000
C4_01840C_A	AIM2	A0A1D8PLD7	Uncharacterized protein	L	pharmacological	22	0	0	0	0	0	0	0	0	0	0	0	0	0	0	0	0	0	0	0	0	0	0	0	0	0	0	0	0	21761000	263490000	165660000	126890000	329990000	356220000	935230000	824360000	774800000	504840000	0	287220000	64757000	644520000	474440000
C4_01840C_A	AIM2	A0A1D8PLD7	Uncharacterized protein	M	untreated	22	0	0	0	0	0	0	0	0	0	0	0	0	0	0	0	0	0	0	0	0	0	0	0	0	0	0	0	0	21268000	221130000	137000000	104080000	200390000	296660000	619980000	727540000	454200000	469530000	0	273140000	59884000	604400000	519580000
C4_01840C_A	AIM2	A0A1D8PLD7	Uncharacterized protein	H	genetic	22	0	0	0	0	0	0	0	0	0	0	0	0	0	0	0	0	0	0	0	0	0	0	0	0	0	0	0	0	31271000	356120000	227940000	162910000	431630000	345300000	548720000	662270000	548210000	407960000	0	241320000	58115000	510640000	385340000
C2_03120W_A	AMO1	Q5A0M7	Amine oxidase (EC 1.4.3.-)	L	pharmacological	22	0	0	0	0	0	0	0	0	0	0	0	0	0	0	0	0	0	0	0	0	0	0	0	2264400	0	0	0	0	29961000	810280000	2780800000	3562800000	4740900000	2443600000	3189700000	2694000000	1876300000	2943100000	0	1281400000	923320000	1519700000	1089400000
C2_03120W_A	AMO1	Q5A0M7	Amine oxidase (EC 1.4.3.-)	M	untreated	22	0	0	0	0	0	0	0	0	0	0	0	0	0	0	0	0	0	0	0	0	0	0	0	3130200	0	0	0	0	17333000	744550000	2689700000	3455100000	5254300000	2581800000	3632300000	2802300000	1979300000	3081200000	0	1294500000	1009600000	1618800000	1127400000
C2_03120W_A	AMO1	Q5A0M7	Amine oxidase (EC 1.4.3.-)	H	genetic	22	0	0	0	0	0	0	0	0	0	0	0	0	0	0	0	0	0	0	0	0	0	0	0	2165000	0	0	0	0	21554000	1101800000	3766700000	4672500000	5596900000	2938500000	3892100000	3271200000	2286400000	3490100000	0	1466800000	1087800000	1712600000	1262300000
C2_06700W_A	AMO2	Q59KV5	Amine oxidase (EC 1.4.3.-)	L	pharmacological	22	0	0	0	0	0	0	0	0	0	0	0	0	0	0	0	0	0	0	0	0	0	0	83972000	207030000	169810000	0	0	0	4268800000	2618400000	1970300000	1984100000	2089300000	1315400000	1448100000	1615700000	1283700000	1878100000	0	389030000	248110000	1064000000	748350000
C2_06700W_A	AMO2	Q59KV5	Amine oxidase (EC 1.4.3.-)	M	untreated	22	0	0	0	0	0	0	0	0	0	0	0	0	0	0	0	0	0	0	0	0	0	0	35033000	155680000	122390000	0	0	0	3851900000	2338300000	1724800000	1683900000	1727100000	1109300000	1256100000	1433600000	1123700000	1630400000	0	366850000	211240000	985350000	627510000
C2_06700W_A	AMO2	Q59KV5	Amine oxidase (EC 1.4.3.-)	H	genetic	22	0	0	0	0	0	0	0	0	0	0	0	0	0	0	0	0	0	0	0	0	0	0	39899000	183910000	135550000	0	0	0	3773900000	2310300000	1562600000	1571400000	1719800000	1048300000	1129100000	1343800000	1037100000	1469900000	0	350040000	188540000	884450000	563970000
C1_10820C_A	APE4	Q59WG6	Aspartyl aminopeptidase	L	pharmacological	22	0	0	0	0	0	0	0	0	0	0	0	0	0	0	0	0	0	0	0	0	0	0	0	0	0	0	0	0	0	0	76917000	144860000	128140000	119460000	66594000	48324000	28402000	13222000	0	5903100	0	0	3690800
C1_10820C_A	APE4	Q59WG6	Aspartyl aminopeptidase	M	untreated	22	0	0	0	0	0	0	0	0	0	0	0	0	0	0	0	0	0	0	0	0	0	0	0	0	0	0	0	0	0	0	66273000	126280000	121140000	107170000	48348000	35042000	20692000	12284000	0	5110800	0	0	2682600
C1_10820C_A	APE4	Q59WG6	Aspartyl aminopeptidase	H	genetic	22	0	0	0	0	0	0	0	0	0	0	0	0	0	0	0	0	0	0	0	0	0	0	0	0	0	0	0	0	0	0	66046000	117240000	116520000	97531000	53195000	41480000	23752000	12273000	0	3169600	0	0	3703200
CR_06860C_A	ARO10	Q59MU3	Phenylpyruvate decarboxylase	L	pharmacological	22	0	0	0	0	0	0	0	0	0	0	0	0	0	0	0	0	0	0	0	0	0	0	105850000	251520000	0	0	0	0	0	0	310590000	708540000	744290000	215720000	105530000	343550000	532440000	375700000	0	58150000	12343000	73210000	73489000
CR_06860C_A	ARO10	Q59MU3	Phenylpyruvate decarboxylase	M	untreated	22	0	0	0	0	0	0	0	0	0	0	0	0	0	0	0	0	0	0	0	0	0	0	71735000	185160000	0	0	0	0	0	0	333220000	648870000	748020000	226930000	96099000	232040000	507140000	269620000	0	45390000	11792000	60293000	63646000
CR_06860C_A	ARO10	Q59MU3	Phenylpyruvate decarboxylase	H	genetic	22	0	0	0	0	0	0	0	0	0	0	0	0	0	0	0	0	0	0	0	0	0	0	128680000	352720000	0	0	0	0	0	0	334010000	740990000	867570000	250730000	126950000	389470000	550460000	473500000	0	68929000	15067000	87918000	90310000
C2_03790C_A	ASR3	A0A1D8PH00	Asr3p	L	pharmacological	22	0	0	0	0	0	0	0	0	0	0	0	0	0	0	0	0	0	0	0	0	0	0	4639100	0	9918500	0	0	0	47981000	0	20401000	0	111230000	143870000	460660000	31203000	62415000	18606000	0	10555000	31131000	40692000	234890000
C2_03790C_A	ASR3	A0A1D8PH00	Asr3p	M	untreated	22	0	0	0	0	0	0	0	0	0	0	0	0	0	0	0	0	0	0	0	0	0	0	1867700	0	3628000	0	0	0	25968000	0	8041000	0	59960000	56659000	191090000	11579000	28044000	9504500	0	4533300	14647000	13563000	75394000
C2_03790C_A	ASR3	A0A1D8PH00	Asr3p	H	genetic	22	0	0	0	0	0	0	0	0	0	0	0	0	0	0	0	0	0	0	0	0	0	0	5182700	0	9454600	0	0	0	46504000	0	16540000	0	60931000	85562000	245070000	15748000	26211000	13441000	0	7082800	19117000	32268000	161650000
C7_01350C_A	ATP11	A0A1D8PQT7	Uncharacterized protein	L	pharmacological	22	0	0	0	0	0	0	0	0	0	0	0	0	0	0	0	0	0	0	0	0	0	0	0	0	0	0	0	0	0	0	33344000	114270000	28427000	38587000	12642000	56836000	72040000	0	0	63522000	537410000	3349500000	93674000
C7_01350C_A	ATP11	A0A1D8PQT7	Uncharacterized protein	M	untreated	22	0	0	0	0	0	0	0	0	0	0	0	0	0	0	0	0	0	0	0	0	0	0	0	0	0	0	0	0	0	0	24515000	80122000	33227000	29674000	28972000	44161000	58354000	0	0	63197000	474180000	2981200000	99706000
C7_01350C_A	ATP11	A0A1D8PQT7	Uncharacterized protein	H	genetic	22	0	0	0	0	0	0	0	0	0	0	0	0	0	0	0	0	0	0	0	0	0	0	0	0	0	0	0	0	0	0	34187000	111020000	34382000	41864000	16371000	44987000	52361000	0	0	41167000	350300000	2724300000	79615000
C1_04150C_A	C1_04150C_A	Q59VP4	Uncharacterized protein	L	pharmacological	22	0	0	0	0	0	0	0	0	0	0	0	0	0	0	0	0	0	0	0	0	0	0	0	0	0	0	0	0	0	0	0	0	8019600	66593000	20740000	16767000	87889000	86555000	0	25133000	73360000	302590000	516360000
C1_04150C_A	C1_04150C_A	Q59VP4	Uncharacterized protein	M	untreated	22	0	0	0	0	0	0	0	0	0	0	0	0	0	0	0	0	0	0	0	0	0	0	0	0	0	0	0	0	0	0	0	0	9327700	107380000	18714000	15621000	110080000	83897000	0	36961000	63827000	283160000	419160000
C1_04150C_A	C1_04150C_A	Q59VP4	Uncharacterized protein	H	genetic	22	0	0	0	0	0	0	0	0	0	0	0	0	0	0	0	0	0	0	0	0	0	0	0	0	0	0	0	0	0	0	0	0	3626700	64473000	12926000	18906000	75876000	69672000	0	23545000	57219000	247950000	416710000
C1_04360C_A	C1_04360C_A	A0A1D8PD97	Uncharacterized protein	L	pharmacological	22	0	0	0	0	0	0	0	0	0	0	0	0	0	0	0	0	0	0	0	0	0	0	30217000	18858000	14913000	0	0	0	26349000	0	76817000	719110000	1059100000	648920000	273170000	476320000	5931200000	5659700000	0	457490000	357570000	175930000	291970000
C1_04360C_A	C1_04360C_A	A0A1D8PD97	Uncharacterized protein	M	untreated	22	0	0	0	0	0	0	0	0	0	0	0	0	0	0	0	0	0	0	0	0	0	0	22918000	15452000	13769000	0	0	0	17760000	0	46354000	303040000	614950000	476730000	224770000	330980000	4525700000	4691200000	0	364760000	242180000	149000000	246880000
C1_04360C_A	C1_04360C_A	A0A1D8PD97	Uncharacterized protein	H	genetic	22	0	0	0	0	0	0	0	0	0	0	0	0	0	0	0	0	0	0	0	0	0	0	26327000	15100000	15657000	0	0	0	22103000	0	53611000	487140000	851940000	602930000	248800000	381480000	5634400000	5493500000	0	448540000	307260000	156230000	248850000
C4_00230W_A	C4_00230W_A	A0A1D8PKZ4	Uncharacterized protein	L	pharmacological	22	0	0	0	0	0	0	0	0	0	0	0	0	0	0	0	0	0	0	0	0	0	0	0	0	0	0	0	0	4412700	0	11728000	25974000	97428000	57167000	77601000	180620000	294270000	222120000	0	170160000	178960000	271560000	173890000
C4_00230W_A	C4_00230W_A	A0A1D8PKZ4	Uncharacterized protein	M	untreated	22	0	0	0	0	0	0	0	0	0	0	0	0	0	0	0	0	0	0	0	0	0	0	0	0	0	0	0	0	2268100	0	8074100	22126000	72381000	46518000	64283000	179590000	284060000	198870000	0	168370000	184140000	244790000	166950000
C4_00230W_A	C4_00230W_A	A0A1D8PKZ4	Uncharacterized protein	H	genetic	22	0	0	0	0	0	0	0	0	0	0	0	0	0	0	0	0	0	0	0	0	0	0	0	0	0	0	0	0	4568800	0	12632000	26054000	68752000	47462000	53654000	146570000	210260000	182570000	0	136050000	141340000	191940000	111320000
C4_02200C_A	C4_02200C_A	A0A1D8PLG7	Uncharacterized protein	L	pharmacological	22	0	0	0	0	0	0	0	0	0	0	0	0	0	0	0	0	0	0	0	0	0	0	0	0	0	0	0	0	169150000	697440000	89312000	542480000	65872000	47168000	4361200	24097000	19380000	8161300	0	0	2818600	7254800	66300000
C4_02200C_A	C4_02200C_A	A0A1D8PLG7	Uncharacterized protein	M	untreated	22	0	0	0	0	0	0	0	0	0	0	0	0	0	0	0	0	0	0	0	0	0	0	0	0	0	0	0	0	141880000	561560000	60501000	401170000	46366000	20792000	3416700	14534000	16783000	7806100	0	0	2428000	5448700	56983000
C4_02200C_A	C4_02200C_A	A0A1D8PLG7	Uncharacterized protein	H	genetic	22	0	0	0	0	0	0	0	0	0	0	0	0	0	0	0	0	0	0	0	0	0	0	0	0	0	0	0	0	161530000	682850000	92562000	758250000	69723000	54774000	5658600	25934000	25106000	13631000	0	0	3946000	7154500	76562000
C6_00930C_A	C6_00930C_A	Q59WV8	Uncharacterized protein	L	pharmacological	22	0	0	0	0	0	0	0	0	0	0	0	0	0	0	0	0	0	0	0	0	0	0	0	0	0	0	0	0	0	6562200	0	0	123550000	20236000	14067000	60832000	140690000	18462000	0	7966000	12997000	24016000	9502700
C6_00930C_A	C6_00930C_A	Q59WV8	Uncharacterized protein	M	untreated	22	0	0	0	0	0	0	0	0	0	0	0	0	0	0	0	0	0	0	0	0	0	0	0	0	0	0	0	0	0	3727800	0	0	49304000	6510900	8341400	24843000	40566000	4346600	0	5504700	7024500	12389000	6409200
C6_00930C_A	C6_00930C_A	Q59WV8	Uncharacterized protein	H	genetic	22	0	0	0	0	0	0	0	0	0	0	0	0	0	0	0	0	0	0	0	0	0	0	0	0	0	0	0	0	0	9865100	0	0	195900000	32249000	23432000	83868000	157550000	10721000	0	11819000	19522000	27983000	19395000
C7_01160C_A	C7_01160C_A	A0A1D8PQU3	Uncharacterized protein	L	pharmacological	22	0	0	0	0	0	0	0	0	0	0	0	0	0	0	0	0	0	0	0	0	0	0	0	0	0	0	0	0	0	0	200780000	0	1523000000	708100000	188610000	0	141330000	0	0	58098000	92392000	168180000	160020000
C7_01160C_A	C7_01160C_A	A0A1D8PQU3	Uncharacterized protein	M	untreated	22	0	0	0	0	0	0	0	0	0	0	0	0	0	0	0	0	0	0	0	0	0	0	0	0	0	0	0	0	0	0	282820000	0	1696200000	647910000	176950000	0	134990000	0	0	55946000	107360000	135030000	159890000
C7_01160C_A	C7_01160C_A	A0A1D8PQU3	Uncharacterized protein	H	genetic	22	0	0	0	0	0	0	0	0	0	0	0	0	0	0	0	0	0	0	0	0	0	0	0	0	0	0	0	0	0	0	203160000	0	1306900000	503460000	124810000	0	86609000	0	0	40088000	67470000	97064000	103480000
C7_02080W_A	C7_02080W_A	Q5AH29	Uncharacterized protein	L	pharmacological	22	0	0	0	0	0	0	0	0	0	0	0	0	0	0	0	0	0	0	0	8705500	0	0	20351000	18743000	0	0	0	0	0	7864000	16864000	8725600	9871200	8510400	16067000	29218000	49122000	0	0	7177900	0	11863000	0
C7_02080W_A	C7_02080W_A	Q5AH29	Uncharacterized protein	M	untreated	22	0	0	0	0	0	0	0	0	0	0	0	0	0	0	0	0	0	0	0	6828000	0	0	11091000	16290000	0	0	0	0	0	6227900	12297000	6889000	6748700	6517400	13966000	24172000	38637000	0	0	8168400	0	8876700	0
C7_02080W_A	C7_02080W_A	Q5AH29	Uncharacterized protein	H	genetic	22	0	0	0	0	0	0	0	0	0	0	0	0	0	0	0	0	0	0	0	8052800	0	0	14925000	17125000	0	0	0	0	0	6384900	17828000	5568500	6215500	6222200	14193000	26253000	38427000	0	0	7210300	0	8244800	0
C7_03030W_A	C7_03030W_A	G1UAZ9	Uncharacterized protein	L	pharmacological	22	0	0	0	0	0	0	0	0	0	0	0	0	0	0	0	0	0	0	0	0	0	0	0	0	0	0	0	0	0	0	37922000	18732000	1516600000	3508400000	3685200000	1069800000	344380000	121760000	0	17446000	0	40905000	0
C7_03030W_A	C7_03030W_A	G1UAZ9	Uncharacterized protein	M	untreated	22	0	0	0	0	0	0	0	0	0	0	0	0	0	0	0	0	0	0	0	0	0	0	0	0	0	0	0	0	0	0	17574000	9119600	905110000	1943800000	2018200000	534300000	112180000	75156000	0	12182000	0	22833000	0
C7_03030W_A	C7_03030W_A	G1UAZ9	Uncharacterized protein	H	genetic	22	0	0	0	0	0	0	0	0	0	0	0	0	0	0	0	0	0	0	0	0	0	0	0	0	0	0	0	0	0	0	44802000	23457000	1374800000	3249400000	3290400000	1071000000	262120000	107710000	0	16215000	0	38150000	0
C7_03270W_A	C7_03270W_A	A0A1D8PRA6	Uncharacterized protein	L	pharmacological	22	0	0	0	0	0	0	0	0	0	0	0	0	0	0	0	0	0	0	0	0	0	0	0	11668000	26288000	0	0	0	12482000	6898500	9269300	87421000	98100000	88685000	48053000	23258000	0	0	0	60326000	54991000	22707000	18118000
C7_03270W_A	C7_03270W_A	A0A1D8PRA6	Uncharacterized protein	M	untreated	22	0	0	0	0	0	0	0	0	0	0	0	0	0	0	0	0	0	0	0	0	0	0	0	12858000	26539000	0	0	0	14850000	7218800	7482500	85892000	92237000	84922000	42141000	24707000	0	0	0	66509000	59983000	23291000	17470000
C7_03270W_A	C7_03270W_A	A0A1D8PRA6	Uncharacterized protein	H	genetic	22	0	0	0	0	0	0	0	0	0	0	0	0	0	0	0	0	0	0	0	0	0	0	0	6480500	13044000	0	0	0	6626000	2439100	1775600	65912000	82269000	76331000	36420000	18315000	0	0	0	34504000	35665000	17201000	11145000
C4_02760C_A	CGR1	P56553	Cell growth-regulated gene 1 protein	L	pharmacological	22	0	0	0	0	0	0	0	0	0	0	0	0	0	0	0	0	0	0	0	0	0	0	0	0	0	0	0	0	0	0	0	0	0	1742400000	577120000	587410000	318160000	59530000	0	13429000	0	26292000	22387000
C4_02760C_A	CGR1	P56553	Cell growth-regulated gene 1 protein	M	untreated	22	0	0	0	0	0	0	0	0	0	0	0	0	0	0	0	0	0	0	0	0	0	0	0	0	0	0	0	0	0	0	0	0	0	1435600000	442300000	523020000	251520000	45247000	0	13058000	0	15397000	19943000
C4_02760C_A	CGR1	P56553	Cell growth-regulated gene 1 protein	H	genetic	22	0	0	0	0	0	0	0	0	0	0	0	0	0	0	0	0	0	0	0	0	0	0	0	0	0	0	0	0	0	0	0	0	0	1610900000	519010000	531460000	280180000	50047000	0	10547000	0	22686000	16674000
C2_10260C_A	CMK2	Q59XV1	Calmodulin-dependent protein kinase	L	pharmacological	22	0	0	0	0	0	0	0	0	0	0	0	0	0	0	0	0	0	0	0	0	0	0	0	0	6057800	0	0	0	32334000	0	0	19308000	98210000	333900000	73847000	0	13560000	14504000	0	7822200	7282900	6204000	9828000
C2_10260C_A	CMK2	Q59XV1	Calmodulin-dependent protein kinase	M	untreated	22	0	0	0	0	0	0	0	0	0	0	0	0	0	0	0	0	0	0	0	0	0	0	0	0	3266500	0	0	0	20338000	0	0	53443000	108220000	230410000	61367000	0	11908000	13123000	0	7557300	5847300	5145500	8444100
C2_10260C_A	CMK2	Q59XV1	Calmodulin-dependent protein kinase	H	genetic	22	0	0	0	0	0	0	0	0	0	0	0	0	0	0	0	0	0	0	0	0	0	0	0	0	6528700	0	0	0	33663000	0	0	19354000	123400000	317780000	55546000	0	10798000	14503000	0	6314000	5768300	5477700	7639400
C1_07900W_A	COI1	Q5A799	Coi1p	L	pharmacological	22	0	0	0	0	0	0	0	0	0	0	0	0	0	0	0	0	0	0	0	25686000	0	0	0	12984000	0	0	0	0	0	0	0	17496000	0	18338000	23717000	30098000	52382000	14816000	0	9954400	0	0	43829000
C1_07900W_A	COI1	Q5A799	Coi1p	M	untreated	22	0	0	0	0	0	0	0	0	0	0	0	0	0	0	0	0	0	0	0	29559000	0	0	0	13110000	0	0	0	0	0	0	0	13627000	0	29177000	37917000	34251000	81000000	18026000	0	9685500	0	0	68345000
C1_07900W_A	COI1	Q5A799	Coi1p	H	genetic	22	0	0	0	0	0	0	0	0	0	0	0	0	0	0	0	0	0	0	0	18865000	0	0	0	3371900	0	0	0	0	0	0	0	2579100	0	5149400	13669000	15605000	37555000	7970400	0	5205000	0	0	37055000
C6_04250W_A	COX12	A0A1D8PQD5	Cytochrome c oxidase subunit	L	pharmacological	22	0	0	0	0	0	0	0	0	0	0	0	0	0	0	0	0	0	0	0	42820000	0	0	0	97776000	0	0	0	0	185280000	71438000	2564100000	2966200000	2827300000	480960000	153980000	139950000	206790000	148920000	0	76156000	67521000	127610000	0
C6_04250W_A	COX12	A0A1D8PQD5	Cytochrome c oxidase subunit	M	untreated	22	0	0	0	0	0	0	0	0	0	0	0	0	0	0	0	0	0	0	0	32254000	0	0	0	94019000	0	0	0	0	162710000	33517000	2420000000	2577900000	2342800000	466860000	165240000	142940000	150140000	141810000	0	77748000	72554000	116240000	0
C6_04250W_A	COX12	A0A1D8PQD5	Cytochrome c oxidase subunit	H	genetic	22	0	0	0	0	0	0	0	0	0	0	0	0	0	0	0	0	0	0	0	21315000	0	0	0	49121000	0	0	0	0	40194000	21962000	763750000	895550000	817980000	158940000	67157000	61595000	56252000	52842000	0	18741000	34244000	40837000	0
C1_13410W_A	COX19	Q5AL10	Cytochrome c oxidase assembly protein COX19	L	pharmacological	22	0	0	0	0	0	0	0	0	0	0	0	0	0	0	0	0	0	0	0	0	0	0	0	0	0	0	0	0	0	4081900	103680000	295810000	262230000	31021000	11978000	8129300	7581800	0	0	59619000	138730000	20400000	9149000
C1_13410W_A	COX19	Q5AL10	Cytochrome c oxidase assembly protein COX19	M	untreated	22	0	0	0	0	0	0	0	0	0	0	0	0	0	0	0	0	0	0	0	0	0	0	0	0	0	0	0	0	0	3253100	115040000	295350000	227470000	35301000	11606000	11528000	7511200	0	0	58966000	142680000	20104000	9296300
C1_13410W_A	COX19	Q5AL10	Cytochrome c oxidase assembly protein COX19	H	genetic	22	0	0	0	0	0	0	0	0	0	0	0	0	0	0	0	0	0	0	0	0	0	0	0	0	0	0	0	0	0	4793000	99523000	220760000	235210000	33937000	13714000	10166000	7710700	0	0	49264000	110450000	18092000	8230100
C2_01620W_A	COX4	Q5ALV5	Cytochrome c oxidase subunit IV	L	pharmacological	22	0	0	0	0	0	0	0	0	0	0	0	0	0	0	0	0	0	0	0	0	0	0	0	0	0	0	0	0	0	0	0	252510000	588570000	159610000	83675000	312180000	244450000	162970000	0	45746000	78902000	24970000	0
C2_01620W_A	COX4	Q5ALV5	Cytochrome c oxidase subunit IV	M	untreated	22	0	0	0	0	0	0	0	0	0	0	0	0	0	0	0	0	0	0	0	0	0	0	0	0	0	0	0	0	0	0	0	251570000	592500000	224510000	91723000	353500000	297750000	137030000	0	57439000	56082000	25391000	0
C2_01620W_A	COX4	Q5ALV5	Cytochrome c oxidase subunit IV	H	genetic	22	0	0	0	0	0	0	0	0	0	0	0	0	0	0	0	0	0	0	0	0	0	0	0	0	0	0	0	0	0	0	0	83930000	211570000	63198000	28516000	99792000	81371000	44623000	0	19538000	22348000	7785800	0
CR_07830C_A	CR_07830C_A	Q59MV4	Uncharacterized protein	L	pharmacological	22	0	0	0	0	0	0	0	0	0	0	0	0	0	0	0	0	0	0	0	0	0	0	0	0	0	0	0	0	0	0	12266000	51806000	0	101480000	119640000	46291000	0	0	0	42704000	20444000	0	0
CR_07830C_A	CR_07830C_A	Q59MV4	Uncharacterized protein	M	untreated	22	0	0	0	0	0	0	0	0	0	0	0	0	0	0	0	0	0	0	0	0	0	0	0	0	0	0	0	0	0	0	9249900	42750000	0	139060000	120370000	45203000	0	0	0	38222000	15909000	0	0
CR_07830C_A	CR_07830C_A	Q59MV4	Uncharacterized protein	H	genetic	22	0	0	0	0	0	0	0	0	0	0	0	0	0	0	0	0	0	0	0	0	0	0	0	0	0	0	0	0	0	0	13348000	60480000	0	193670000	212040000	42930000	0	0	0	50032000	20928000	0	0
CR_10040W_A	CR_10040W_A	A0A1D8PU53	Uncharacterized protein	L	pharmacological	22	0	0	0	0	0	0	0	0	0	0	0	0	0	0	0	0	0	0	0	0	0	0	0	0	0	0	0	0	0	0	0	8205400	0	21426000	36427000	28771000	6238200	11242000	0	4179100	5250300	106540000	0
CR_10040W_A	CR_10040W_A	A0A1D8PU53	Uncharacterized protein	M	untreated	22	0	0	0	0	0	0	0	0	0	0	0	0	0	0	0	0	0	0	0	0	0	0	0	0	0	0	0	0	0	0	0	9915700	0	20976000	31811000	28881000	9377000	11020000	0	5204000	5865800	106410000	0
CR_10040W_A	CR_10040W_A	A0A1D8PU53	Uncharacterized protein	H	genetic	22	0	0	0	0	0	0	0	0	0	0	0	0	0	0	0	0	0	0	0	0	0	0	0	0	0	0	0	0	0	0	0	11689000	0	27401000	32942000	27730000	6466500	10472000	0	5168500	5183800	89975000	0
C4_01160W_A	CRD2	A0A1D8PL78	Crd2p	L	pharmacological	22	0	0	0	0	0	0	0	0	0	0	0	0	0	0	0	0	0	0	0	270390000	0	0	1138500000	2377900000	508510000	0	0	0	151410000	69716000	200320000	303860000	5960900000	602280000	785820000	821540000	163190000	46164000	0	142200000	51852000	94663000	52578000
C4_01160W_A	CRD2	A0A1D8PL78	Crd2p	M	untreated	22	0	0	0	0	0	0	0	0	0	0	0	0	0	0	0	0	0	0	0	216260000	0	0	884810000	1765000000	373120000	0	0	0	109680000	49983000	152010000	225850000	3206000000	413650000	510140000	483690000	114940000	33856000	0	104770000	40461000	78884000	39855000
C4_01160W_A	CRD2	A0A1D8PL78	Crd2p	H	genetic	22	0	0	0	0	0	0	0	0	0	0	0	0	0	0	0	0	0	0	0	185610000	0	0	742160000	1551500000	323620000	0	0	0	98806000	43837000	131810000	206770000	4020100000	424850000	554330000	564500000	113860000	30481000	0	94780000	35547000	66828000	36074000
C1_11540C_A	CTA3	A0A1D8PF53	Cta3p	L	pharmacological	22	0	0	0	0	0	0	0	0	0	0	0	0	0	0	0	0	0	0	0	0	0	0	0	0	6233700	0	0	0	0	0	9151900	42342000	73136000	34310000	59857000	103650000	124150000	95511000	0	24611000	16951000	0	42914000
C1_11540C_A	CTA3	A0A1D8PF53	Cta3p	M	untreated	22	0	0	0	0	0	0	0	0	0	0	0	0	0	0	0	0	0	0	0	0	0	0	0	0	4564600	0	0	0	0	0	14274000	37773000	53300000	27063000	55816000	106290000	107930000	74337000	0	20633000	13132000	0	31150000
C1_11540C_A	CTA3	A0A1D8PF53	Cta3p	H	genetic	22	0	0	0	0	0	0	0	0	0	0	0	0	0	0	0	0	0	0	0	0	0	0	0	0	4954900	0	0	0	0	0	15348000	40970000	65335000	36357000	43976000	107830000	89965000	73470000	0	22266000	9091400	0	27740000
C7_02380C_A	CYP1	P22011	Peptidyl-prolyl cis-trans isomerase (PPIase) (EC 5.2.1.8) (Cyclophilin) (CPH) (Cyclosporin A-binding protein) (Rotamase)	L	pharmacological	22	0	0	0	0	0	0	0	0	0	0	0	0	0	0	0	0	0	0	0	108030000000	0	0	28239000000	19459000000	12466000000	0	0	0	3721800000	8310500000	3825600000	1264700000	5055200000	2801000000	2630200000	1450600000	2358800000	1595900000	0	328410000	710170000	541520000	724850000
C7_02380C_A	CYP1	P22011	Peptidyl-prolyl cis-trans isomerase (PPIase) (EC 5.2.1.8) (Cyclophilin) (CPH) (Cyclosporin A-binding protein) (Rotamase)	M	untreated	22	0	0	0	0	0	0	0	0	0	0	0	0	0	0	0	0	0	0	0	99243000000	0	0	25906000000	17061000000	10063000000	0	0	0	3534000000	6851300000	2981800000	1037800000	4518600000	2418200000	2373300000	1234700000	2103700000	1269300000	0	311900000	550920000	476370000	685840000
C7_02380C_A	CYP1	P22011	Peptidyl-prolyl cis-trans isomerase (PPIase) (EC 5.2.1.8) (Cyclophilin) (CPH) (Cyclosporin A-binding protein) (Rotamase)	H	genetic	22	0	0	0	0	0	0	0	0	0	0	0	0	0	0	0	0	0	0	0	103200000000	0	0	27489000000	18977000000	11381000000	0	0	0	3699300000	7061300000	3526400000	1205900000	4879600000	2751200000	2672200000	1378600000	2370900000	1411100000	0	321500000	657790000	586510000	685960000
C4_03380C_A	DAO2	A0A1D8PLT7	Dao2p	L	pharmacological	22	0	0	0	0	0	0	0	0	0	0	0	0	0	0	0	0	0	0	0	0	0	0	0	0	0	0	0	0	0	0	0	0	0	0	39476000	294020000	501390000	180070000	0	9564800	0	7085700	0
C4_03380C_A	DAO2	A0A1D8PLT7	Dao2p	M	untreated	22	0	0	0	0	0	0	0	0	0	0	0	0	0	0	0	0	0	0	0	0	0	0	0	0	0	0	0	0	0	0	0	0	0	0	28040000	225510000	365610000	123880000	0	7292700	0	4814500	0
C4_03380C_A	DAO2	A0A1D8PLT7	Dao2p	H	genetic	22	0	0	0	0	0	0	0	0	0	0	0	0	0	0	0	0	0	0	0	0	0	0	0	0	0	0	0	0	0	0	0	0	0	0	46021000	397670000	722530000	254570000	0	15423000	0	8847600	0
C6_01900C_A	DOG1	A0A1D8PPR2	2-deoxyglucose-6-phosphatase	L	pharmacological	22	0	0	0	0	0	0	0	0	0	0	0	0	0	0	0	0	0	0	0	0	0	0	0	0	0	0	0	0	5153200	164160000	0	6216900	669180000	1873400000	1029500000	993660000	472620000	501740000	0	149090000	70736000	35350000	115020000
C6_01900C_A	DOG1	A0A1D8PPR2	2-deoxyglucose-6-phosphatase	M	untreated	22	0	0	0	0	0	0	0	0	0	0	0	0	0	0	0	0	0	0	0	0	0	0	0	0	0	0	0	0	5479900	150710000	0	12223000	689340000	1834300000	1165500000	852770000	468930000	440100000	0	149760000	60598000	29658000	102270000
C6_01900C_A	DOG1	A0A1D8PPR2	2-deoxyglucose-6-phosphatase	H	genetic	22	0	0	0	0	0	0	0	0	0	0	0	0	0	0	0	0	0	0	0	0	0	0	0	0	0	0	0	0	6523600	121890000	0	6301600	537930000	1455400000	871000000	750380000	391760000	393360000	0	123130000	72075000	29067000	97782000
C2_07260C_A	DQD1	Q59Z17	Catabolic 3-dehydroquinase (cDHQase) (EC 4.2.1.10) (3-dehydroquinate dehydratase)	L	pharmacological	22	0	0	0	0	0	0	0	0	0	0	0	0	0	0	0	0	0	0	0	0	0	0	0	0	0	0	0	0	0	48503000	31143000	102860000	175770000	677850000	157670000	260350000	1061100000	553140000	0	34639000	0	0	40807000
C2_07260C_A	DQD1	Q59Z17	Catabolic 3-dehydroquinase (cDHQase) (EC 4.2.1.10) (3-dehydroquinate dehydratase)	M	untreated	22	0	0	0	0	0	0	0	0	0	0	0	0	0	0	0	0	0	0	0	0	0	0	0	0	0	0	0	0	0	33802000	26442000	74582000	152160000	546060000	101180000	187070000	730500000	360460000	0	17198000	0	0	25653000
C2_07260C_A	DQD1	Q59Z17	Catabolic 3-dehydroquinase (cDHQase) (EC 4.2.1.10) (3-dehydroquinate dehydratase)	H	genetic	22	0	0	0	0	0	0	0	0	0	0	0	0	0	0	0	0	0	0	0	0	0	0	0	0	0	0	0	0	0	41799000	30595000	87617000	161270000	694670000	171670000	308730000	1257600000	675300000	0	29389000	0	0	38095000
C2_10670W_A	DSK2	Q5A5Q4	Uncharacterized protein	L	pharmacological	22	0	0	0	0	0	0	0	0	0	0	0	0	0	0	0	0	0	0	0	0	0	0	0	0	0	0	0	0	0	0	0	44601000	444330000	658480000	635700000	801460000	641240000	397770000	0	158030000	127400000	80470000	61340000
C2_10670W_A	DSK2	Q5A5Q4	Uncharacterized protein	M	untreated	22	0	0	0	0	0	0	0	0	0	0	0	0	0	0	0	0	0	0	0	0	0	0	0	0	0	0	0	0	0	0	0	39610000	383410000	584840000	552810000	649520000	523740000	381360000	0	126300000	91183000	85632000	61113000
C2_10670W_A	DSK2	Q5A5Q4	Uncharacterized protein	H	genetic	22	0	0	0	0	0	0	0	0	0	0	0	0	0	0	0	0	0	0	0	0	0	0	0	0	0	0	0	0	0	0	0	55881000	561810000	794630000	747820000	972960000	717780000	409710000	0	156580000	112510000	69338000	53763000
C3_00850C_A	EIS1	A0A1D8PJ10	Uncharacterized protein	L	pharmacological	22	0	0	0	0	0	0	0	0	0	0	0	0	0	0	0	0	0	0	0	67165000	0	0	13092000	6170400	0	0	0	0	4485900	0	0	17887000	75166000	89288000	107560000	271440000	168100000	140870000	0	65537000	22721000	26951000	8889900
C3_00850C_A	EIS1	A0A1D8PJ10	Uncharacterized protein	M	untreated	22	0	0	0	0	0	0	0	0	0	0	0	0	0	0	0	0	0	0	0	41093000	0	0	6079200	4114000	0	0	0	0	2650600	0	0	9565800	55088000	52555000	68254000	173630000	107750000	95409000	0	51337000	18747000	17230000	10562000
C3_00850C_A	EIS1	A0A1D8PJ10	Uncharacterized protein	H	genetic	22	0	0	0	0	0	0	0	0	0	0	0	0	0	0	0	0	0	0	0	83638000	0	0	14734000	6253500	0	0	0	0	5080700	0	0	20407000	82654000	100370000	114340000	262560000	172320000	131000000	0	59951000	23086000	25710000	11549000
C1_04410C_A	ESS1	Q59KZ2	Peptidyl-prolyl cis-trans isomerase (EC 5.2.1.8)	L	pharmacological	22	0	0	0	0	0	0	0	0	0	0	0	0	0	0	0	0	0	0	0	0	0	0	0	0	123820000	0	0	0	0	0	0	161050000	407520000	187700000	244400000	184060000	168470000	106220000	0	78114000	48399000	74367000	39742000
C1_04410C_A	ESS1	Q59KZ2	Peptidyl-prolyl cis-trans isomerase (EC 5.2.1.8)	M	untreated	22	0	0	0	0	0	0	0	0	0	0	0	0	0	0	0	0	0	0	0	0	0	0	0	0	109030000	0	0	0	0	0	0	141550000	353950000	157680000	234560000	137050000	138340000	95734000	0	72714000	41260000	60711000	36973000
C1_04410C_A	ESS1	Q59KZ2	Peptidyl-prolyl cis-trans isomerase (EC 5.2.1.8)	H	genetic	22	0	0	0	0	0	0	0	0	0	0	0	0	0	0	0	0	0	0	0	0	0	0	0	0	97772000	0	0	0	0	0	0	137870000	340210000	152270000	326910000	161930000	146760000	100160000	0	71883000	38427000	58482000	38259000
C3_07830W_A	FBP1	A0A1D8PKW2	Fructose 1,6-bisphosphate 1-phosphatase	L	pharmacological	22	0	0	0	0	0	0	0	0	0	0	0	0	0	0	0	0	0	0	0	0	0	0	0	0	0	0	0	0	0	0	1117600000	166170000	127130000	102110000	177530000	0	19908000	200430000	0	259660000	2180900000	8794400000	4199600000
C3_07830W_A	FBP1	A0A1D8PKW2	Fructose 1,6-bisphosphate 1-phosphatase	M	untreated	22	0	0	0	0	0	0	0	0	0	0	0	0	0	0	0	0	0	0	0	0	0	0	0	0	0	0	0	0	0	0	926530000	150700000	121960000	108670000	154980000	0	22539000	188170000	0	243730000	1886300000	7911900000	3730000000
C3_07830W_A	FBP1	A0A1D8PKW2	Fructose 1,6-bisphosphate 1-phosphatase	H	genetic	22	0	0	0	0	0	0	0	0	0	0	0	0	0	0	0	0	0	0	0	0	0	0	0	0	0	0	0	0	0	0	781460000	126090000	99545000	90300000	129940000	0	20671000	156330000	0	190300000	1500100000	6418100000	3100800000
C1_14130W_A	FTR1	A0A1D8PFV0	High-affinity iron permease	L	pharmacological	22	0	0	0	0	0	0	0	0	0	0	0	0	0	0	0	0	0	0	0	0	0	0	0	0	0	0	0	0	14033000	0	0	0	0	34961000	11200000	0	0	35529000	0	0	44155000	0	18115000
C1_14130W_A	FTR1	A0A1D8PFV0	High-affinity iron permease	M	untreated	22	0	0	0	0	0	0	0	0	0	0	0	0	0	0	0	0	0	0	0	0	0	0	0	0	0	0	0	0	11735000	0	0	0	0	32178000	6948600	0	0	41404000	0	0	45575000	0	16095000
C1_14130W_A	FTR1	A0A1D8PFV0	High-affinity iron permease	H	genetic	22	0	0	0	0	0	0	0	0	0	0	0	0	0	0	0	0	0	0	0	0	0	0	0	0	0	0	0	0	8198000	0	0	0	0	31798000	10945000	0	0	33170000	0	0	30157000	0	13157000
C6_03340C_A	GLC3	A0A1D8PQ59	1,4-alpha-glucan branching enzyme	L	pharmacological	22	0	0	0	0	0	0	0	0	0	0	0	0	0	0	0	0	0	0	0	0	0	0	0	0	0	0	0	0	0	0	3574000000	429920000	3505100000	3859000000	316710000	152340000	103150000	37818000	0	21114000	0	0	7715900
C6_03340C_A	GLC3	A0A1D8PQ59	1,4-alpha-glucan branching enzyme	M	untreated	22	0	0	0	0	0	0	0	0	0	0	0	0	0	0	0	0	0	0	0	0	0	0	0	0	0	0	0	0	0	0	3202600000	287120000	2896100000	3056500000	209460000	110270000	73999000	28909000	0	15956000	0	0	7334100
C6_03340C_A	GLC3	A0A1D8PQ59	1,4-alpha-glucan branching enzyme	H	genetic	22	0	0	0	0	0	0	0	0	0	0	0	0	0	0	0	0	0	0	0	0	0	0	0	0	0	0	0	0	0	0	2710500000	269240000	2664500000	3012600000	205190000	100990000	63341000	23637000	0	12550000	0	0	7085600
C6_04360C_A	GLE2	A0A1D8PQE5	RNA export factor	L	pharmacological	22	0	0	0	0	0	0	0	0	0	0	0	0	0	0	0	0	0	0	0	0	0	0	0	0	0	0	0	0	0	7200700	27829000	187290000	98215000	102110000	128630000	152730000	135350000	97425000	0	18862000	12194000	45105000	26987000
C6_04360C_A	GLE2	A0A1D8PQE5	RNA export factor	M	untreated	22	0	0	0	0	0	0	0	0	0	0	0	0	0	0	0	0	0	0	0	0	0	0	0	0	0	0	0	0	0	6548100	26050000	161490000	96882000	102140000	116510000	142030000	155370000	88420000	0	20159000	8304600	38145000	21372000
C6_04360C_A	GLE2	A0A1D8PQE5	RNA export factor	H	genetic	22	0	0	0	0	0	0	0	0	0	0	0	0	0	0	0	0	0	0	0	0	0	0	0	0	0	0	0	0	0	4942100	23833000	125120000	84366000	92545000	119320000	118010000	123020000	75783000	0	13799000	7100600	29730000	15554000
CR_07150W_A	GLK1	Q59TZ8	Phosphotransferase (EC 2.7.1.-)	L	pharmacological	22	0	0	0	0	0	0	0	0	0	0	0	0	0	0	0	0	0	0	0	0	0	0	0	0	0	0	0	0	167300000	1447700000	1775600000	3718600000	6763500000	8587100000	6337500000	3452800000	803520000	618580000	0	69016000	52516000	60449000	21908000
CR_07150W_A	GLK1	Q59TZ8	Phosphotransferase (EC 2.7.1.-)	M	untreated	22	0	0	0	0	0	0	0	0	0	0	0	0	0	0	0	0	0	0	0	0	0	0	0	0	0	0	0	0	66290000	526770000	531760000	1236400000	2182300000	2718500000	2322800000	1273800000	309700000	229660000	0	24403000	20923000	14204000	8176600
CR_07150W_A	GLK1	Q59TZ8	Phosphotransferase (EC 2.7.1.-)	H	genetic	22	0	0	0	0	0	0	0	0	0	0	0	0	0	0	0	0	0	0	0	0	0	0	0	0	0	0	0	0	155220000	1169700000	1435300000	3369400000	6213200000	7321700000	5868700000	3109900000	705300000	464080000	0	54199000	42703000	53509000	17893000
C1_00500C_A	GLO1	Q5ABB2	Lactoylglutathione lyase (EC 4.4.1.5) (Glyoxalase I)	L	pharmacological	22	0	0	0	0	0	0	0	0	0	0	0	0	0	0	0	0	0	0	0	0	0	0	0	0	0	0	0	0	0	0	0	0	319080000	47709000	150150000	137390000	95469000	134300000	0	34702000	198240000	5685200000	6735000000
C1_00500C_A	GLO1	Q5ABB2	Lactoylglutathione lyase (EC 4.4.1.5) (Glyoxalase I)	M	untreated	22	0	0	0	0	0	0	0	0	0	0	0	0	0	0	0	0	0	0	0	0	0	0	0	0	0	0	0	0	0	0	0	0	287600000	54296000	120060000	142560000	96395000	110940000	0	26692000	209120000	5770900000	6298900000
C1_00500C_A	GLO1	Q5ABB2	Lactoylglutathione lyase (EC 4.4.1.5) (Glyoxalase I)	H	genetic	22	0	0	0	0	0	0	0	0	0	0	0	0	0	0	0	0	0	0	0	0	0	0	0	0	0	0	0	0	0	0	0	0	208460000	44613000	91451000	122040000	77914000	91380000	0	29924000	160480000	4539900000	5659200000
C2_09260C_A	GLO2	A0A1D8PID4	Hydroxyacylglutathione hydrolase	L	pharmacological	22	0	0	0	0	0	0	0	0	0	0	0	0	0	0	0	0	0	0	0	0	0	0	3553000	0	0	0	0	0	1396000000	312770000	1185300000	145490000	224710000	606320000	647090000	432900000	384680000	755610000	0	97320000	50947000	242000000	33469000
C2_09260C_A	GLO2	A0A1D8PID4	Hydroxyacylglutathione hydrolase	M	untreated	22	0	0	0	0	0	0	0	0	0	0	0	0	0	0	0	0	0	0	0	0	0	0	2586900	0	0	0	0	0	1215600000	283980000	952910000	112570000	172400000	541990000	560110000	366710000	255660000	599410000	0	80878000	42145000	185540000	29372000
C2_09260C_A	GLO2	A0A1D8PID4	Hydroxyacylglutathione hydrolase	H	genetic	22	0	0	0	0	0	0	0	0	0	0	0	0	0	0	0	0	0	0	0	0	0	0	2369300	0	0	0	0	0	1411200000	344870000	1096200000	132250000	169500000	507850000	641340000	397250000	300610000	667600000	0	91153000	45156000	195620000	30506000
C5_01520C_A	GLR1	Q59NQ5	Glutathione-disulfide reductase	L	pharmacological	22	0	0	0	0	0	0	0	0	0	0	0	0	0	0	0	0	0	0	0	0	0	0	0	0	0	0	0	0	0	14880000000	8830200000	3493800000	3260100000	3591900000	6025000000	7951600000	2412800000	1775200000	0	1706600000	424760000	628630000	427960000
C5_01520C_A	GLR1	Q59NQ5	Glutathione-disulfide reductase	M	untreated	22	0	0	0	0	0	0	0	0	0	0	0	0	0	0	0	0	0	0	0	0	0	0	0	0	0	0	0	0	0	11597000000	7177700000	2855900000	2700200000	3009000000	5003500000	6098600000	2103300000	1581200000	0	1525900000	358800000	568140000	415760000
C5_01520C_A	GLR1	Q59NQ5	Glutathione-disulfide reductase	H	genetic	22	0	0	0	0	0	0	0	0	0	0	0	0	0	0	0	0	0	0	0	0	0	0	0	0	0	0	0	0	0	12823000000	7436800000	2618300000	2511400000	3011600000	4907300000	6280100000	1940700000	1354700000	0	1444500000	345870000	500950000	337440000
C5_03790W_A	GUK1	A0A1D8PNS0	Guanylate kinase	L	pharmacological	22	0	0	0	0	0	0	0	0	0	0	0	0	0	0	0	0	0	0	0	0	0	0	0	0	0	0	0	0	190930000	238340000	919080000	7059400000	16472000000	5203600000	6994900000	1097100000	441510000	261990000	0	66217000	38986000	58466000	45361000
C5_03790W_A	GUK1	A0A1D8PNS0	Guanylate kinase	M	untreated	22	0	0	0	0	0	0	0	0	0	0	0	0	0	0	0	0	0	0	0	0	0	0	0	0	0	0	0	0	180180000	272220000	990350000	6856000000	14263000000	5129200000	6138000000	1013000000	436880000	248010000	0	65020000	46212000	53163000	45675000
C5_03790W_A	GUK1	A0A1D8PNS0	Guanylate kinase	H	genetic	22	0	0	0	0	0	0	0	0	0	0	0	0	0	0	0	0	0	0	0	0	0	0	0	0	0	0	0	0	125320000	151570000	610960000	4665700000	10936000000	3557100000	4707700000	767930000	310470000	184630000	0	50906000	31939000	40110000	34212000
CR_02850C_A	GZF3	Q5A201	Transcriptional regulator GZF3	L	pharmacological	22	0	0	0	0	0	0	0	0	0	0	0	0	0	0	0	0	0	0	0	0	0	0	0	80841000	0	0	0	0	0	0	36303000	0	0	21538000	0	152180000	0	0	0	0	0	26436000	0
CR_02850C_A	GZF3	Q5A201	Transcriptional regulator GZF3	M	untreated	22	0	0	0	0	0	0	0	0	0	0	0	0	0	0	0	0	0	0	0	0	0	0	0	109790000	0	0	0	0	0	0	33855000	0	0	31871000	0	254070000	0	0	0	0	0	9057900	0
CR_02850C_A	GZF3	Q5A201	Transcriptional regulator GZF3	H	genetic	22	0	0	0	0	0	0	0	0	0	0	0	0	0	0	0	0	0	0	0	0	0	0	0	97739000	0	0	0	0	0	0	25872000	0	0	23014000	0	80143000	0	0	0	0	0	4989800	0
C6_00970C_A	HAL21	P0CY20	3'(2'),5'-bisphosphate nucleotidase 1 (EC 3.1.3.7) (3'(2'),5-bisphosphonucleoside 3'(2')-phosphohydrolase 1) (DPNPase 1) (Halotolerance protein HAL21)	L	pharmacological	22	0	0	0	0	0	0	0	0	0	0	0	0	0	0	0	0	0	0	0	0	0	0	0	0	0	0	0	0	0	2235800000	0	26318000	44719000	2319000000	1979800000	3570500000	6060200000	3700300000	0	81471000	4603600	0	0
C6_00970C_A	HAL21	P0CY20	3'(2'),5'-bisphosphate nucleotidase 1 (EC 3.1.3.7) (3'(2'),5-bisphosphonucleoside 3'(2')-phosphohydrolase 1) (DPNPase 1) (Halotolerance protein HAL21)	M	untreated	22	0	0	0	0	0	0	0	0	0	0	0	0	0	0	0	0	0	0	0	0	0	0	0	0	0	0	0	0	0	1852600000	0	28752000	37279000	1957600000	1659200000	3725000000	5276000000	3528100000	0	71002000	3558300	0	0
C6_00970C_A	HAL21	P0CY20	3'(2'),5'-bisphosphate nucleotidase 1 (EC 3.1.3.7) (3'(2'),5-bisphosphonucleoside 3'(2')-phosphohydrolase 1) (DPNPase 1) (Halotolerance protein HAL21)	H	genetic	22	0	0	0	0	0	0	0	0	0	0	0	0	0	0	0	0	0	0	0	0	0	0	0	0	0	0	0	0	0	1760000000	0	27457000	44347000	1886700000	1726400000	3158700000	5246000000	3592600000	0	73836000	6564700	0	0
C4_05640C_A	HIS6	A0A1D8PMD0	1-(5-phosphoribosyl)-5-[(5-phosphoribosylamino)methylideneamino] imidazole-4-carboxamide isomerase (EC 5.3.1.16) (5-proFAR isomerase) (Phosphoribosylformimino-5-aminoimidazole carboxamide ribotide isomerase)	L	pharmacological	22	0	0	0	0	0	0	0	0	0	0	0	0	0	0	0	0	0	0	0	0	0	0	0	0	0	0	0	0	0	6806900	16239000	201000000	3568000000	569590000	612900000	148460000	14786000	0	0	0	0	0	7289300
C4_05640C_A	HIS6	A0A1D8PMD0	1-(5-phosphoribosyl)-5-[(5-phosphoribosylamino)methylideneamino] imidazole-4-carboxamide isomerase (EC 5.3.1.16) (5-proFAR isomerase) (Phosphoribosylformimino-5-aminoimidazole carboxamide ribotide isomerase)	M	untreated	22	0	0	0	0	0	0	0	0	0	0	0	0	0	0	0	0	0	0	0	0	0	0	0	0	0	0	0	0	0	5710200	8141300	229920000	2999100000	477880000	593550000	113430000	10619000	0	0	0	0	0	5566400
C4_05640C_A	HIS6	A0A1D8PMD0	1-(5-phosphoribosyl)-5-[(5-phosphoribosylamino)methylideneamino] imidazole-4-carboxamide isomerase (EC 5.3.1.16) (5-proFAR isomerase) (Phosphoribosylformimino-5-aminoimidazole carboxamide ribotide isomerase)	H	genetic	22	0	0	0	0	0	0	0	0	0	0	0	0	0	0	0	0	0	0	0	0	0	0	0	0	0	0	0	0	0	5457700	7082200	126980000	2436200000	384470000	436890000	105570000	9478300	0	0	0	0	0	4954200
C1_14090W_A	HSP10	A0A1D8PFU8	Uncharacterized protein	L	pharmacological	22	0	0	0	0	0	0	0	0	0	0	0	0	0	0	0	0	0	0	0	0	0	0	0	0	3907900	0	0	0	4906700000	2294900000	6436400000	21907000000	14022000000	4138200000	8363500000	1762900000	1201900000	1271400000	0	262860000	164330000	271960000	143380000
C1_14090W_A	HSP10	A0A1D8PFU8	Uncharacterized protein	M	untreated	22	0	0	0	0	0	0	0	0	0	0	0	0	0	0	0	0	0	0	0	0	0	0	0	0	1636500	0	0	0	4131500000	1828000000	5214900000	16980000000	12601000000	3856800000	7223400000	1615600000	949000000	1158200000	0	207820000	131900000	250620000	121340000
C1_14090W_A	HSP10	A0A1D8PFU8	Uncharacterized protein	H	genetic	22	0	0	0	0	0	0	0	0	0	0	0	0	0	0	0	0	0	0	0	0	0	0	0	0	3247100	0	0	0	7004700000	2846500000	8775000000	23362000000	15757000000	4749400000	9826500000	2107000000	1390000000	1588100000	0	306500000	183660000	328620000	177020000
C2_03080W_A	IDH2	A0A1D8PGS5	Isocitrate dehydrogenase [NAD] subunit, mitochondrial (EC 1.1.1.41)	L	pharmacological	22	0	0	0	0	0	0	0	0	0	0	0	0	0	0	0	0	0	0	0	0	0	0	0	0	0	0	0	0	0	368370000	469000000	130720000	90265000	20802000	19038000	225660000	9999400000	8343000000	0	1239100000	300430000	840840000	508880000
C2_03080W_A	IDH2	A0A1D8PGS5	Isocitrate dehydrogenase [NAD] subunit, mitochondrial (EC 1.1.1.41)	M	untreated	22	0	0	0	0	0	0	0	0	0	0	0	0	0	0	0	0	0	0	0	0	0	0	0	0	0	0	0	0	0	206120000	397770000	58653000	53699000	19319000	14450000	265320000	7816700000	8247400000	0	1157300000	292280000	853970000	457030000
C2_03080W_A	IDH2	A0A1D8PGS5	Isocitrate dehydrogenase [NAD] subunit, mitochondrial (EC 1.1.1.41)	H	genetic	22	0	0	0	0	0	0	0	0	0	0	0	0	0	0	0	0	0	0	0	0	0	0	0	0	0	0	0	0	0	235900000	383960000	86391000	63655000	18761000	15170000	106480000	3719000000	3719000000	0	564210000	131370000	363890000	243380000
C5_00450C_A	IFG3	A0A1D8PMX7	Ifg3p	L	pharmacological	22	0	0	0	0	0	0	0	0	0	0	0	0	0	0	0	0	0	0	0	0	0	0	0	0	0	0	0	0	0	0	0	0	421340000	1455200000	2240700000	1749600000	2297400000	3138900000	0	2468000000	1749400000	2583200000	1430600000
C5_00450C_A	IFG3	A0A1D8PMX7	Ifg3p	M	untreated	22	0	0	0	0	0	0	0	0	0	0	0	0	0	0	0	0	0	0	0	0	0	0	0	0	0	0	0	0	0	0	0	0	253960000	706770000	929100000	879070000	1104400000	1565900000	0	1183100000	805490000	1509100000	579140000
C5_00450C_A	IFG3	A0A1D8PMX7	Ifg3p	H	genetic	22	0	0	0	0	0	0	0	0	0	0	0	0	0	0	0	0	0	0	0	0	0	0	0	0	0	0	0	0	0	0	0	0	454050000	1414700000	1670800000	1443400000	2053300000	2662500000	0	2050400000	1703200000	2360900000	1285900000
C3_02920W_A	IGO2	Q5AEI3	mRNA stability protein	L	pharmacological	22	0	0	0	0	0	0	0	0	0	0	0	0	0	0	0	0	0	0	0	0	0	0	2867900	0	0	0	0	0	6812600	0	0	0	64408000	100450000	12067000	27582000	44017000	3179700000	0	271140000	135710000	56479000	7496800
C3_02920W_A	IGO2	Q5AEI3	mRNA stability protein	M	untreated	22	0	0	0	0	0	0	0	0	0	0	0	0	0	0	0	0	0	0	0	0	0	0	2263900	0	0	0	0	0	6075300	0	0	0	46499000	59601000	5880900	14797000	28918000	1983400000	0	193920000	97553000	44140000	5953700
C3_02920W_A	IGO2	Q5AEI3	mRNA stability protein	H	genetic	22	0	0	0	0	0	0	0	0	0	0	0	0	0	0	0	0	0	0	0	0	0	0	1710700	0	0	0	0	0	6106300	0	0	0	45415000	65700000	5623800	14854000	24804000	2451800000	0	230490000	110020000	44987000	6031400
C3_04180W_A	KRE9	Q5ANN9	Kre9p	L	pharmacological	22	0	0	0	0	0	0	0	0	0	0	0	0	0	0	0	0	0	0	0	0	0	0	0	0	0	0	0	0	0	0	25614000	97006000	227060000	103470000	82268000	218620000	799590000	1268900000	0	144530000	54555000	99531000	55392000
C3_04180W_A	KRE9	Q5ANN9	Kre9p	M	untreated	22	0	0	0	0	0	0	0	0	0	0	0	0	0	0	0	0	0	0	0	0	0	0	0	0	0	0	0	0	0	0	17718000	61891000	153140000	69866000	65484000	144630000	718540000	1096400000	0	137740000	55350000	90030000	50779000
C3_04180W_A	KRE9	Q5ANN9	Kre9p	H	genetic	22	0	0	0	0	0	0	0	0	0	0	0	0	0	0	0	0	0	0	0	0	0	0	0	0	0	0	0	0	0	0	26399000	104570000	240640000	98709000	84053000	141840000	499150000	864050000	0	98562000	42774000	71179000	37746000
C1_08260C_A	LTP1	A0A1D8PE91	Tyrosine protein phosphatase	L	pharmacological	22	0	0	0	0	0	0	0	0	0	0	0	0	0	0	0	0	0	0	0	0	0	0	0	0	0	0	0	0	0	6404100	42045000	2342500000	9826800000	3198200000	5289200000	449130000	92174000	46882000	0	28400000	8006800	0	0
C1_08260C_A	LTP1	A0A1D8PE91	Tyrosine protein phosphatase	M	untreated	22	0	0	0	0	0	0	0	0	0	0	0	0	0	0	0	0	0	0	0	0	0	0	0	0	0	0	0	0	0	5283400	29943000	2246900000	8853300000	2845000000	4914400000	419750000	81548000	41465000	0	22222000	7609300	0	0
C1_08260C_A	LTP1	A0A1D8PE91	Tyrosine protein phosphatase	H	genetic	22	0	0	0	0	0	0	0	0	0	0	0	0	0	0	0	0	0	0	0	0	0	0	0	0	0	0	0	0	0	4665600	26293000	2005700000	8148300000	2622600000	4575700000	416290000	75468000	43208000	0	23976000	11448000	0	0
CR_01400W_A	LYS12	Q5A9D9	Homoisocitrate dehydrogenase	L	pharmacological	22	0	0	0	0	0	0	0	0	0	0	0	0	0	0	0	0	0	0	0	0	0	0	0	0	0	0	0	0	0	0	0	8968900	0	0	0	4774700	9691800	0	0	0	0	52475000	9992300
CR_01400W_A	LYS12	Q5A9D9	Homoisocitrate dehydrogenase	M	untreated	22	0	0	0	0	0	0	0	0	0	0	0	0	0	0	0	0	0	0	0	0	0	0	0	0	0	0	0	0	0	0	0	4718700	0	0	0	3151400	9174700	0	0	0	0	33624000	6086200
CR_01400W_A	LYS12	Q5A9D9	Homoisocitrate dehydrogenase	H	genetic	22	0	0	0	0	0	0	0	0	0	0	0	0	0	0	0	0	0	0	0	0	0	0	0	0	0	0	0	0	0	0	0	10054000	0	0	0	14223000	16179000	0	0	0	0	77905000	16822000
CR_00540C_A	MDH1	P83778	Malate dehydrogenase, cytoplasmic (EC 1.1.1.37)	L	pharmacological	22	0	0	0	0	0	0	0	0	0	0	0	0	0	0	0	0	0	0	0	0	0	0	0	0	0	0	0	0	187300000	1850400000	1647600000	2222100000	3503900000	3075500000	507120000	368800000	83872000	21040000	0	6601400	0	0	0
CR_00540C_A	MDH1	P83778	Malate dehydrogenase, cytoplasmic (EC 1.1.1.37)	M	untreated	22	0	0	0	0	0	0	0	0	0	0	0	0	0	0	0	0	0	0	0	0	0	0	0	0	0	0	0	0	146260000	1305100000	1284200000	1712000000	2727700000	2067900000	309390000	237180000	70720000	20490000	0	4225900	0	0	0
CR_00540C_A	MDH1	P83778	Malate dehydrogenase, cytoplasmic (EC 1.1.1.37)	H	genetic	22	0	0	0	0	0	0	0	0	0	0	0	0	0	0	0	0	0	0	0	0	0	0	0	0	0	0	0	0	168140000	1645800000	1461100000	2010500000	3135200000	2613100000	454770000	314020000	74033000	18681000	0	4580700	0	0	0
C4_01140C_A	MDM35	Q5AMH0	Uncharacterized protein	L	pharmacological	22	0	0	0	0	0	0	0	0	0	0	0	0	0	0	0	0	0	0	0	0	0	0	0	0	0	0	0	0	0	0	16024000	158630000	91398000	1055900000	258000000	28033000	20866000	25148000	0	85213000	0	6643600	1977100
C4_01140C_A	MDM35	Q5AMH0	Uncharacterized protein	M	untreated	22	0	0	0	0	0	0	0	0	0	0	0	0	0	0	0	0	0	0	0	0	0	0	0	0	0	0	0	0	0	0	20777000	148520000	81738000	1034100000	188430000	19958000	17081000	23337000	0	69062000	0	5938500	3941700
C4_01140C_A	MDM35	Q5AMH0	Uncharacterized protein	H	genetic	22	0	0	0	0	0	0	0	0	0	0	0	0	0	0	0	0	0	0	0	0	0	0	0	0	0	0	0	0	0	0	8377700	121970000	67880000	729840000	183550000	19965000	15328000	16162000	0	65556000	0	4355400	1671400
C5_00430W_A	MET14	Q5A500	Adenylyl-sulfate kinase (EC 2.7.1.25)	L	pharmacological	22	0	0	0	0	0	0	0	0	0	0	0	0	0	0	0	0	0	0	0	0	0	0	0	0	0	0	0	0	0	0	915090000	1077600000	166260000	129460000	0	20999000	20949000	0	0	0	0	29229000	38771000
C5_00430W_A	MET14	Q5A500	Adenylyl-sulfate kinase (EC 2.7.1.25)	M	untreated	22	0	0	0	0	0	0	0	0	0	0	0	0	0	0	0	0	0	0	0	0	0	0	0	0	0	0	0	0	0	0	805460000	896970000	114180000	73411000	0	13949000	16466000	0	0	0	0	27742000	36264000
C5_00430W_A	MET14	Q5A500	Adenylyl-sulfate kinase (EC 2.7.1.25)	H	genetic	22	0	0	0	0	0	0	0	0	0	0	0	0	0	0	0	0	0	0	0	0	0	0	0	0	0	0	0	0	0	0	813440000	1013000000	151420000	78630000	0	16160000	18086000	0	0	0	0	25039000	36935000
C1_10700C_A	NIT3	Q59WF0	Putative hydrolase	L	pharmacological	22	0	0	0	0	0	0	0	0	0	0	0	0	0	0	0	0	0	0	0	0	0	0	0	0	0	0	0	0	0	119500000	73618000	486690000	654630000	1155300000	15753000000	6137400000	7042300000	3328500000	0	404890000	223800000	204300000	761030000
C1_10700C_A	NIT3	Q59WF0	Putative hydrolase	M	untreated	22	0	0	0	0	0	0	0	0	0	0	0	0	0	0	0	0	0	0	0	0	0	0	0	0	0	0	0	0	0	83175000	52793000	384940000	426660000	796100000	12720000000	4242000000	4994500000	2209200000	0	306280000	113210000	136440000	525140000
C1_10700C_A	NIT3	Q59WF0	Putative hydrolase	H	genetic	22	0	0	0	0	0	0	0	0	0	0	0	0	0	0	0	0	0	0	0	0	0	0	0	0	0	0	0	0	0	117340000	80734000	709610000	864700000	1365500000	21204000000	7998700000	9085700000	3939100000	0	460140000	167910000	199810000	818760000
C2_03280W_A	NSP1	A0A1D8PGV7	FG-nucleoporin	L	pharmacological	22	0	0	0	0	0	0	0	0	0	0	0	0	0	0	0	0	0	0	0	313740000	0	0	43239000	25513000	0	0	0	0	0	0	12528000	20511000	61141000	26369000	18062000	41994000	75473000	0	0	0	7652000	22940000	0
C2_03280W_A	NSP1	A0A1D8PGV7	FG-nucleoporin	M	untreated	22	0	0	0	0	0	0	0	0	0	0	0	0	0	0	0	0	0	0	0	227270000	0	0	36348000	18050000	0	0	0	0	0	0	9885100	17740000	54457000	22276000	13598000	40862000	60148000	0	0	0	7814000	17870000	0
C2_03280W_A	NSP1	A0A1D8PGV7	FG-nucleoporin	H	genetic	22	0	0	0	0	0	0	0	0	0	0	0	0	0	0	0	0	0	0	0	247310000	0	0	34101000	20556000	0	0	0	0	0	0	10767000	14874000	45043000	30951000	19025000	34422000	48438000	0	0	0	9668600	22375000	0
C1_08060W_A	OFR1	Q5A784	Ofr1p	L	pharmacological	22	0	0	0	0	0	0	0	0	0	0	0	0	0	0	0	0	0	0	0	88991000	0	0	9202000	0	0	0	0	0	163640000	14992000	15485000	3010600000	3188800000	913090000	351510000	87243000	32827000	0	0	9523400	4126200	6009500	5329500
C1_08060W_A	OFR1	Q5A784	Ofr1p	M	untreated	22	0	0	0	0	0	0	0	0	0	0	0	0	0	0	0	0	0	0	0	83029000	0	0	7203100	0	0	0	0	0	150530000	13866000	13619000	2569400000	2677700000	813060000	272390000	70987000	26509000	0	0	6654300	4043500	4804400	3234600
C1_08060W_A	OFR1	Q5A784	Ofr1p	H	genetic	22	0	0	0	0	0	0	0	0	0	0	0	0	0	0	0	0	0	0	0	69683000	0	0	6039700	0	0	0	0	0	139840000	12609000	13450000	2789400000	3078300000	914330000	323620000	77428000	29037000	0	0	8336700	3078700	5209700	5417700
C1_08030W_A	PFY1	Q5A786	Profilin	L	pharmacological	22	0	0	0	0	0	0	0	0	0	0	0	0	0	0	0	0	0	0	0	0	0	0	6277300	10933000	0	0	0	0	19629000000	95093000	42404000	63070000	220510000	188440000	425770000	440410000	32280000	11146000	0	17699000	18744000	37122000	26668000
C1_08030W_A	PFY1	Q5A786	Profilin	M	untreated	22	0	0	0	0	0	0	0	0	0	0	0	0	0	0	0	0	0	0	0	0	0	0	5702300	8982400	0	0	0	0	16989000000	83924000	36692000	47149000	154450000	148290000	336600000	393800000	24323000	9814800	0	16935000	15315000	24100000	22290000
C1_08030W_A	PFY1	Q5A786	Profilin	H	genetic	22	0	0	0	0	0	0	0	0	0	0	0	0	0	0	0	0	0	0	0	0	0	0	3610400	7461600	0	0	0	0	17336000000	95740000	39755000	36955000	166480000	164400000	356220000	379010000	32049000	11218000	0	21672000	20221000	30803000	24420000
CR_06340C_A	PGI1	P83780	Glucose-6-phosphate isomerase (GPI) (EC 5.3.1.9) (Phosphoglucose isomerase) (PGI) (Phosphohexose isomerase) (PHI)	L	pharmacological	22	0	0	0	0	0	0	0	0	0	0	0	0	0	0	0	0	0	0	0	20974000	0	0	0	0	0	0	0	0	4563400000	157520000000	96582000000	9732200000	4602000000	2570200000	1931000000	1865100000	677710000	394560000	0	315030000	74606000	283130000	460150000
CR_06340C_A	PGI1	P83780	Glucose-6-phosphate isomerase (GPI) (EC 5.3.1.9) (Phosphoglucose isomerase) (PGI) (Phosphohexose isomerase) (PHI)	M	untreated	22	0	0	0	0	0	0	0	0	0	0	0	0	0	0	0	0	0	0	0	20442000	0	0	0	0	0	0	0	0	4478500000	134700000000	75505000000	7832000000	3628100000	2216200000	1558600000	1723900000	487050000	304850000	0	226570000	59373000	232870000	378220000
CR_06340C_A	PGI1	P83780	Glucose-6-phosphate isomerase (GPI) (EC 5.3.1.9) (Phosphoglucose isomerase) (PGI) (Phosphohexose isomerase) (PHI)	H	genetic	22	0	0	0	0	0	0	0	0	0	0	0	0	0	0	0	0	0	0	0	21254000	0	0	0	0	0	0	0	0	3037700000	121590000000	74847000000	6574200000	3494500000	1709200000	1335700000	1101400000	437060000	292490000	0	206530000	52020000	224510000	345250000
C1_02480W_A	PMM1	P31353	Phosphomannomutase (PMM) (EC 5.4.2.8)	L	pharmacological	22	0	0	0	0	0	0	0	0	0	0	0	0	0	0	0	0	0	0	0	0	0	0	0	0	0	0	0	0	0	0	0	0	0	139530000	87423000	600120000	31657000000	28954000000	0	468970000	338520000	425670000	192110000
C1_02480W_A	PMM1	P31353	Phosphomannomutase (PMM) (EC 5.4.2.8)	M	untreated	22	0	0	0	0	0	0	0	0	0	0	0	0	0	0	0	0	0	0	0	0	0	0	0	0	0	0	0	0	0	0	0	0	0	117850000	81335000	1127200000	35728000000	27180000000	0	476970000	346330000	474470000	206560000
C1_02480W_A	PMM1	P31353	Phosphomannomutase (PMM) (EC 5.4.2.8)	H	genetic	22	0	0	0	0	0	0	0	0	0	0	0	0	0	0	0	0	0	0	0	0	0	0	0	0	0	0	0	0	0	0	0	0	0	88550000	54327000	396330000	25277000000	22799000000	0	346430000	246560000	345990000	149890000
CR_05390W_A	PST3	A0A1D8PT02	Flavodoxin-like fold family protein	L	pharmacological	22	0	0	0	0	0	0	0	0	0	0	0	0	0	0	0	0	0	0	0	0	0	0	0	0	0	0	0	0	2066800000	4275500000	1640300000	1786000000	1662100000	9296400000	8051100000	776830000	437460000	1635100000	0	103640000	29293000	180040000	849430000
CR_05390W_A	PST3	A0A1D8PT02	Flavodoxin-like fold family protein	M	untreated	22	0	0	0	0	0	0	0	0	0	0	0	0	0	0	0	0	0	0	0	0	0	0	0	0	0	0	0	0	1968000000	3679900000	1219800000	1625400000	1631700000	5431600000	6906300000	512780000	117690000	571410000	0	50192000	14618000	125840000	837640000
CR_05390W_A	PST3	A0A1D8PT02	Flavodoxin-like fold family protein	H	genetic	22	0	0	0	0	0	0	0	0	0	0	0	0	0	0	0	0	0	0	0	0	0	0	0	0	0	0	0	0	1837500000	4116300000	1654300000	1288500000	1098500000	3402900000	3101300000	436870000	151850000	873970000	0	67933000	18780000	126100000	434920000
C1_14120C_A	RBE1	Q59ZX3	Repressed by EFG1 protein 1 (PRY family cell wall protein 2)	L	pharmacological	22	0	0	0	0	0	0	0	0	0	0	0	0	0	0	0	0	0	0	0	0	0	0	0	0	0	0	0	0	0	0	0	0	0	11998000	0	27712000	0	22885000	0	22879000	0	0	22564000
C1_14120C_A	RBE1	Q59ZX3	Repressed by EFG1 protein 1 (PRY family cell wall protein 2)	M	untreated	22	0	0	0	0	0	0	0	0	0	0	0	0	0	0	0	0	0	0	0	0	0	0	0	0	0	0	0	0	0	0	0	0	0	10435000	0	25663000	0	37688000	0	23640000	0	0	20509000
C1_14120C_A	RBE1	Q59ZX3	Repressed by EFG1 protein 1 (PRY family cell wall protein 2)	H	genetic	22	0	0	0	0	0	0	0	0	0	0	0	0	0	0	0	0	0	0	0	0	0	0	0	0	0	0	0	0	0	0	0	0	0	7090500	0	14535000	0	15762000	0	10418000	0	0	7584800
CR_04650W_A	RBL2	A0A1D8PST9	Tubulin-specific chaperone A	L	pharmacological	22	0	0	0	0	0	0	0	0	0	0	0	0	0	0	0	0	0	0	0	0	0	0	0	2552600	0	0	0	0	4877800	2815900000	3215600000	1355700000	749990000	353260000	82860000	114480000	104230000	22450000	0	23104000	16835000	34997000	0
CR_04650W_A	RBL2	A0A1D8PST9	Tubulin-specific chaperone A	M	untreated	22	0	0	0	0	0	0	0	0	0	0	0	0	0	0	0	0	0	0	0	0	0	0	0	1142800	0	0	0	0	8740400	2462500000	2680000000	1118600000	660540000	285060000	68426000	106930000	89141000	25212000	0	24237000	14639000	27276000	0
CR_04650W_A	RBL2	A0A1D8PST9	Tubulin-specific chaperone A	H	genetic	22	0	0	0	0	0	0	0	0	0	0	0	0	0	0	0	0	0	0	0	0	0	0	0	1987400	0	0	0	0	3362300	2136200000	2363400000	1020400000	597130000	273160000	59782000	96237000	83874000	19135000	0	21059000	12553000	26450000	0
C6_02070C_A	RPL23A	A0A1D8PPT5	Ribosomal 60S subunit protein L23B	L	pharmacological	22	0	0	0	0	0	0	0	0	0	0	0	0	0	0	0	0	0	0	0	0	0	0	0	0	0	0	0	0	0	0	0	219560000	0	129320000	39650000	52307000	18805000	16421000	0	52817000	0	0	0
C6_02070C_A	RPL23A	A0A1D8PPT5	Ribosomal 60S subunit protein L23B	M	untreated	22	0	0	0	0	0	0	0	0	0	0	0	0	0	0	0	0	0	0	0	0	0	0	0	0	0	0	0	0	0	0	0	268800000	0	133050000	48789000	54321000	15094000	15003000	0	45465000	0	0	0
C6_02070C_A	RPL23A	A0A1D8PPT5	Ribosomal 60S subunit protein L23B	H	genetic	22	0	0	0	0	0	0	0	0	0	0	0	0	0	0	0	0	0	0	0	0	0	0	0	0	0	0	0	0	0	0	0	63398000	0	40755000	14407000	18598000	6640500	6186600	0	20698000	0	0	0
C1_01370C_A	RPS21B	A0A1D8PCG7	40S ribosomal protein S21	L	pharmacological	22	0	0	0	0	0	0	0	0	0	0	0	0	0	0	0	0	0	0	0	22108000	0	0	152080000	33477000	0	0	0	0	101690000	45598000	2368700000	10080000000	6065400000	13244000000	8868300000	2091600000	1812500000	7273500000	0	3089600000	1727500000	4579800000	344510000
C1_01370C_A	RPS21B	A0A1D8PCG7	40S ribosomal protein S21	M	untreated	22	0	0	0	0	0	0	0	0	0	0	0	0	0	0	0	0	0	0	0	19341000	0	0	158160000	36787000	0	0	0	0	106540000	39510000	2255600000	9521300000	5274600000	12414000000	8367100000	1987100000	1976200000	6267600000	0	2776000000	1614200000	4052200000	346780000
C1_01370C_A	RPS21B	A0A1D8PCG7	40S ribosomal protein S21	H	genetic	22	0	0	0	0	0	0	0	0	0	0	0	0	0	0	0	0	0	0	0	18318000	0	0	106670000	23130000	0	0	0	0	66917000	23196000	1714700000	7580400000	4413900000	9933100000	6644200000	1410300000	1396300000	5306700000	0	2226500000	1273000000	3401600000	268190000
C1_05510C_A	RPS27A	A0A1D8PDP4	40S ribosomal protein S27	L	pharmacological	22	0	0	0	0	0	0	0	0	0	0	0	0	0	0	0	0	0	0	0	0	0	0	0	0	0	0	0	0	0	0	0	0	44198000	131530000	87901000	0	0	271180000	0	27658000	0	0	56636000
C1_05510C_A	RPS27A	A0A1D8PDP4	40S ribosomal protein S27	M	untreated	22	0	0	0	0	0	0	0	0	0	0	0	0	0	0	0	0	0	0	0	0	0	0	0	0	0	0	0	0	0	0	0	0	28901000	79168000	60353000	0	0	210000000	0	24775000	0	0	36705000
C1_05510C_A	RPS27A	A0A1D8PDP4	40S ribosomal protein S27	H	genetic	22	0	0	0	0	0	0	0	0	0	0	0	0	0	0	0	0	0	0	0	0	0	0	0	0	0	0	0	0	0	0	0	0	24703000	62554000	47520000	0	0	138180000	0	20117000	0	0	23578000
C3_01490W_A	RPS7A	Q5AJ93	Ribosomal 40S subunit protein S7A	L	pharmacological	22	0	0	0	0	0	0	0	0	0	0	0	0	0	0	0	0	0	0	0	0	0	0	48740000	0	0	0	0	0	0	0	0	9990700	12382000	40060000	0	15328000	76414000	50854000	0	7695200	11969000	0	17774000
C3_01490W_A	RPS7A	Q5AJ93	Ribosomal 40S subunit protein S7A	M	untreated	22	0	0	0	0	0	0	0	0	0	0	0	0	0	0	0	0	0	0	0	0	0	0	43341000	0	0	0	0	0	0	0	0	7916600	16186000	41367000	0	18479000	86103000	46664000	0	7313600	11589000	0	20029000
C3_01490W_A	RPS7A	Q5AJ93	Ribosomal 40S subunit protein S7A	H	genetic	22	0	0	0	0	0	0	0	0	0	0	0	0	0	0	0	0	0	0	0	0	0	0	20031000	0	0	0	0	0	0	0	0	8784800	10855000	21701000	0	14228000	61204000	26323000	0	5985400	7377800	0	16461000
CR_06530W_A	SDD2	A0A1D8PT84	Uncharacterized protein	L	pharmacological	22	0	0	0	0	0	0	0	0	0	0	0	0	0	0	0	0	0	0	0	0	0	0	8886800	0	0	0	0	0	0	0	0	0	31381000	35076000	7105500	6550600	0	0	0	68106000	18120000	37510000	9028700
CR_06530W_A	SDD2	A0A1D8PT84	Uncharacterized protein	M	untreated	22	0	0	0	0	0	0	0	0	0	0	0	0	0	0	0	0	0	0	0	0	0	0	8535100	0	0	0	0	0	0	0	0	0	35400000	33055000	9275700	9606400	0	0	0	72194000	18652000	26394000	7989700
CR_06530W_A	SDD2	A0A1D8PT84	Uncharacterized protein	H	genetic	22	0	0	0	0	0	0	0	0	0	0	0	0	0	0	0	0	0	0	0	0	0	0	8436700	0	0	0	0	0	0	0	0	0	28545000	26826000	6580700	13841000	0	0	0	61335000	19801000	26214000	9103400
C4_02320C_A	SOD1	A0A1D8PLJ3	Superoxide dismutase [Cu-Zn] (EC 1.15.1.1)	L	pharmacological	22	0	0	0	0	0	0	0	0	0	0	0	0	0	0	0	0	0	0	0	96981000	0	0	507280000	1061300000	1462000000	0	0	0	222050000	171190000	608030000	237780000	178260000	144860000	86461000	152240000	154990000	54674000	0	85900000	30107000	67666000	40453000
C4_02320C_A	SOD1	A0A1D8PLJ3	Superoxide dismutase [Cu-Zn] (EC 1.15.1.1)	M	untreated	22	0	0	0	0	0	0	0	0	0	0	0	0	0	0	0	0	0	0	0	86196000	0	0	406700000	883580000	1283100000	0	0	0	176180000	140700000	511210000	161720000	124350000	108780000	72092000	120350000	124930000	32291000	0	72692000	26469000	52131000	36233000
C4_02320C_A	SOD1	A0A1D8PLJ3	Superoxide dismutase [Cu-Zn] (EC 1.15.1.1)	H	genetic	22	0	0	0	0	0	0	0	0	0	0	0	0	0	0	0	0	0	0	0	132850000	0	0	574800000	1293400000	1750500000	0	0	0	263580000	172920000	623300000	235050000	192620000	156820000	88398000	181270000	218140000	50580000	0	94096000	32297000	70360000	47314000
C3_07950C_A	SRB1	O93827	Mannose-1-phosphate guanyltransferase (EC 2.7.7.13) (ATP-mannose-1-phosphate guanylyltransferase) (CASRB1) (GDP-mannose pyrophosphorylase)	L	pharmacological	22	0	0	0	0	0	0	0	0	0	0	0	0	0	0	0	0	0	0	0	0	0	0	0	0	13662000	0	0	0	210020000	0	26079000	35023000	27137000	37659000	0	17423000	188040000	30861000	0	14517000	13927000	232220000	15088000
C3_07950C_A	SRB1	O93827	Mannose-1-phosphate guanyltransferase (EC 2.7.7.13) (ATP-mannose-1-phosphate guanylyltransferase) (CASRB1) (GDP-mannose pyrophosphorylase)	M	untreated	22	0	0	0	0	0	0	0	0	0	0	0	0	0	0	0	0	0	0	0	0	0	0	0	0	8352200	0	0	0	146170000	0	28302000	38501000	26801000	32095000	0	15003000	201920000	22393000	0	17488000	14715000	224280000	13940000
C3_07950C_A	SRB1	O93827	Mannose-1-phosphate guanyltransferase (EC 2.7.7.13) (ATP-mannose-1-phosphate guanylyltransferase) (CASRB1) (GDP-mannose pyrophosphorylase)	H	genetic	22	0	0	0	0	0	0	0	0	0	0	0	0	0	0	0	0	0	0	0	0	0	0	0	0	7695200	0	0	0	267470000	0	31487000	34074000	20695000	39950000	0	16712000	209030000	14769000	0	12289000	14594000	188310000	14161000
C7_03630C_A	TIM9	Q59R24	Mitochondrial import inner membrane translocase subunit TIM9	L	pharmacological	22	0	0	0	0	0	0	0	0	0	0	0	0	0	0	0	0	0	0	0	0	0	0	12417000	0	12137000	0	0	0	1544400000	15172000	16000000	78238000	14724000	8256300	72620000	60167000	41821000	38290000	0	10053000	10101000	18323000	11839000
C7_03630C_A	TIM9	Q59R24	Mitochondrial import inner membrane translocase subunit TIM9	M	untreated	22	0	0	0	0	0	0	0	0	0	0	0	0	0	0	0	0	0	0	0	0	0	0	11536000	0	13649000	0	0	0	1597900000	11350000	19026000	72789000	14943000	11581000	69420000	65477000	40108000	35596000	0	11570000	8260000	18318000	13202000
C7_03630C_A	TIM9	Q59R24	Mitochondrial import inner membrane translocase subunit TIM9	H	genetic	22	0	0	0	0	0	0	0	0	0	0	0	0	0	0	0	0	0	0	0	0	0	0	12762000	0	10074000	0	0	0	1359100000	11177000	17765000	62271000	10816000	9698100	65492000	67014000	36852000	33641000	0	8162400	8443500	13101000	12147000
C3_07440W_A	TPI1	Q9P940	Triosephosphate isomerase (TIM) (EC 5.3.1.1) (Triose-phosphate isomerase)	L	pharmacological	22	0	0	0	0	0	0	0	0	0	0	0	0	0	0	0	0	0	0	0	0	0	0	5219700	2925800	5907000	0	0	0	70188000000	40180000000	5628700000	4234900000	3948200000	11350000000	8465100000	2664100000	1292600000	1089700000	0	1219400000	133210000	631520000	413190000
C3_07440W_A	TPI1	Q9P940	Triosephosphate isomerase (TIM) (EC 5.3.1.1) (Triose-phosphate isomerase)	M	untreated	22	0	0	0	0	0	0	0	0	0	0	0	0	0	0	0	0	0	0	0	0	0	0	6503900	4403200	8156700	0	0	0	68272000000	38033000000	4238700000	3337400000	2849100000	8572800000	6678800000	2019800000	1057700000	931510000	0	1105200000	96631000	543970000	301850000
C3_07440W_A	TPI1	Q9P940	Triosephosphate isomerase (TIM) (EC 5.3.1.1) (Triose-phosphate isomerase)	H	genetic	22	0	0	0	0	0	0	0	0	0	0	0	0	0	0	0	0	0	0	0	0	0	0	5700400	3312000	5409900	0	0	0	55317000000	32110000000	4117800000	3053800000	2836200000	8243600000	6351500000	1974200000	1050100000	968440000	0	919440000	104320000	503660000	337970000
C4_07090C_A	TRP4	A0A1D8PMR2	Anthranilate phosphoribosyltransferase	L	pharmacological	22	0	0	0	0	0	0	0	0	0	0	0	0	0	0	0	0	0	0	0	0	0	0	0	0	0	0	0	0	0	31558000	773580000	1009800000	2311100000	1973300000	3508600000	3452400000	5259200000	4669300000	0	5612400000	2318500000	8261800000	8036400000
C4_07090C_A	TRP4	A0A1D8PMR2	Anthranilate phosphoribosyltransferase	M	untreated	22	0	0	0	0	0	0	0	0	0	0	0	0	0	0	0	0	0	0	0	0	0	0	0	0	0	0	0	0	0	28900000	620880000	738580000	1420800000	1458400000	2691700000	2701000000	3970300000	3740500000	0	4481000000	1817000000	6638400000	6728500000
C4_07090C_A	TRP4	A0A1D8PMR2	Anthranilate phosphoribosyltransferase	H	genetic	22	0	0	0	0	0	0	0	0	0	0	0	0	0	0	0	0	0	0	0	0	0	0	0	0	0	0	0	0	0	39582000	809490000	956820000	2056100000	1783700000	3273900000	3386600000	5169500000	4479800000	0	5433900000	2256300000	8026300000	7961100000
CR_10350C_A	TRX1	A0A1D8PU69	Thioredoxin	L	pharmacological	22	0	0	0	0	0	0	0	0	0	0	0	0	0	0	0	0	0	0	0	159630000	0	0	12916000	13188000	5449200	0	0	0	227800000	14522000	14869000	25121000	960950000	18215000000	2907500000	2650400000	14738000000	11008000000	0	1852700000	846530000	2228900000	615260000
CR_10350C_A	TRX1	A0A1D8PU69	Thioredoxin	M	untreated	22	0	0	0	0	0	0	0	0	0	0	0	0	0	0	0	0	0	0	0	168730000	0	0	11532000	6185400	3664500	0	0	0	188360000	13177000	14728000	18273000	940000000	15251000000	2431000000	2416300000	12122000000	8998300000	0	1456100000	709200000	1401600000	450360000
CR_10350C_A	TRX1	A0A1D8PU69	Thioredoxin	H	genetic	22	0	0	0	0	0	0	0	0	0	0	0	0	0	0	0	0	0	0	0	160290000	0	0	12287000	10684000	6693300	0	0	0	233410000	20408000	21815000	23908000	888730000	17544000000	2761800000	2654700000	13816000000	10445000000	0	1739700000	759850000	1769000000	532930000
C1_00490C_A	TTR1	Q5ABB1	Dithiol glutaredoxin	L	pharmacological	22	0	0	0	0	0	0	0	0	0	0	0	0	0	0	0	0	0	0	0	0	0	0	0	0	0	0	0	0	69862000	0	0	25615000	1443300000	263090000	6516900000	2939400000	1723300000	3091500000	0	1333800000	2479000000	7834300000	1164900000
C1_00490C_A	TTR1	Q5ABB1	Dithiol glutaredoxin	M	untreated	22	0	0	0	0	0	0	0	0	0	0	0	0	0	0	0	0	0	0	0	0	0	0	0	0	0	0	0	0	63872000	0	0	19377000	1026400000	198640000	4058000000	1963500000	1171500000	2011100000	0	999410000	1716900000	5584800000	860960000
C1_00490C_A	TTR1	Q5ABB1	Dithiol glutaredoxin	H	genetic	22	0	0	0	0	0	0	0	0	0	0	0	0	0	0	0	0	0	0	0	0	0	0	0	0	0	0	0	0	62925000	0	0	32656000	1369400000	245580000	5808200000	2892700000	1531100000	2840300000	0	1302800000	2219300000	7038400000	1147500000
C1_00590W_A	TUF1	Q5ABC3	Elongation factor Tu	L	pharmacological	22	0	0	0	0	0	0	0	0	0	0	0	0	0	0	0	0	0	0	0	0	0	0	0	5389300	0	0	0	0	2683900	9721800	15564000	27699000	43131000	9686900	8031900	11720000	34992000	414530000	0	708690000	270700000	474010000	110980000
C1_00590W_A	TUF1	Q5ABC3	Elongation factor Tu	M	untreated	22	0	0	0	0	0	0	0	0	0	0	0	0	0	0	0	0	0	0	0	0	0	0	0	5327900	0	0	0	0	3256100	8031500	21178000	31630000	42444000	14082000	5536900	12871000	29550000	318840000	0	617610000	258390000	433260000	104110000
C1_00590W_A	TUF1	Q5ABC3	Elongation factor Tu	H	genetic	22	0	0	0	0	0	0	0	0	0	0	0	0	0	0	0	0	0	0	0	0	0	0	0	9493100	0	0	0	0	4916300	11509000	21383000	51272000	56699000	15772000	9837900	16063000	41663000	596420000	0	711020000	252080000	419250000	112500000
C5_02530W_A	UAP1	A0A1D8PNG6	UDP-N-acetylglucosamine diphosphorylase	L	pharmacological	22	0	0	0	0	0	0	0	0	0	0	0	0	0	0	0	0	0	0	0	0	0	0	0	0	0	0	0	0	0	0	0	0	0	0	0	172330000	15418000000	9739400000	0	420000000	20017000	62458000	10174000
C5_02530W_A	UAP1	A0A1D8PNG6	UDP-N-acetylglucosamine diphosphorylase	M	untreated	22	0	0	0	0	0	0	0	0	0	0	0	0	0	0	0	0	0	0	0	0	0	0	0	0	0	0	0	0	0	0	0	0	0	0	0	135960000	13408000000	8763700000	0	348300000	20609000	57996000	10603000
C5_02530W_A	UAP1	A0A1D8PNG6	UDP-N-acetylglucosamine diphosphorylase	H	genetic	22	0	0	0	0	0	0	0	0	0	0	0	0	0	0	0	0	0	0	0	0	0	0	0	0	0	0	0	0	0	0	0	0	0	0	0	103700000	12824000000	8178000000	0	327940000	18812000	56361000	11132000
CR_09970W_A	UBC4	A0A1D8PU40	E2 ubiquitin-conjugating protein	L	pharmacological	22	0	0	0	0	0	0	0	0	0	0	0	0	0	0	0	0	0	0	0	0	0	0	506710000	19546000	8500300	0	0	0	1383800000	201500000	132470000	118040000	94658000	54812000	46880000	311380000	1952100000	421080000	0	15963000	0	0	11062000
CR_09970W_A	UBC4	A0A1D8PU40	E2 ubiquitin-conjugating protein	M	untreated	22	0	0	0	0	0	0	0	0	0	0	0	0	0	0	0	0	0	0	0	0	0	0	431140000	16510000	10449000	0	0	0	1253000000	200630000	132840000	119540000	85313000	49452000	40320000	309330000	1786600000	392160000	0	17566000	0	0	12149000
CR_09970W_A	UBC4	A0A1D8PU40	E2 ubiquitin-conjugating protein	H	genetic	22	0	0	0	0	0	0	0	0	0	0	0	0	0	0	0	0	0	0	0	0	0	0	371570000	13182000	9395900	0	0	0	1010500000	159450000	108270000	91787000	73303000	34872000	37628000	217400000	1458100000	292570000	0	13496000	0	0	8403100
C4_06690C_A	UMP1	A0A1D8PMM0	Uncharacterized protein	L	pharmacological	22	0	0	0	0	0	0	0	0	0	0	0	0	0	0	0	0	0	0	0	0	0	0	0	0	0	0	0	0	6682900	0	0	21535000	18081000	47826000	7265500	0	11932000	0	0	8875600	18122000	19110000	25408000
C4_06690C_A	UMP1	A0A1D8PMM0	Uncharacterized protein	M	untreated	22	0	0	0	0	0	0	0	0	0	0	0	0	0	0	0	0	0	0	0	0	0	0	0	0	0	0	0	0	6463700	0	0	18946000	16225000	32778000	8172100	0	8715500	0	0	6701400	16251000	17561000	20959000
C4_06690C_A	UMP1	A0A1D8PMM0	Uncharacterized protein	H	genetic	22	0	0	0	0	0	0	0	0	0	0	0	0	0	0	0	0	0	0	0	0	0	0	0	0	0	0	0	0	4939000	0	0	16166000	13858000	30061000	6137200	0	9039100	0	0	5484400	11941000	11649000	17052000
CR_05080W_A	VMA13	A0A1D8PSX0	H(+)-transporting V1 sector ATPase subunit H	L	pharmacological	22	0	0	0	0	0	0	0	0	0	0	0	0	0	0	0	0	0	0	0	0	0	0	0	0	0	0	0	0	0	0	0	9666000	206360000	571860000	1434400000	77174000	878850000	59201000	0	29670000	28371000	14412000	35435000
CR_05080W_A	VMA13	A0A1D8PSX0	H(+)-transporting V1 sector ATPase subunit H	M	untreated	22	0	0	0	0	0	0	0	0	0	0	0	0	0	0	0	0	0	0	0	0	0	0	0	0	0	0	0	0	0	0	0	8551400	141140000	596230000	1205100000	63751000	712110000	58202000	0	30184000	22272000	11993000	21533000
CR_05080W_A	VMA13	A0A1D8PSX0	H(+)-transporting V1 sector ATPase subunit H	H	genetic	22	0	0	0	0	0	0	0	0	0	0	0	0	0	0	0	0	0	0	0	0	0	0	0	0	0	0	0	0	0	0	0	10744000	172750000	504560000	1404900000	60530000	758140000	61601000	0	37328000	25377000	14040000	33538000
C2_08190W_A	VMA5	Q5A2U9	V-type proton ATPase subunit C	L	pharmacological	22	0	0	0	0	0	0	0	0	0	0	0	0	0	0	0	0	0	0	0	0	0	0	0	0	0	0	0	0	0	0	7848900000	864720000	186500000	0	18530000	0	44137000	26461000	0	0	0	0	0
C2_08190W_A	VMA5	Q5A2U9	V-type proton ATPase subunit C	M	untreated	22	0	0	0	0	0	0	0	0	0	0	0	0	0	0	0	0	0	0	0	0	0	0	0	0	0	0	0	0	0	0	6898600000	579040000	129590000	0	11176000	0	23248000	16183000	0	0	0	0	0
C2_08190W_A	VMA5	Q5A2U9	V-type proton ATPase subunit C	H	genetic	22	0	0	0	0	0	0	0	0	0	0	0	0	0	0	0	0	0	0	0	0	0	0	0	0	0	0	0	0	0	0	7076700000	851490000	211730000	0	29777000	0	43250000	29539000	0	0	0	0	0
C2_05180W_A	WH11	A0A1D8PHF8	Wh11p	L	pharmacological	22	0	0	0	0	0	0	0	0	0	0	0	0	0	0	0	0	0	0	0	50685000	0	0	3385400000	1294600000	344480000	0	0	0	23999000000	231520000	4352000000	11556000000	1939800000	946560000	850960000	1168800000	118490000	97162000	0	0	70094000	114940000	338760000
C2_05180W_A	WH11	A0A1D8PHF8	Wh11p	M	untreated	22	0	0	0	0	0	0	0	0	0	0	0	0	0	0	0	0	0	0	0	13534000	0	0	815930000	301570000	90976000	0	0	0	4775700000	50974000	831350000	2084600000	395520000	189930000	176870000	244870000	25304000	19647000	0	0	16816000	22692000	71782000
C2_05180W_A	WH11	A0A1D8PHF8	Wh11p	H	genetic	22	0	0	0	0	0	0	0	0	0	0	0	0	0	0	0	0	0	0	0	35282000	0	0	1873600000	717460000	209740000	0	0	0	14527000000	161670000	2862500000	7320800000	1277900000	611440000	546460000	702800000	53920000	40056000	0	0	37875000	59334000	133090000
C7_03350C_A	YDL124W	A0A1D8PRB0	Aldo-keto reductase superfamily protein	L	pharmacological	22	0	0	0	0	0	0	0	0	0	0	0	0	0	0	0	0	0	0	0	0	0	0	0	0	0	0	0	0	0	9298400	302020000	159240000	242590000	111080000	56189000	46425000	485040000	9729900000	0	1800500000	2669400000	1912700000	1083700000
[truncated: 1,532 more rows]
[truncated: 77 more columns]

## Sheet: SILAC clusters
cluster_id	gene_label	uniprot_accn	feature_name	label	condition
1	ABP140	Q59VY2	C1_02190W_A	M	untreated
1	ABP140	Q59VY2	C1_02190W_A	L	pharmacological
1	ABP140	Q59VY2	C1_02190W_A	H	genetic
1	BUB3	Q59QR8	C5_03240W_A	M	untreated
1	BUB3	Q59QR8	C5_03240W_A	L	pharmacological
1	BUB3	Q59QR8	C5_03240W_A	H	genetic
1	CBP3	Q5AC35	C6_02460C_A	M	untreated
1	CBP3	Q5AC35	C6_02460C_A	L	pharmacological
1	CBP3	Q5AC35	C6_02460C_A	H	genetic
1	FRE10	Q59PA1	C4_04320W_A	M	untreated
1	FRE10	Q59PA1	C4_04320W_A	L	pharmacological
1	FRE10	Q59PA1	C4_04320W_A	H	genetic
1	MRF1	Q59TU5	C1_11700C_A	M	untreated
1	MRF1	Q59TU5	C1_11700C_A	L	pharmacological
1	PAN6	A0A1D8PS97	CR_02580W_A	M	untreated
1	PAN6	A0A1D8PS97	CR_02580W_A	L	pharmacological
1	PAN6	A0A1D8PS97	CR_02580W_A	H	genetic
1	PHHB	Q5ACY8	C2_00480C_A	M	untreated
1	PHHB	Q5ACY8	C2_00480C_A	L	pharmacological
1	PHHB	Q5ACY8	C2_00480C_A	H	genetic
1	PPA2	Q5APF8	C1_09440W_A	M	untreated
1	PPA2	Q5APF8	C1_09440W_A	L	pharmacological
1	PPA2	Q5APF8	C1_09440W_A	H	genetic
1	RPS28B	A0A1D8PQN0	C7_00710W_A	M	untreated
1	RPS28B	A0A1D8PQN0	C7_00710W_A	L	pharmacological
1	RPS28B	A0A1D8PQN0	C7_00710W_A	H	genetic
1	SLM3	A0A1D8PFW8	C1_14330W_A	M	untreated
1	SLM3	A0A1D8PFW8	C1_14330W_A	L	pharmacological
1	SLM3	A0A1D8PFW8	C1_14330W_A	H	genetic
1	TUM1	A0A1D8PIJ8	C2_09960W_A	M	untreated
1	TUM1	A0A1D8PIJ8	C2_09960W_A	L	pharmacological
1	TUM1	A0A1D8PIJ8	C2_09960W_A	H	genetic
1	YFH7	A0A1D8PQM3	C7_00580C_A	M	untreated
1	YFH7	A0A1D8PQM3	C7_00580C_A	L	pharmacological
1	YFH7	A0A1D8PQM3	C7_00580C_A	H	genetic
2	AAT21	Q59N40	CR_07620W_A	M	untreated
2	AAT21	Q59N40	CR_07620W_A	L	pharmacological
2	AAT21	Q59N40	CR_07620W_A	H	genetic
2	ACB1	A0A1D8PQN3	C7_00750W_A	M	untreated
2	ACB1	A0A1D8PQN3	C7_00750W_A	L	pharmacological
2	ACB1	A0A1D8PQN3	C7_00750W_A	H	genetic
2	ACO1	P82611	CR_08210C_A	M	untreated
2	ACO1	P82611	CR_08210C_A	L	pharmacological
2	ACO1	P82611	CR_08210C_A	H	genetic
2	ACS1	Q59XW4	C2_10350C_A	M	untreated
2	ACS1	Q59XW4	C2_10350C_A	L	pharmacological
2	ACS1	Q59XW4	C2_10350C_A	H	genetic
2	ADE17	Q5A6R2	CR_04090C_A	M	untreated
2	ADE17	Q5A6R2	CR_04090C_A	L	pharmacological
2	ADE17	Q5A6R2	CR_04090C_A	H	genetic
2	ADE5,7	A0A1D8PE67	C1_07890C_A	M	untreated
2	ADE5,7	A0A1D8PE67	C1_07890C_A	L	pharmacological
2	ADE5,7	A0A1D8PE67	C1_07890C_A	H	genetic
2	AGE3	A0A1D8PCP6	C1_02260C_A	M	untreated
2	AGE3	A0A1D8PCP6	C1_02260C_A	L	pharmacological
2	AGE3	A0A1D8PCP6	C1_02260C_A	H	genetic
2	AIM45	A0A1D8PQF9	C6_04560W_A	M	untreated
2	AIM45	A0A1D8PQF9	C6_04560W_A	L	pharmacological
2	AIM45	A0A1D8PQF9	C6_04560W_A	H	genetic
2	APT1	Q5ALX8	C2_01430W_A	M	untreated
2	APT1	Q5ALX8	C2_01430W_A	L	pharmacological
2	APT1	Q5ALX8	C2_01430W_A	H	genetic
2	ARA1	A0A1D8PI24	C2_08130W_A	M	untreated
2	ARA1	A0A1D8PI24	C2_08130W_A	L	pharmacological
2	ARA1	A0A1D8PI24	C2_08130W_A	H	genetic
2	ARG3	Q5ABU0	C6_03230W_A	M	untreated
2	ARG3	Q5ABU0	C6_03230W_A	L	pharmacological
2	ARG3	Q5ABU0	C6_03230W_A	H	genetic
2	ARG8	A0A1D8PM83	C4_05070C_A	M	untreated
2	ARG8	A0A1D8PM83	C4_05070C_A	L	pharmacological
2	ARG8	A0A1D8PM83	C4_05070C_A	H	genetic
2	ARO4	P79023	C1_05110C_A	M	untreated
2	ARO4	P79023	C1_05110C_A	L	pharmacological
2	ARO4	P79023	C1_05110C_A	H	genetic
2	ARO7	Q59TS4	C1_11500C_A	L	pharmacological
2	ARO7	Q59TS4	C1_11500C_A	H	genetic
2	ARO8	A0A1D8PG20	C2_00340C_A	M	untreated
2	ARO8	A0A1D8PG20	C2_00340C_A	L	pharmacological
2	ARO8	A0A1D8PG20	C2_00340C_A	H	genetic
2	ASC1	P83774	C7_01250W_A	M	untreated
2	ASC1	P83774	C7_01250W_A	L	pharmacological
2	ASC1	P83774	C7_01250W_A	H	genetic
2	BAT22	A0A1D8PKB9	C3_05590C_A	M	untreated
2	BAT22	A0A1D8PKB9	C3_05590C_A	L	pharmacological
2	BAT22	A0A1D8PKB9	C3_05590C_A	H	genetic
2	BCY1	Q9HEW1	C2_01110C_A	M	untreated
2	BCY1	Q9HEW1	C2_01110C_A	L	pharmacological
2	BCY1	Q9HEW1	C2_01110C_A	H	genetic
2	C2_07980W_A	A0A1D8PI10	C2_07980W_A	M	untreated
2	C2_07980W_A	A0A1D8PI10	C2_07980W_A	L	pharmacological
2	C2_07980W_A	A0A1D8PI10	C2_07980W_A	H	genetic
2	C6_02330W_A	A0A1D8PPV6	C6_02330W_A	M	untreated
2	C6_02330W_A	A0A1D8PPV6	C6_02330W_A	L	pharmacological
2	C6_02330W_A	A0A1D8PPV6	C6_02330W_A	H	genetic
2	C7_02920W_A	A0A1D8PR62	C7_02920W_A	M	untreated
2	C7_02920W_A	A0A1D8PR62	C7_02920W_A	L	pharmacological
2	C7_02920W_A	A0A1D8PR62	C7_02920W_A	H	genetic
2	CAR2	A0A1D8PL14	C4_00160C_A	M	untreated
2	CAR2	A0A1D8PL14	C4_00160C_A	L	pharmacological
2	CAR2	A0A1D8PL14	C4_00160C_A	H	genetic
2	CCA1	A0A1D8PL79	C4_00880W_A	M	untreated
2	CCA1	A0A1D8PL79	C4_00880W_A	L	pharmacological
2	CCA1	A0A1D8PL79	C4_00880W_A	H	genetic
2	CCS1	Q59WC0	C1_07180W_A	M	untreated
2	CCS1	Q59WC0	C1_07180W_A	L	pharmacological
2	CCT2	Q59YC4	C2_09520C_A	M	untreated
2	CCT2	Q59YC4	C2_09520C_A	L	pharmacological
2	CCT2	Q59YC4	C2_09520C_A	H	genetic
2	CDC19	P46614	C2_05460W_A	M	untreated
2	CDC19	P46614	C2_05460W_A	L	pharmacological
2	CDC19	P46614	C2_05460W_A	H	genetic
2	CPR3	Q5ALM6	C2_02320C_A	M	untreated
2	CPR3	Q5ALM6	C2_02320C_A	L	pharmacological
2	CPR3	Q5ALM6	C2_02320C_A	H	genetic
2	CSA1	G1UB63	C7_00090C_A	M	untreated
2	CSA1	G1UB63	C7_00090C_A	L	pharmacological
2	CSA1	G1UB63	C7_00090C_A	H	genetic
2	CYS3	Q5A362	CR_08340W_A	M	untreated
2	CYS3	Q5A362	CR_08340W_A	L	pharmacological
2	CYS3	Q5A362	CR_08340W_A	H	genetic
2	DAL2	Q5AD02	C2_00630C_A	H	genetic
2	ENO1	P30575	C1_08500C_A	M	untreated
2	ENO1	P30575	C1_08500C_A	L	pharmacological
2	ENO1	P30575	C1_08500C_A	H	genetic
2	ERG10	A0A1D8PH52	C2_04310W_A	M	untreated
2	ERG10	A0A1D8PH52	C2_04310W_A	L	pharmacological
2	ERG10	A0A1D8PH52	C2_04310W_A	H	genetic
2	ERG13	A0A1D8PTW6	CR_09160C_A	M	untreated
2	ERG13	A0A1D8PTW6	CR_09160C_A	L	pharmacological
2	ERG13	A0A1D8PTW6	CR_09160C_A	H	genetic
2	FDH3	A0A1D8PU61	CR_10250C_A	M	untreated
2	FDH3	A0A1D8PU61	CR_10250C_A	L	pharmacological
2	FDH3	A0A1D8PU61	CR_10250C_A	H	genetic
2	FGR44	Q5AND6	C3_04990W_A	M	untreated
2	FGR44	Q5AND6	C3_04990W_A	L	pharmacological
2	FGR44	Q5AND6	C3_04990W_A	H	genetic
2	GGA2	A0A1D8PCX6	C1_03130C_A	H	genetic
2	GIS2	Q59YJ9	C5_01910W_A	M	untreated
2	GIS2	Q59YJ9	C5_01910W_A	L	pharmacological
2	GIS2	Q59YJ9	C5_01910W_A	H	genetic
2	HIS5	A0A1D8PL37	C4_00650W_A	M	untreated
2	HIS5	A0A1D8PL37	C4_00650W_A	L	pharmacological
2	HIS5	A0A1D8PL37	C4_00650W_A	H	genetic
2	HOM2	Q5ALM0	C2_02370C_A	M	untreated
2	HOM2	Q5ALM0	C2_02370C_A	L	pharmacological
2	HOM2	Q5ALM0	C2_02370C_A	H	genetic
2	HSP12	A0A1D8PNC7	C5_02080C_A	M	untreated
2	HSP12	A0A1D8PNC7	C5_02080C_A	L	pharmacological
2	ILV2	A0A1D8PJF9	C3_02320W_A	M	untreated
2	ILV2	A0A1D8PJF9	C3_02320W_A	L	pharmacological
2	ILV2	A0A1D8PJF9	C3_02320W_A	H	genetic
2	LSC1	Q5A8X6	C1_01690C_A	M	untreated
2	LSC1	Q5A8X6	C1_01690C_A	L	pharmacological
2	LSC1	Q5A8X6	C1_01690C_A	H	genetic
2	LSC2	A0A1D8PTB5	CR_06760C_A	M	untreated
2	LSC2	A0A1D8PTB5	CR_06760C_A	L	pharmacological
2	LYS22	Q59TC4	C2_04460W_A	M	untreated
2	LYS22	Q59TC4	C2_04460W_A	L	pharmacological
2	LYS22	Q59TC4	C2_04460W_A	H	genetic
2	MCR1	Q59M70	C6_02040W_A	M	untreated
2	MCR1	Q59M70	C6_02040W_A	L	pharmacological
2	MCR1	Q59M70	C6_02040W_A	H	genetic
2	MP65	Q59XX2	C2_10030C_A	M	untreated
2	MP65	Q59XX2	C2_10030C_A	L	pharmacological
2	MP65	Q59XX2	C2_10030C_A	H	genetic
2	MTD1	A0A1D8PM44	C4_04720W_A	M	untreated
2	MTD1	A0A1D8PM44	C4_04720W_A	L	pharmacological
2	MTD1	A0A1D8PM44	C4_04720W_A	H	genetic
2	NUP	Q5AGW8	C7_01560C_A	M	untreated
2	NUP	Q5AGW8	C7_01560C_A	L	pharmacological
2	NUP	Q5AGW8	C7_01560C_A	H	genetic
2	PBI2	Q5AF37	C4_02340W_A	M	untreated
2	PBI2	Q5AF37	C4_02340W_A	L	pharmacological
2	PBI2	Q5AF37	C4_02340W_A	H	genetic
2	PCK1	A0A1D8PRM7	CR_00200W_A	M	untreated
2	PCK1	A0A1D8PRM7	CR_00200W_A	L	pharmacological
2	PCK1	A0A1D8PRM7	CR_00200W_A	H	genetic
2	PGA63	Q5AAU3	C1_06930W_A	M	untreated
2	PGA63	Q5AAU3	C1_06930W_A	L	pharmacological
2	PGK1	P46273	C6_00750C_A	M	untreated
2	PGK1	P46273	C6_00750C_A	L	pharmacological
2	PGK1	P46273	C6_00750C_A	H	genetic
2	PGM2	A0A1D8PSA9	CR_02820W_A	M	untreated
2	PGM2	A0A1D8PSA9	CR_02820W_A	L	pharmacological
2	PGM2	A0A1D8PSA9	CR_02820W_A	H	genetic
2	PMI1	P34948	C2_09640W_A	M	untreated
2	PMI1	P34948	C2_09640W_A	L	pharmacological
2	PMI1	P34948	C2_09640W_A	H	genetic
2	PST1	A0A1D8PHR5	C2_06870C_A	M	untreated
2	PST1	A0A1D8PHR5	C2_06870C_A	L	pharmacological
2	PST1	A0A1D8PHR5	C2_06870C_A	H	genetic
2	PTC7	A0A1D8PL06	C4_00340W_A	M	untreated
2	PTC7	A0A1D8PL06	C4_00340W_A	L	pharmacological
2	PTC7	A0A1D8PL06	C4_00340W_A	H	genetic
2	RHR2	Q5A7M9	C3_00320W_A	M	untreated
2	RHR2	Q5A7M9	C3_00320W_A	L	pharmacological
2	RHR2	Q5A7M9	C3_00320W_A	H	genetic
2	RPL12	Q5AJF7	C3_02110W_A	M	untreated
2	RPL12	Q5AJF7	C3_02110W_A	L	pharmacological
2	RPL12	Q5AJF7	C3_02110W_A	H	genetic
2	RPL28	A0A1D8PSC5	CR_03030C_A	M	untreated
2	RPL28	A0A1D8PSC5	CR_03030C_A	L	pharmacological
2	RPS14B	A0A1D8PDT3	C1_06450C_A	L	pharmacological
2	RPS27	A0A1D8PTI7	CR_07630C_A	M	untreated
2	RPS27	A0A1D8PTI7	CR_07630C_A	L	pharmacological
2	RPS27	A0A1D8PTI7	CR_07630C_A	H	genetic
2	SAM2	A0A1D8PF68	C1_11450C_A	M	untreated
2	SAM2	A0A1D8PF68	C1_11450C_A	L	pharmacological
2	SAM2	A0A1D8PF68	C1_11450C_A	H	genetic
2	SEC14	P46250	C5_00480C_A	M	untreated
2	SEC14	P46250	C5_00480C_A	L	pharmacological
2	SEC14	P46250	C5_00480C_A	H	genetic
2	SIS1	Q59V92	CR_06080W_A	M	untreated
2	SIS1	Q59V92	CR_06080W_A	L	pharmacological
2	SOD2	Q5A8Z4	C1_01520C_A	M	untreated
2	SOD2	Q5A8Z4	C1_01520C_A	L	pharmacological
2	SOL3	Q59PZ6	CR_06700C_A	M	untreated
2	SOL3	Q59PZ6	CR_06700C_A	L	pharmacological
2	SOL3	Q59PZ6	CR_06700C_A	H	genetic
2	SUP35	Q59YE8	C2_09720W_A	M	untreated
2	SUP35	Q59YE8	C2_09720W_A	L	pharmacological
2	SUP35	Q59YE8	C2_09720W_A	H	genetic
2	TDH3	Q5ADM7	C3_06870W_A	M	untreated
2	TDH3	Q5ADM7	C3_06870W_A	L	pharmacological
2	TDH3	Q5ADM7	C3_06870W_A	H	genetic
2	TEF2	Q59QD6	C1_08380W_A	M	untreated
2	TEF2	Q59QD6	C1_08380W_A	L	pharmacological
2	THR1	Q92209	C5_00650C_A	M	untreated
2	THR1	Q92209	C5_00650C_A	L	pharmacological
2	THR1	Q92209	C5_00650C_A	H	genetic
2	TKL1	Q5A750	C1_08320W_A	M	untreated
2	TKL1	Q5A750	C1_08320W_A	L	pharmacological
2	TKL1	Q5A750	C1_08320W_A	H	genetic
2	TRP3	A0A1D8PFC8	C1_12210W_A	M	untreated
2	TRP3	A0A1D8PFC8	C1_12210W_A	L	pharmacological
2	TRP3	A0A1D8PFC8	C1_12210W_A	H	genetic
2	TRP5	A0A1D8PMH6	C4_06110C_A	M	untreated
2	TRP5	A0A1D8PMH6	C4_06110C_A	L	pharmacological
2	TRP5	A0A1D8PMH6	C4_06110C_A	H	genetic
2	UBP6	A0A1D8PC77	C1_00440W_A	M	untreated
2	UBP6	A0A1D8PC77	C1_00440W_A	L	pharmacological
2	UBP6	A0A1D8PC77	C1_00440W_A	H	genetic
2	UGA1	A0A1D8PH55	C2_04190C_A	M	untreated
2	UGA1	A0A1D8PH55	C2_04190C_A	L	pharmacological
2	UGA1	A0A1D8PH55	C2_04190C_A	H	genetic
2	URA4	Q5A1L8	C5_00900C_A	M	untreated
2	URA4	Q5A1L8	C5_00900C_A	L	pharmacological
2	URA4	Q5A1L8	C5_00900C_A	H	genetic
2	VMA4	A0A1D8PS38	CR_01970C_A	M	untreated
2	VMA4	A0A1D8PS38	CR_01970C_A	L	pharmacological
2	VMA4	A0A1D8PS38	CR_01970C_A	H	genetic
2	YKL069W	A0A1D8PPZ9	C6_02800W_A	M	untreated
2	YKL069W	A0A1D8PPZ9	C6_02800W_A	L	pharmacological
2	YKL069W	A0A1D8PPZ9	C6_02800W_A	H	genetic
2	YST1	O42817	C3_05370C_A	M	untreated
2	YST1	O42817	C3_05370C_A	L	pharmacological
2	YST1	O42817	C3_05370C_A	H	genetic
2	YWP1	Q59Y31	C2_08590W_A	M	untreated
2	YWP1	Q59Y31	C2_08590W_A	L	pharmacological
2	YWP1	Q59Y31	C2_08590W_A	H	genetic
3	"OCT1"	Q59RK9	C6_00340C_A	L	pharmacological
3	ACT1	A0A1D8PFR4	C1_13700W_A	M	untreated
3	ACT1	A0A1D8PFR4	C1_13700W_A	H	genetic
3	AGM1	Q5AKW4	C1_13760W_A	L	pharmacological
[truncated: 3,267 more rows]

## Sheet: Hsp90 cluster GO terms
GOID	GO term	Frequency	Gene(s)
[truncated: 40 more rows]
