# Supplementary material for: Global proteomic analyses define an environmentally contingent Hsp90 interactome and reveal chaperone-dependent regulation of stress granule proteins and the R2TP complex in a fungal pathogen
Source: PLoS Biol. 2019 Jul 8;17(7):e3000358. doi: 10.1371/journal.pbio.3000358 (PMC6638986; doi:10.1371/journal.pbio.3000358)
Supplement: S3 Table — Column A: gene name. Column B: number of fractions with 1.5-fold change (untreated versus pharmacological inhibition of Hsp90). Column C: number of fractions with 1.5-fold change (untreated versus genetic depletion of HSP90). Column D: pharmacological inhibition of Hsp90 differences in intensity (fraction ID, intensity at that fraction, fold change). Column E: genetic depletion of HSP90 differences in intensity (fraction ID, intensity at that fraction, fold change). SILAC, stable isotope labeling with amino acids in cell culture. (XLSX) [file pbio.3000358.s008.xlsx]

## Sheet: silac_signif_diff
gene_label	#fractions with 1.5-fold change (untreated vs. pharmacological inhibition)	#fractions with 1.5-fold change (untreated vs. genetic depletion)	Pharmacological inhibition differences (fraction ID, intensity, foldchange)	Genetic depletion differences (fraction ID, intensity, foldchange)
PBI2	70	65	(20,18659000,3.28203053542531)(23,14858000,2.74446784144224)(29,109580000,1.68447266075354)(30,9009400,2.4098325576419)(31,36052000,2.27716018191006)(32,368980000,4.00030356252304)(33,133850000,3.48812967451072)(40,48026000,3.24390408645728)(41,2.11e+08,2.22465892077684)(42,335570000,2.18569660652641)(43,123870000,2.12860653343186)(44,215180000,2.31578041089551)(45,56761000,1.99021739130435)(46,9…	(20,21762000,3.82783367339759)(23,22585000,4.17174627803022)(29,105700000,1.62482898559636)(30,8150600,2.18012090087198)(33,66009000,1.72019388632632)(40,31837000,2.15042215467747)(41,167520000,1.76623157539591)(42,2.93e+08,1.908421806813)(43,97382000,1.67343151238121)(44,179790000,1.93491105156104)(45,54110000,1.89726507713885)(46,87408000,1.76012887635924)(47,48256000,1.94494377493854)(48,13494…
HSP70	62	66	(34,977300000,2.82603666647389)(35,153190000,2.34914354940117)(37,110750000,2.93805544501923)(38,39313000,2.59903477456036)(40,40085000,3.08726124460875)(41,12704000,2.65824109141889)(42,35744000,2.24720231359235)(43,78414000,3.38093390247057)(44,36967000,2.17965801886792)(45,21064000,2.22215189205726)(46,35252000,2.62057686589355)(47,52482000,2.44534526139223)(51,1540800,2.05259371752857)(52,920…	(34,2354700000,6.80903360129547)(35,355820000,5.45644139792366)(36,266350000,2.66608610352041)(37,214170000,5.6816553919618)(38,76942000,5.08673806690467)(40,68993000,5.31369377695625)(41,21171000,4.4299135820552)(42,67199000,4.22475795297372)(43,114300000,4.92821109817617)(44,86396000,5.09410377358491)(45,39404000,4.15693473009041)(46,57779000,4.29519774011299)(47,92684000,4.31851644767496)(51,2…
BAT22	56	56	(30,20020000,1.85267444012586)(32,38087000,1.64885925797654)(33,40785000,2.06820486815416)(34,59836000,1.82365670049678)(35,14134000,1.99022769196108)(40,105740000,1.56364604282503)(41,88465000,2.02173366547067)(43,531980000,1.89979287193772)(44,628320000,1.97983362742627)(45,1365200000,1.68555695483616)(46,1.4407e+10,1.68882168143668)(47,2.2304e+10,2.31431713947745)(48,2384700000,2.4066000605510…	(30,28451000,2.63288913566537)(31,18381000,1.54696179094429)(33,36387000,1.84518255578093)(34,57851000,1.76315869677852)(35,16310000,2.29663320050129)(37,69257000,1.79287581868544)(40,128520000,1.90050869513782)(41,84967000,1.94179217039559)(42,306630000,1.72836931401838)(43,512920000,1.83172630526391)(44,557740000,1.75743634988656)(47,1.6061e+10,1.66652831676593)(48,1504900000,1.51872035523262)(…
GLX3	48	47	(69,22642000,3.38460618562865)(72,10768000,2.93934596276683)(73,1026900000,2.53687097013266)(74,8882200000,2.44244624099434)(75,1.0338e+10,2.50849267203727)(76,6699600000,2.60239279055314)(77,2454600000,2.96009551029268)(78,2987400000,2.7761360468358)(79,3707600000,3.03677614874273)(80,2056600000,2.42930378700182)(81,1843400000,2.74405311262616)(82,884610000,3.12274075120023)(83,634840000,2.50667…	(72,8581400,2.3424687448818)(73,929150000,2.29538773191037)(74,7.916e+09,2.1767585106968)(75,9175400000,2.22639037173639)(76,5867700000,2.27924953387197)(77,2.869e+09,3.45983623361432)(78,4225700000,3.92686553294303)(79,4907200000,4.0193300024572)(80,2584400000,3.05275343145361)(81,1.919e+09,2.85658995504481)(82,681760000,2.40666478395933)(83,614500000,2.42636026218116)(84,133970000,2.10475876262…
GOR1	45	46	(72,5260400,1.88713901345291)(73,329770000,2.08873828223968)(74,1252500000,2.40089710167152)(75,549620000,1.80055692055692)(76,1813700000,2.03466457258245)(77,596340000,1.63166247127066)(78,2033200000,2.09297537676027)(79,2483500000,2.29804756176552)(80,1418500000,2.25273154618219)(81,624450000,2.02139712546938)(82,258210000,2.16111483093405)(83,355430000,1.9947805589853)(84,344210000,2.232375640…	(72,7829500,2.80878923766816)(73,482240000,3.05447175069673)(74,1832600000,3.51288145989879)(75,869240000,2.84763308763309)(76,2798300000,3.13921920574377)(77,802600000,2.19601619787676)(78,2597700000,2.67407148151198)(79,3103200000,2.87147219394837)(80,1724700000,2.73901029094143)(81,740910000,2.39838793215072)(82,334250000,2.79753933712755)(83,450750000,2.52974520148165)(84,406550000,2.63668201…
HSP12	39	40	(20,1257500000,4.32978686774782)(23,1425800000,4.02506845834627)(24,1812700000,3.72722786527943)(25,664920000,3.24382866621134)(29,5794900000,2.90136684524108)(31,1.996e+09,29.7950470958786)(32,862940000,3.9628030859662)(33,1127300000,3.29485006137838)(34,922020000,3.49197091349795)(35,243930000,3.80136826193333)(36,259910000,3.38759710129816)(37,675620000,2.35547188229962)(38,2381200000,2.784084…	(20,1459700000,5.02599593705884)(23,1708800000,4.82398441690427)(24,2066400000,4.24887938479253)(25,794850000,3.8776953849156)(29,6345400000,3.17698893506233)(31,301630000,4.50254511800093)(32,1067400000,4.90172667156503)(33,1139200000,3.32963114514526)(34,986740000,3.73708529010756)(35,256350000,3.99491966525893)(36,244910000,3.19209113184923)(37,633280000,2.20785831328662)(38,2235700000,2.61396…
AHP1	37	7	(47,26780000,2.44767388721323)(48,2523300,3.25692158760891)(55,20289000,2.61769904653773)(56,43997000,2.08585786753899)(57,246710000,2.46998988816916)(58,2297400000,1.99409773457165)(59,1140400000,2.06553041966275)(62,109510000,1.93446387564035)(63,92186000,2.32224097538857)(64,310220000,2.16528233405458)(65,245760000,2.55976002249789)(67,323380000,3.23089219702268)(68,2818100000,2.23623234407237…	(60,246290000,0.598837774751994)(81,26799000,1.95228382020835)(98,9458800,2.179848820059)(100,17732000,2.34948060207759)(102,11249000,1.76540749227075)(104,12540000,1.56419563671743)(110,13927000,1.73120190933161)
PBR1	36	25	(52,85004,1.87278856110511)(55,5768900,1.65734888531372)(56,6562100,1.86338596092685)(59,24646000,2.59289651979969)(62,64045000,2.83937754921085)(63,52828000,2.06343254433247)(64,18494000,1.89102138058671)(65,11610000,1.59434221367756)(66,15354000,2.63814432989691)(67,77881000,2.07837852263023)(68,55597000,2.53879172564957)(69,43319000,2.25396742806598)(76,30931000,2.02600379904369)(81,67510000,1…	(55,6577500,1.88965180418295)(56,6157900,1.74860858700591)(62,54280000,2.40645504522078)(67,57182000,1.5259927412468)(68,33684000,1.53815242705146)(69,31784000,1.65378011342942)(71,20852000,0.633433579391841)(76,28471000,1.86487194602738)(81,52428000,1.54159193154753)(82,55971000,1.51121851121851)(84,112920000,2.24935758251828)(85,98410000,1.60729743413853)(88,112450000,1.72516952532908)(91,58274…
PDC11	36	4	(34,0,0)(51,637880,1.52672267298533)(52,1790200000,3.45458404893769)(53,2365800000,1.78040337146297)(54,4327700000,2.42380285634276)(55,2930400000,3.18462892726344)(56,1520600000,1.73066854840545)(57,1298200000,1.7441188720057)(58,584420000,1.82414632623759)(59,1342900000,1.52361610637743)(60,1.832e+09,1.61723163841808)(70,4.5668e+10,1.52567400527846)(71,4.8752e+10,1.81463559889824)(72,1.5322e+10…	(34,0,0)(51,178600,0.427467030468395)(106,54634000,1.53781630872294)(117,32205000,1.65128441778188)
PGK1	31	2	(29,84277000,2.377952089388)(30,895140000,1.87310887442717)(31,265350000,2.14268410852713)(32,206080000,2.16504701371014)(33,381560000,2.0450209025619)(34,947300000,1.56661374611365)(35,490340000,1.66924255319149)(36,988910000,1.50436594864306)(37,411760000,1.57466824735172)(40,56472000,1.61829436038514)(42,18739000,1.93674745491189)(43,27707000,1.79705538980413)(44,32891000,2.13287076065106)(45,…	(36,428790000,0.652290982110259)(54,86301000,1.58799175652302)
WH11	30	29	(20,50685000,3.74501256095759)(23,3385400000,4.14913044011128)(24,1294600000,4.29286732765195)(25,344480000,3.78649314104819)(29,2.3999e+10,5.0252319031765)(30,231520000,4.54192333346412)(31,4.352e+09,5.23485896433512)(32,1.1556e+10,5.54350954619591)(33,1939800000,4.90442961165049)(34,946560000,4.98373084820723)(35,850960000,4.81121727822695)(36,1168800000,4.77314493404664)(37,118490000,4.6826588…	(20,35282000,2.60691591547214)(23,1873600000,2.29627541578322)(24,717460000,2.37908280001326)(25,209740000,2.30544319380936)(29,1.4527e+10,3.04185773813263)(30,161670000,3.17161690273473)(31,2862500000,3.44319480363265)(32,7320800000,3.51184879593207)(33,1277900000,3.23093648867314)(34,611440000,3.21929131785395)(35,546460000,3.08961384067394)(36,702800000,2.87009433577)(37,53920000,2.13088839709…
SSA2	25	70	(20,6421600,1.78283683611427)(31,12514000,1.67534640872883)(34,392080000,3.50321658327377)(35,161390000,3.77856340138603)(36,141120000,2.57457172568551)(37,207450000,2.72437160192262)(38,38561000,2.16488883898495)(40,14072000,2.12567975830816)(42,39749000,1.84793119479312)(43,55291000,2.31565942120032)(46,56064000,1.56389299562052)(49,1681700,2.60882380317086)(50,9090500,2.12762720591677)(54,3283…	(30,11601000,3.27425136180181)(31,24070000,3.22243791418435)(34,884430000,7.90234095782702)(35,315860000,7.39511144409065)(36,310330000,5.66161312097495)(37,404190000,5.30809234890868)(38,46380000,2.60386256456322)(40,27071000,4.0892749244713)(42,72771000,3.38312412831241)(43,73425000,3.0751350672195)(44,113810000,2.23424095486759)(46,78499000,2.18971240480906)(47,72319000,2.08712842712843)(49,29…
HIS5	25	32	(40,1451500000,1.59656378555558)(41,498870000,1.69856996935649)(42,1982200000,1.57956809307515)(43,948330000,1.69732603092784)(44,1311500000,1.55207100591716)(45,588560000,1.55424104785043)(46,764170000,1.6409413987846)(47,600190000,1.89627499921014)(48,163630000,2.29894908396089)(49,102070000,2.08131971207765)(52,209220000,1.53375852210249)(53,91340000,1.73077651874029)(54,107860000,1.7500365064…	(34,28381000,2.01455139125497)(35,65014000,1.62230817217717)(37,4.737e+09,1.79629138068333)(38,6575300000,1.76774384342402)(40,1787400000,1.96603383417295)(41,621860000,2.11733060946544)(42,2429200000,1.9357717746434)(43,1131200000,2.02462772050401)(44,1612700000,1.90852071005917)(45,743760000,1.96408577162776)(46,918690000,1.97275011273594)(47,648950000,2.05033016334397)(48,143880000,2.021467910…
PYC2	25	20	(69,117370000,1.51004811774696)(71,1718600000,1.57640799853238)(75,615810000,1.68525765578391)(76,497920000,1.59151057981206)(78,485110000,1.61552550952444)(79,597270000,1.65480841160336)(81,243120000,1.59632304661852)(82,142720000,1.51547650650385)(89,30007000,1.58775596592412)(91,98683000,1.78708801159)(92,76024000,1.73916226294237)(93,142950000,1.68247728449696)(94,97011000,1.56381075199484)(9…	(71,1690700000,1.55081636396991)(73,2459300000,1.50932858721002)(75,588060000,1.60931556333981)(76,531650000,1.69932238061753)(78,491200000,1.63580658052484)(79,552860000,1.53176516221982)(81,230350000,1.51247537754432)(87,96631000,1.77239545121056)(88,109950000,1.52264229331118)(91,88549000,1.60356754798986)(92,69278000,1.58483746253975)(93,133450000,1.57066522291794)(94,96224000,1.5511243652776…
GPH1	23	16	(88,73331000,2.65422759519328)(89,942250000,1.67851289724954)(90,2493500000,2.3637311593516)(91,1780100000,2.73428259834416)(92,575880000,2.57089285714286)(93,445390000,1.86535159358378)(95,310010000,1.98928388090349)(96,62469000,1.51231026218316)(97,238640000,1.68996529990794)(98,163320000,1.92899156686273)(99,90850000,1.92568570096231)(100,127620000,2.20342202040781)(101,18139000,1.833982104039…	(88,61576000,2.22875343854061)(90,1633500000,1.54848800834202)(91,1232700000,1.89346113082346)(92,404080000,1.80392857142857)(93,395250000,1.65535871340621)(98,132690000,1.5672170647013)(100,104380000,1.80217199882595)(101,15514000,1.56857590617259)(102,76453000,1.8190535106712)(103,45398000,1.73818822268168)(104,9796700,2.81546729509139)(105,21955000,1.51748686756981)(106,15981000,2.127849382190…
ARG3	23	3	(40,1797700000,2.65178782157187)(41,120140000,1.61253087082573)(42,130200000,2.54844392248972)(43,12040000,Inf)(44,232730000,2.91696434166823)(45,392230000,2.97866038882139)(46,1893400000,3.11148359955301)(47,801430000,3.48720737968845)(48,40865000,2.70682917135855)(49,66286000,2.92163258110014)(50,101500000,3.67420814479638)(51,825520000,2.62695306284805)(52,83592000,2.65987844846788)(53,6467200…	(41,30606000,0.410796735745732)(64,40212000,4.83212766468793)(65,68863000,5.08852434789034)
EIS1	21	16	(20,67165000,1.63446329058477)(23,13092000,2.15357283853139)(29,4485900,1.69240926582661)(32,17887000,1.86989065211483)(34,89288000,1.69894396346684)(35,107560000,1.57587833680077)(36,271440000,1.56332431031504)(37,168100000,1.56009280742459)(42,26951000,1.56419036564132)(46,55476000,1.77671022290546)(47,37657000,2.51314735718099)(51,39872000,1.50007524454477)(55,146720,1.63931129261126)(56,65479…	(20,83638000,2.03533448519213)(23,14734000,2.42367416765364)(24,6253500,1.52005347593583)(29,5080700,1.91681128801026)(32,20407000,2.13332915176985)(33,82654000,1.50039936102236)(34,100370000,1.90980877176292)(35,114340000,1.67521317431945)(36,262560000,1.51218107469907)(37,172320000,1.59925754060325)(44,45777000,1.66886620488516)(46,52104000,1.66871637202152)(51,47228000,1.77682468021068)(55,140…
ASR3	21	13	(23,4639100,2.48385715050597)(25,9918500,2.73387541345094)(29,47981000,1.84769716574245)(31,20401000,2.53712224847656)(33,111230000,1.8550700466978)(34,143870000,2.53922589526818)(35,460660000,2.41069653043069)(36,31203000,2.69479229639865)(37,62415000,2.22560975609756)(38,18606000,1.95759903203746)(40,10555000,2.32832594357311)(41,31131000,2.12541817437018)(42,40692000,3.00022119000221)(43,23489…	(23,5182700,2.77491031750281)(25,9454600,2.60600882028666)(29,46504000,1.79081947011707)(31,16540000,2.05695808978983)(34,85562000,1.51012195767663)(40,7082800,1.56239384113118)(42,32268000,2.3791196637912)(43,161650000,2.14406981987957)(44,22092000,2.75887906488836)(45,22724000,2.40076912512018)(46,37027000,1.82542890948531)(47,8773800,2.40622000383951)(51,53339,2.2473666470043)
APR1	20	16	(48,6278900,1.52116190614628)(78,66272000,2.06172224987556)(79,91850000,2.37528769815615)(80,195390000,1.79751609935603)(82,82450000,2.01530113414157)(84,116620000,2.28747401043506)(85,198130000,4.80035857925086)(87,106790000,1.82547008547009)(88,47355000,1.77472548064311)(89,70831000,1.70005280337942)(90,80793000,2.41058002148228)(94,103600000,1.96152681005756)(96,101350000,1.96803759369296)(97,…	(78,57499000,1.78879417620707)(79,80556000,2.08321911608782)(80,203950000,1.87626494940202)(84,83090000,1.62979090659448)(85,71122000,1.72316712700489)(87,88281000,1.50907692307692)(89,67126000,1.61112711213518)(90,71613000,2.13668098818475)(96,86743000,1.68439551050526)(97,2.35e+08,1.69528206607993)(98,68226000,1.83838111661996)(101,54295000,1.91455975175429)(103,13757000,1.6201097581082)(105,59…
LYS2	19	33	(44,10389000,2.44602453323288)(45,7689600,2.15141849924459)(69,23341000,23.2110182975338)(81,2624900000,1.62351558634339)(82,905490000,1.66747693497597)(83,673280000,1.50517538172632)(84,444950000,1.51240652617267)(91,45204000,1.55431007805247)(92,26999000,1.52459201535942)(95,42742000,1.52139246814266)(97,7042500,1.6106346483705)(100,8198800,1.7015606840445)(102,87845000,3.24402673658555)(103,37…	(44,11276000,2.65486308949215)(45,7770900,2.17416484807789)(69,3182500,3.16477724741448)(80,708460000,1.71088410731966)(81,3290400000,2.03513112320633)(82,1108200000,2.04077122810894)(83,819340000,1.83170508148711)(84,591680000,2.01114887831407)(85,742480000,1.70508669192789)(87,200760000,1.51334237901402)(88,153240000,1.86049899836095)(89,121720000,1.65362460602108)(90,77398000,1.98207380470691)…
CSA1	19	26	(35,7830100,3.91544154415442)(36,15322000,4.76578538102644)(40,47082000,3.5921263447013)(41,67115000,3.88711919379127)(42,101950000,3.69651921682379)(43,129850000,2.68318386576848)(44,76251000,1.97398260329295)(45,84651000,1.7619473815669)(46,192950000,1.81582909843779)(47,264370000,1.79953713157716)(50,109850000,2.31487335103469)(54,70403000,1.66962316503427)(56,117910000,1.74699598476879)(62,57…	(35,5728900,2.86473647364736)(36,7011400,2.18083981337481)(40,26059000,1.98817425803006)(41,39719000,2.30041700451755)(42,72422000,2.6258883248731)(43,124240000,2.56726040418234)(44,75617000,1.95756963860412)(45,101750000,2.1178503038881)(46,251340000,2.36533032185206)(47,359860000,2.4495269212443)(48,173200000,2.36105620458852)(49,423580000,2.15650137460544)(50,154950000,3.26526741686686)(52,531…
LEU42	19	21	(81,13262000,2.87174379073645)(87,4196500000,1.54880974349511)(88,3930900000,1.73205551883675)(89,1669300000,1.65326334554818)(90,745750000,1.91610996916752)(91,539490000,1.65269736237478)(92,81870000,1.50535064170926)(93,244670000,1.51629895884978)(94,105740000,1.83886058118707)(96,90977000,1.95372159945024)(97,62678000,1.91435814422284)(102,46537000,1.80445909267158)(103,30117000,1.609846055163…	(81,14729000,3.18940689894112)(88,4254900000,1.8748182419035)(89,1811400000,1.79399821729227)(90,724560000,1.86166495375128)(91,563950000,1.72762920074748)(92,92979000,1.70961276799176)(93,265410000,1.64483143282102)(94,101840000,1.77103803279829)(95,127920000,1.7860932700363)(96,80378000,1.72610917837048)(97,70230000,2.14501695122324)(101,27498000,1.75313994262034)(102,49991000,1.93838697169446)…
LAP3	19	16	(67,44641000,2.77583633876384)(68,150170000,3.04548865318705)(69,141990000,2.99740347469971)(70,86371000,2.68859143968872)(71,897930000,4.06634362829454)(72,401610000,3.1977864479656)(73,266590000,3.30387904325195)(74,190280000,1.97295840072996)(75,89088000,1.67916313259825)(79,8338800,2.32162147112868)(81,5512300,2.54786226022648)(89,26342000,3.99448033239317)(90,31036000,2.33775233504067)(91,10…	(67,28655000,1.78180574555404)(68,103850000,2.10610639031414)(69,89005000,1.87889214920521)(70,54690000,1.70241245136187)(71,544150000,2.46422425504936)(72,270460000,2.15351540727765)(73,212290000,2.63093320114017)(74,205470000,2.13045912653975)(75,80434000,1.51604938271605)(81,3813000,1.76242200138664)(89,19577000,2.96864100931065)(90,25159000,1.89507381741488)(91,110020000,2.76633728093334)(92,…
PST1	19	16	(38,103340000,1.66725823626214)(40,183430000,4.37968578386897)(49,151210,3.1095893228042)(51,3788300000,4.10709252152041)(52,147450000,2.51978057658458)(53,845980000,4.45956773853453)(54,1213700000,5.1221776746149)(55,598920000,4.04703020474356)(56,191520000,4.47560291643298)(57,859980000,7.24071735286689)(58,68315000,2.57841102094735)(59,467190000,4.81768309031287)(60,775220000,4.46606751929946)…	(40,81165000,1.93794470178119)(49,203840,4.19190984432517)(51,1851100000,2.00687352284308)(52,100640000,1.71984209716834)(53,495310000,2.61101739588824)(54,556820000,2.34994724625448)(55,389490000,2.63186701804176)(56,100210000,2.34179285847822)(57,212600000,1.7900143133788)(58,80593000,3.04181921117192)(59,212650000,2.19285581702312)(60,347590000,2.00247724392211)(62,292090000,2.00928664786407)(…
C6_00930C_A	18	24	(30,6562200,1.76034122002253)(33,123550000,2.50588187570988)(34,20236000,3.10801886067978)(35,14067000,1.68640755748436)(36,60832000,2.44865756953669)(37,140690000,3.46817531923286)(38,18462000,4.24745778309483)(41,12997000,1.85023845113531)(42,24016000,1.93849382516749)(44,15008000,1.5777135348226)(45,14793000,2.52703325987803)(46,18055000,2.58634273517741)(48,3329000,3.27592993505215)(51,343860…	(30,9865100,2.64635978325017)(33,195900000,3.97330845367516)(34,32249000,4.95307868343854)(35,23432000,2.80912077109358)(36,83868000,3.37592078251419)(37,157550000,3.88379431050634)(38,10721000,2.46652556020798)(40,11819000,2.14707431830981)(41,19522000,2.77913018720194)(42,27983000,2.25869723141496)(43,19395000,3.02611870436248)(44,14382000,1.51190538764783)(45,16687000,2.85057824698065)(46,1721…
HSP104	18	21	(20,45731000,1.85145748987854)(43,10049000,0.335895978874887)(74,35700000,2.9438443143399)(82,3160800,2.19881739130435)(83,5356200,2.37357085881415)(102,9013700,2.81616521385947)(106,4058700,2.11434673890394)(107,594840000,1.53048937374569)(108,776290000,1.58468573294956)(109,78894000,1.59863022025896)(110,53326000,1.74176900966815)(111,91566000,1.73789098086851)(112,102050000,1.66487209605847)(1…	(43,18130000,0.606009960891801)(74,33638000,2.77381050548363)(82,4760600,3.31172173913043)(83,5385000,2.38633342196224)(93,2163300,2.37125945412693)(101,11549000,1.85228548516439)(102,11671000,3.64638985221983)(103,225370000,1.70890203215044)(104,22051000,2.38877273564364)(106,2917700,1.51995207334861)(107,873010000,2.24620490917511)(108,1053700000,2.15097883111846)(109,116970000,2.37016473830318…
YHI9	18	17	(55,9163100,2.0459285060397)(56,8318000,2.19930726316068)(57,15733000,2.12898686044466)(58,12772000,2.92539911587531)(60,860770000,1.64193880665344)(62,314110000,1.88213793516688)(63,9264700000,1.81511304415971)(64,1.1886e+10,2.43306312945222)(65,2339500000,2.57924039468607)(66,2569100000,2.49088617413225)(67,9984700000,3.01552354202531)(68,2850200000,2.92061605303876)(69,516940000,2.513443866387…	(55,9915200,2.21385669948869)(56,10896000,2.88093916078369)(57,15929000,2.15550954681389)(58,14805000,3.39105339105339)(59,43328000,1.88022912688769)(60,931150000,1.77619029452159)(62,365390000,2.18940619569777)(63,1.1734e+10,2.29889110928255)(64,1.4256e+10,2.91820191599116)(65,2587300000,2.85243371368723)(66,2.008e+09,1.94686833430289)(67,7210300000,2.17761468998218)(68,1772600000,1.816393241041…
SER33	18	8	(76,50869000,2.19508932424269)(77,47509000,1.97132780082988)(78,206510000,1.87804656238632)(80,952080000,1.5487271248475)(81,1156900000,1.50453871563451)(82,77157000,0.281061489144689)(85,9607000,1.97617970132061)(92,5526600,0.170337494220989)(95,698780000,2.20289398190473)(96,434320000,3.12168475526486)(98,797070000,3.24500264625656)(99,501670000,1.71130820399113)(100,628780000,2.27291787160208)…	(76,46083000,1.9885647708639)(77,42061000,1.74526970954357)(78,202910000,1.84530738450346)(79,1497600000,1.90874330869233)(80,1143800000,1.86059373729158)(81,1377900000,1.79194735610061)(82,441670000,1.60888095585021)(109,75619000,1.63394554883319)
HIS4	17	22	(81,35501000,1.89409379501681)(87,305340000,1.55968738826174)(88,134080000,1.89665171940645)(89,122650000,1.56763251064047)(91,188920000,1.52146251107353)(93,134950000,1.63468759842043)(96,46986000,1.82960165102605)(99,55788000,1.78481620117094)(101,25035000,1.55777487399664)(102,96822000,1.72868646110447)(103,52471000,1.58307437019158)(110,20213000,2.21262574847022)(112,19880000,1.50823154540627…	(81,40324000,2.15141652883743)(84,217800000,1.54621610109328)(85,259550000,1.5420949438536)(87,311470000,1.59099964243755)(88,122870000,1.73807873481108)(89,147270000,1.88230933421951)(91,261250000,2.10397036321173)(92,31323000,1.67466852010265)(93,149940000,1.81626571698525)(96,44809000,1.74483080876913)(99,64112000,2.05112454810123)(101,26504000,1.64918175595794)(102,89036000,1.58967308825367)(…
YDL124W	16	19	(30,9298400,2.24441816119144)(31,302020000,2.3269897526774)(32,159240000,2.39591953417691)(33,242590000,2.2435031906039)(34,111080000,2.09747162899602)(36,46425000,2.15309340506447)(40,1800500000,1.52999660095173)(41,2669400000,1.54434480763668)(42,1912700000,1.7076153914829)(44,9026500000,1.67253423261502)(45,4322700000,1.69524295070395)(46,4157200000,1.90968808856631)(47,904590000,1.95439127147…	(30,14882000,3.59216973617514)(31,598640000,4.61237383465598)(32,311300000,4.68380903660683)(33,402130000,3.71894941274392)(34,112380000,2.12201892029683)(35,64015000,1.63901477328008)(36,39275000,1.82149151284667)(37,581120000,1.51906940269246)(38,1.3101e+10,1.92780835221755)(40,2425700000,2.0612678450034)(41,3545500000,2.05120046282904)(42,2558800000,2.28443888938488)(43,1.278e+09,1.67789200047…
GLK1	16	16	(29,167300000,2.52375923970433)(30,1447700000,2.74825825312755)(31,1775600000,3.33910034602076)(32,3718600000,3.00760271756713)(33,6763500000,3.09925308161114)(34,8587100000,3.15876402427809)(35,6337500000,2.72838815223007)(36,3452800000,2.71062961218402)(37,803520000,2.5945108169196)(38,618580000,2.6934598972394)(40,69016000,2.82817686350039)(41,52516000,2.50996511016585)(42,60449000,4.255773021…	(29,155220000,2.34152964248001)(30,1169700000,2.22051369667977)(31,1435300000,2.69914999247781)(32,3369400000,2.72516984794565)(33,6213200000,2.84708793474774)(34,7321700000,2.69328673901048)(35,5868700000,2.52656276907181)(36,3109900000,2.4414350761501)(37,705300000,2.27736519212141)(38,464080000,2.02072629103893)(40,54199000,2.2209974183502)(41,42703000,2.0409597094107)(42,53509000,3.7671782596…
AMO2	16	4	(23,83972000,2.39694002797363)(54,42178000,1.65455829279774)(56,62495000,1.60775385248643)(57,100710000,1.50120740541991)(59,70985000,1.7055911963286)(73,30979000,1.61475110763617)(75,53154000,1.73467789308792)(79,51729000,1.50440599098444)(85,4915200,1.65072541644277)(92,26759000,1.81146764148389)(98,56980000,1.73984732824427)(108,18638000,2.15727579980555)(111,13256000,1.56083316652733)(113,198…	(48,14921000,0.497632070437567)(53,19397000,1.66041773668892)(108,21505000,2.48911986666049)(120,13090000,2.19009854606903)
GGA2	15	19	(35,22711000,2.04622038021443)(37,133710000,1.6217691365362)(40,47481000,1.79838648587228)(47,36799000,1.57969521356514)(54,19194000,1.92563907058871)(82,11447000,1.98505185031041)(95,538150000,1.74480433161495)(96,397400000,1.73453799484964)(100,232070000,1.89615164637634)(102,6451100000,1.85195498650744)(108,1871100000,1.9259907359753)(111,627760000,2.47920698234667)(115,215370000,1.82439644218…	(35,23491000,2.11649698171006)(72,37326000,1.67456258411844)(82,10577000,1.83418305413935)(95,654330,0.0021214862367474)(96,1896200,0.00827637379424731)(98,979000,0.00973257779103291)(100,0,0)(102,29936000,0.00859390250904289)(104,21625000,0.00495429448555522)(105,9960900,0.00706847856940108)(106,6194800,0.00722181419694797)(108,5024000,0.00517138445702522)(110,1517900,0.00627205487376555)(111,15…
DAK2	15	16	(79,10211000,0.603629699692599)(85,2075500000,1.68043073435349)(87,1520400000,1.60781701088163)(94,236570000,1.58537729526873)(96,213140000,1.60412433205389)(98,216320000,1.65800567180195)(99,70142000,1.60287934186472)(101,117970000,1.54042019769401)(102,123660000,1.70631416271112)(103,93028000,1.76252818248991)(105,164910000,1.52680307378946)(111,56675000,1.54600507378816)(116,65630000,1.8099335…	(85,1.993e+09,1.61363452352036)(87,1455100000,1.53876251810962)(91,809880000,1.51660081271886)(94,224790000,1.5064334539606)(98,212180000,1.62627423928873)(100,234940000,1.62813582813583)(102,128480000,1.7728226073518)(103,90684000,1.71811826225346)(106,118320000,1.53022425700318)(107,158550000,1.60587859942673)(111,60037000,1.63771515862408)(112,52725000,1.77561123459285)(116,72573000,2.00140646…
ECM4	15	14	(66,25086000,2.08667443021128)(67,54085000,1.81535931259021)(68,71994000,1.90248929760583)(69,144110000,1.78860880465676)(70,323790000,1.77399737015122)(71,619860000,1.70169659034755)(72,1144400000,1.77162672611307)(73,662330000,1.62141056084604)(74,2306200000,1.71988962637035)(75,1417200000,2.0812100741611)(76,649560000,1.82522198493874)(77,97522000,2.60148851601889)(78,55815000,1.82569017401544…	(66,25437000,2.11587090334387)(67,66866000,2.24435270029873)(68,79897000,2.11133132498282)(69,170670000,2.11825594816994)(70,350210000,1.91874863028709)(71,706350000,1.93913688025037)(72,1136400000,1.75924205833179)(73,676200000,1.65536488041323)(74,2320400000,1.73047952867477)(75,1281400000,1.88178280343638)(77,72515000,1.93440392669459)(78,50845000,1.66312311919403)(79,106960000,1.8206577245182…
C3_02060W_A	15	12	(40,1.11e+08,1.88173865871025)(41,17708000,1.64282400964839)(42,16311000,1.65704939350225)(43,65660000,1.95976599808978)(44,1.08e+09,11.9076495622836)(45,32618000,2.60028698979592)(46,48668000,2.02555458442585)(47,145800000,2.01852390247954)(48,89315000,2.37773873226313)(49,86028000,2.28166772756206)(50,103620000,2.04410952418528)(51,20835000,2.03050384952734)(52,42154000,2.62005096649885)(54,139…	(40,94153000,1.59613819759951)(43,59147000,1.76537129894938)(44,173370000,1.91150852278992)(45,23066000,1.83880739795918)(46,44302000,1.84384234402963)(47,126070000,1.74537248549792)(48,74513000,1.98368074967388)(49,59107000,1.56765860386166)(50,77053000,1.52002288329519)(51,15739000,1.53386609492252)(52,32965000,2.04891540804276)(55,57371,2.08084581625621)
GAD1	15	12	(54,279210000,3.44291404120991)(55,195010000,2.19808832480444)(56,94232000,2.07130610629973)(57,116460000,2.13770443657189)(58,56517000,2.49325039703547)(59,58419000,1.63808428903906)(60,114460000,2.14264320479221)(62,84992000,2.38126190743024)(63,90143000,2.3834113323286)(64,70092000,2.14788710814206)(65,114540000,1.81033665244192)(66,86662000,1.95656198496376)(67,113400000,1.77509235489324)(72,…	(54,365530000,4.50731839648816)(55,232710000,2.62303027570504)(56,104720000,2.30184200114301)(57,123540000,2.2676627691404)(58,55005000,2.42654843832716)(59,68030000,1.90757928385161)(60,93721000,1.75441782104081)(62,61856000,1.73304942283985)(63,62006000,1.63945955950398)(64,56818000,1.74112095118438)(65,100360000,1.58621779674411)(72,18832000,2.60067392144948)
MES1	15	11	(56,4509100,1.56821896845547)(62,9633100,1.72114920759706)(69,35834000,1.51511563993066)(70,24315000,2.4465462594959)(71,129720000,1.50332023780551)(73,153420000,1.50722074860006)(82,63907000,1.57294051047281)(91,57675000,1.63181869624264)(98,38940000,1.51901696898771)(104,20272000,1.64238839828243)(106,5413000,1.56476743849912)(108,16996000,1.55214611872146)(111,12663000,1.96936236391913)(117,40…	(56,5429800,1.88842903349216)(58,4331600,0.539716161830121)(66,6827500,1.67082690942907)(70,16401000,1.650249031544)(72,109460000,1.51524799623472)(95,74069000,1.97186060751271)(100,20178000,1.64128843338214)(111,10936000,1.70077760497667)(114,29950000,2.14526180073061)(115,21266000,1.70948553054662)(118,902780,1.8977528326081)
C1_11200W_A	14	14	(20,63867000,2.39023203592814)(32,20086000,1.9019032288609)(35,15616000,2.16380994609874)(42,16483000,3.67858418139618)(46,37215000,4.39607819975193)(50,67743000,2.34177959070796)(57,179850,2.6288094716071)(58,17130000,3.04522505866458)(60,16986000,2.88754781130472)(63,27141000,3.57442941618048)(65,84335000,1.94177104439123)(66,107050000,1.63542478268176)(67,71168000,1.58429242447853)(68,67516000…	(19,965370,0.595246022937477)(20,63921000,2.39225299401198)(32,32495000,3.07688665846037)(33,22722000,Inf)(35,19970000,2.76711607476894)(42,15557000,3.47192465631137)(50,74252000,2.56678650442478)(57,124490,1.81963019805598)(60,16117000,2.73982150446239)(63,24799000,3.26599149227588)(66,109110000,1.66689582473991)(67,70532000,1.57013423565816)(68,60407000,1.57408276005837)(77,12126000,0.662514341…
IFG3	14	13	(33,421340000,1.65908017010553)(34,1455200000,2.05894421098802)(35,2240700000,2.41168873103003)(36,1749600000,1.99028518775524)(37,2297400000,2.08022455632017)(38,3138900000,2.00453413372501)(40,2.468e+09,2.08604513566055)(41,1749400000,2.1718457088232)(42,2583200000,1.71174872440527)(43,1430600000,2.47021445591739)(44,1740400000,2.19470365699874)(45,94129000,2.06672521681853)(46,153730000,1.7348…	(33,454050000,1.78787998109939)(34,1414700000,2.00164126943702)(35,1670800000,1.79829942955548)(36,1443400000,1.64196252858134)(37,2053300000,1.85919956537486)(38,2662500000,1.70030014688039)(40,2050400000,1.73307412729271)(41,1703200000,2.11448931706166)(42,2360900000,1.56444238287721)(43,1285900000,2.22036122526505)(44,1585200000,1.99899117276166)(45,82733000,1.81651114282578)(48,5081200,2.8312…
HSP78	13	18	(80,4482700,2.2263223243109)(81,23729000,0.43246642001859)(83,376620000,1.55660260384377)(84,207980000,1.54517087667162)(85,130690000,1.62168534167194)(87,26254000,1.66427892234548)(88,8952000,1.86193556438362)(89,42708000,1.84875113631445)(91,28052000,1.86144658261447)(94,1631200,1.6463796200973)(96,1695400,0.458526031102096)(100,1500700,1.50760483012196)(103,10424000,1.88458200752097)	(80,5123800,2.54472311894711)(81,35357000,0.644389363757313)(82,434890000,2.48494371750186)(83,585540000,2.42008679479231)(84,290040000,2.15482912332838)(85,188730000,2.34188288724268)(87,37502000,2.3773058637084)(88,10925000,2.27230183656066)(89,58570000,2.53538807843816)(90,1875000,1.97187838505789)(91,31174000,2.06861313868613)(92,2688000,2.39871497412101)(93,22176000,1.98141529664046)(94,2371…
CSH1	13	9	(83,550510000,1.93909827404016)(84,2179900000,1.98714676390155)(85,4668100000,1.94723230300755)(87,1.011e+09,2.20074446548684)(88,264860000,2.89142158468156)(89,263400000,2.04265219077162)(90,169040000,2.41161868348218)(91,63604000,2.44273753744527)(93,68224000,2.69681397738952)(94,11918000,1.93927362665972)(95,22916000,2.32713535689986)(96,11570000,3.67768595041322)(102,7300300,1.72290663645804)	(87,833410000,1.81416661224667)(88,173750000,1.89679264644877)(89,201990000,1.56642109344707)(90,127330000,1.81656061859788)(91,44666000,1.71541593056302)(93,41810000,1.65269981816744)(94,10372000,1.68771153345483)(95,16954000,1.72169020949905)(96,6000400,1.90731087094723)
OSM1	13	8	(29,2492500000,1.7389939300914)(30,1925800000,1.96528252594626)(31,664830000,1.69219609040929)(32,73919000,1.80784093132459)(33,22069000,2.23352360132783)(34,1.415e+09,1.80814495827849)(35,925390000,1.82601917992028)(36,802780000,1.63846028247204)(37,388650000,1.94939058032803)(53,5388600,2.18604462474645)(54,372600000,2.06106870229008)(55,112190000,2.14152095899824)(56,4532200,2.41485507246377)	(30,1564900000,1.59698339643437)(31,627510000,1.59720525351252)(32,70596000,1.72657014282919)(35,775320000,1.52989462883302)(37,344950000,1.73020013041079)(54,331050000,1.83123133089944)(55,122830000,2.34462090555089)(56,4792800,2.5537084398977)
SIS1	12	32	(29,333330000,1.65080229793978)(32,76498000,1.81326443538447)(34,409880000,1.53105972881103)(41,26244000,2.20371147871358)(42,108820000,1.69032899437696)(43,73791000,1.69490318579599)(44,41323000,1.53634234301223)(46,72250000,1.89448567008417)(54,2764000,1.60046323103648)(58,58289000,2.30073021511743)(69,70128000,1.76520338300443)(75,28618000,4.1886947103422)	(29,593470000,2.93913431061807)(32,77482000,1.83658860339433)(33,1949300000,2.55357891427374)(34,648850000,2.42370475514549)(35,188120000,2.20322308629251)(36,9.17e+08,2.30390432641576)(37,355720000,2.35951180684532)(38,488550000,1.84442011476895)(40,17401000,1.83626520899507)(41,50939000,4.27735326223864)(42,178480000,2.7723756562801)(43,115080000,2.64326894365712)(44,46382000,1.72443023385508)(…
ARO8	12	19	(54,632960000,1.62605970302625)(56,473200000,1.67884765486412)(57,813880000,1.61625228373977)(58,355310000,1.50906774262051)(59,420930000,2.04951796669588)(60,244490000,1.63922225947033)(62,270410000,1.5384309040223)(63,157900000,2.40561869648679)(64,120220000,1.67741035300684)(65,107840000,2.55194282739363)(66,44460000,1.61314901491238)(68,15961000,3.28334567596478)	(42,56539000,1.97096144460713)(43,108100000,2.23939343718926)(45,837630000,1.68496540070808)(46,1.0724e+10,1.53932277835991)(47,9454900000,1.81111004693037)(48,2069400000,1.83181375586439)(49,1211900000,1.86500669426448)(50,921970000,1.79155493373751)(51,7553500000,1.89196974251077)(52,4320200000,1.87916485428447)(53,638140000,1.92338296461511)(54,770730000,1.97998766891024)(55,961450000,1.678509…
HSP10	12	18	(25,3907900,2.38796211426826)(48,8150300,2.14939739972046)(49,22668000,1.59017888460189)(55,18779000,1.57001922916144)(56,9375900,1.63699694456569)(95,29904000,1.72755632582322)(99,29731000,2.01771292840176)(102,20040000,0.515617763598003)(104,18877000,2.86327508797476)(106,11391000,1.94801197092775)(109,20086000,1.98694232861806)(112,33452000,1.66353374111095)	(25,3247100,1.9841735410938)(29,7004700000,1.69543749243616)(30,2846500000,1.55716630196937)(31,8.775e+09,1.68267847897371)(44,288860000,1.61329237643116)(45,170560000,1.65415575598875)(48,8205700,2.16400748964899)(52,4119100,1.52593168852338)(53,7599600,1.56046077082606)(55,24459000,2.04489591171307)(56,9710400,1.69539938891314)(99,30099000,2.04268747879199)(100,124710000,1.66606548835718)(104,1…
GRP2	12	13	(23,3.2405e+10,1.67217090665153)(24,3.6184e+10,1.65359656338543)(25,7718100000,1.82095080806889)(29,1966200000,3.47323794382618)(30,548500000,3.40640914172153)(31,107200000,2.83163400073961)(32,308150000,3.21066505516947)(33,138910000,3.21573257402134)(34,157640000,3.48776494535156)(36,23554000,3.11981774351638)(37,21915000,3.16357022216448)(119,10990000,0.636400486420754)	(23,4.6318e+10,2.39011300892719)(24,5.1771e+10,2.36591719221278)(25,1.086e+10,2.56222720301994)(30,350220000,2.17500931561297)(31,79454000,2.09873738707803)(32,147680000,1.53870198068287)(33,69246000,1.60302798805473)(34,95723000,2.11785919730962)(36,17400000,2.30469681316061)(37,19879000,2.86966061813405)(110,20681000,0.545154997891185)(117,60847000,0.62547671179367)(119,9648200,0.55870056170015…
TFS1	12	12	(78,4019500000,1.55367013258088)(79,2.0273e+10,1.71369399830938)(80,2764800000,1.92494604191325)(81,433650000,1.94044209772687)(82,67336000,2.20383583164234)(83,120240000,1.79484117506568)(84,11158000,3.4980249545426)(85,710490000,1.73510305753639)(87,7616100,2.22810251009303)(91,15863000,5.17553017944535)(92,12892000,2.60465492160983)(97,28542000,2.3785)	(78,4099500000,1.58459278729079)(79,1.9288e+10,1.63043110735418)(80,2363400000,1.6454779642136)(81,373830000,1.67276713799893)(82,64107000,2.09815408784447)(83,128640000,1.92022928110819)(84,13068000,4.09680857734027)(85,746790000,1.82375207580346)(87,8891400,2.60119361067228)(91,14031000,4.57781402936378)(92,15260000,3.08307742039761)(97,34858000,2.90483333333333)
PST3	12	7	(34,9296400000,1.71153987775241)(36,776830000,1.51493818011623)(37,437460000,3.71705327555442)(38,1635100000,2.86151799933498)(40,103640000,2.06487089576028)(41,29293000,2.00389930223013)(44,34791000,1.86456937670829)(47,47173000,1.79720359646449)(48,3768700,1.60890539617486)(50,2334700,1.73751581454194)(54,11826000,1.69056366417452)(65,28061000,1.78949046616925)	(34,3402900000,0.626500478680315)(35,3101300000,0.449053762506697)(38,873970000,1.52949720865928)(43,434920000,0.519220667589895)(46,176360000,1.84326595455591)(63,31063000,0.477789399206325)(67,20594000,3.25216347672289)
FMP41	11	16	(20,32388000,1.67483710828421)(23,75762000,2.05017048222114)(24,1.9341e+10,1.52255372746595)(25,2597800000,1.50413988767298)(29,73767000,2.08234297812279)(32,763260000,1.51765688379862)(33,1522200000,1.52618333851352)(34,3.026e+09,1.63735728586115)(44,14845000,2.38049421914337)(46,14638000,3.70666734192601)(103,66900000,1.93458835776872)	(24,2.2285e+10,1.75431000551051)(25,3017200000,1.74697469746975)(31,320210000,1.61428715466828)(32,940320000,1.86972083035075)(33,1679800000,1.68419575090987)(34,3399100000,1.83924030084952)(35,924400000,1.6799331225239)(37,29789000,1.65595641781088)(38,116960000,1.51418251492045)(40,51453000,1.75075708598455)(41,18976000,1.66470743047636)(44,11053000,1.7724218662305)(46,13024000,3.29796662530703…
LYS22	11	13	(37,44681000,1.52609467859826)(40,33961000,1.69297108673978)(42,54900000,1.55625478357003)(53,127270000,1.57625523271655)(59,82644000,1.95463683451196)(60,372370000,1.81157869131598)(63,686050000,1.82324332943553)(68,1505900000,1.57962090776541)(69,733090000,1.50321932414698)(74,18371000,2.05280918964824)(77,329460000,1.74696431412058)	(37,56921000,1.94415602158617)(40,38267000,1.90762711864407)(44,25784000,0.648425711699024)(60,348680000,1.6963269277548)(63,703880000,1.87062825555437)(66,1955600000,1.57913436692506)(67,1139700000,1.70836268793189)(68,1589400000,1.66720862660359)(69,854520000,1.75221456692913)(71,140770000,1.82439087610161)(72,90066000,1.61884391401251)(74,32103000,3.58724802216958)(77,400790000,2.1251922159181…
YBR056W	11	9	(30,3888100,2.05209267957988)(69,43137000,2.87120607028754)(70,16549000,3.08025909243197)(72,298410000,1.76209034543844)(73,205060000,2.07811423243747)(76,2888900000,1.62407240836519)(79,888620000,1.89774693005873)(80,498220000,1.62175710426093)(81,132380000,1.82366717178675)(82,80275000,1.64619391354278)(85,18586000,1.60750735166926)	(30,3766500,1.9879136538766)(69,25210000,1.67798189563365)(70,27576000,5.13271041953617)(72,263750000,1.55742545025096)(73,178160000,1.80550488467307)(79,755550000,1.613561131874)(80,492740000,1.60391914325706)(84,17463000,1.73864994026284)(85,24268000,2.09894481923543)
MRF1	11	2	(35,12866000,1.9688738580195)(36,119340000,1.65872100296051)(37,238120000,1.87717776901853)(38,119930000,1.93779285829698)(43,39444000,1.61022207707381)(47,4269800,2.59184168993566)(48,1652900,1.54548854604956)(59,1.59e+09,1.5651146766414)(60,526160000,1.80810996563574)(62,9585100,1.76827288492049)(64,69422000,1.91308421516755)	(47,4075900,2.4741410707782)(58,17395000,1.61573472041612)
AIM2	10	18	(33,329990000,1.64673885922451)(35,935230000,1.50848414464983)(37,774800000,1.70585645090269)(49,4155800,0.562012306443979)(52,3564500,1.53259093645197)(57,214230000,1.82946199829206)(72,68841000,1.58543101264365)(93,43098000,1.54878355553958)(99,15931000,1.66675385275316)(112,4575600,2.31993104497287)	(30,356120000,1.61045538823317)(31,227940000,1.66379562043796)(32,162910000,1.5652382782475)(33,431630000,2.15394979789411)(44,321490000,0.590052307974672)(45,104860000,0.514296924812399)(60,46866000,0.423398681000994)(75,162480000,3.61653348765776)(76,149210000,2.83733931695444)(78,72275000,2.88569032979318)(95,88388000,1.80741467803611)(97,42109000,1.88956697330043)(100,11386000,0.3688968086829…
GDB1	10	11	(87,1223400000,1.78195324448329)(88,2312100000,1.62617808411872)(89,1093600000,1.98839978908707)(90,914520000,1.77804565073687)(91,130730000,1.77102525197789)(92,25013000,1.78511276049101)(93,129230000,1.69943321541759)(95,29273000,2.28463279481776)(98,12370000,2.22983325822443)(100,9321200,1.85662782591375)	(66,50100000,0.614806906453632)(87,1268600000,1.84778967300269)(88,2634500000,1.85293290195527)(89,1106700000,2.01221840397098)(90,959730000,1.86594470583661)(91,132490000,1.79486832123117)(92,24148000,1.72337996003426)(93,157550000,2.07185408255855)(95,24915000,1.94450948255678)(98,8843600,1.59415953132041)(100,7681000,1.52992729807788)
ADH2	10	10	(30,52772000,6.00507516016341)(31,68274000,5.5633963494133)(32,174060000,4.86160377621987)(33,104700000,5.46964789468185)(34,50706000,4.42460732984293)(35,94678000,5.65410570319498)(36,102540000,4.70820515175169)(42,28414000,9.52626814631039)(43,125830000,6.92172286704439)(44,8501500,5.27781226719642)	(30,37394000,4.25516903924715)(31,46693000,3.80484028683181)(32,120400000,3.36284668882496)(33,73655000,3.84782154424825)(34,33482000,2.9216404886562)(35,62252000,3.71764705882353)(36,72318000,3.32053813306396)(42,18936000,6.34861031950917)(43,79311000,4.36278123109082)(44,5357900,3.32623541097591)
TRX1	10	8	(24,13188000,2.13211756717431)(42,2228900000,1.59025399543379)(49,168050000,1.71128603578375)(60,85891000,1.71892010886968)(65,64094000,2.15434775301671)(66,68013000,1.51143358741305)(67,64495000,1.76471393000794)(88,6782800,1.57172981114587)(95,14675000,2.13908809981925)(98,37025000,1.54360877178354)	(24,10684000,1.72729330358586)(25,6693300,1.82652476463365)(30,20408000,1.54875920163922)(60,80263000,1.60628802433557)(65,61491000,2.06685489563376)(66,68707000,1.52685615235894)(67,72957000,1.99625140230388)(97,10062000,0.591499617894304)
C2_00180C_A	10	5	(56,2303200,2.4046271742081)(57,470580000,3.35840707964602)(58,185590000,3.25305428476276)(59,31408000,2.02345058626466)(62,263810000,2.67133136214508)(63,125100000,2.71802894016425)(64,121930000,2.45821656821435)(65,125010000,1.99358913022677)(66,65935000,2.11574252342446)(67,47255000,2.62819799777531)	(57,220690000,1.57500713673994)(58,122670000,2.15018141662723)(59,24824000,1.59927844349955)(63,69817000,1.51690348933212)(67,28583000,1.58971078976641)
GRS1	10	5	(65,29114000,2.88714795715986)(71,14187000,3.18830482953907)(78,12498000,0.661760033887536)(79,22958000,2.49334795877364)(91,75457000,0.222239566459518)(92,36162000,0.291135979389743)(95,9539000,1.57836388907274)(96,13041000,1.89296289844975)(103,47700000,1.73492398341456)(105,6070100,1.58459289424909)	(65,6127600,0.607655692185641)(71,8082800,1.81648201002315)(79,14283000,1.55120171161093)(91,53503000,0.157579595322946)(92,25820000,0.207873762176958)
APE3	10	2	(64,23743000,2.41021216120191)(66,13632000,1.9018122462646)(67,12528000,2.61610424323421)(71,8962300,1.51449042702401)(75,36138000,1.58472197860025)(76,21667000,1.76786879895561)(77,16006000,2.3979744711452)(79,13539000,2.26113532742121)(80,14355000,1.56222792965349)(81,21927000,3.01995675348107)	(68,7692600,1.62596436346727)(79,10271000,1.7153498004242)
NPC2	10	2	(80,17852000,2.71893752474946)(91,27568000,2.41612620508326)(94,64158000,1.56907725794223)(97,234780000,1.59508118758068)(98,384970000,1.53735873168004)(99,392130000,1.76072021911903)(103,216090000,1.91348623040822)(104,196880000,1.50508370919654)(107,137810000,1.5625425189351)(110,83572000,1.62905206526189)	(72,10081000,2.47891410726142)(92,2531400,0.195038138531474)
YDR109C	10	2	(75,14479000,2.05399194234807)(77,8163600,1.56904803090584)(78,21015000,1.52581137007188)(80,18425000,1.65632865875584)(90,34068000,2.0994638565354)(91,35779000,1.94039806930962)(100,12251000,1.50976646743484)(101,13510000,2.241356427102)(104,5284600,1.71566781377833)(110,1509500,2.21490198380092)	(74,4060300,0.613801965230537)(104,4778300,1.55129537043049)
CAR2	9	34	(76,105200000,1.65959393585638)(77,15736000,1.55233303738779)(83,10870000,0.585132152661894)(91,176710000,1.52520283100293)(95,4291600,2.12266297358789)(100,16396000,0.653409317339497)(102,30155000,1.61637006861063)(110,12043000,1.615447557982)(119,4370400,1.72056218259124)	(33,3415000,0.468064692982456)(34,37496000,0.582290275491505)(35,142980000,0.599572273241917)(36,307140000,0.556887204685149)(37,397670000,0.561688724417012)(38,664010000,0.629453028723102)(40,1.4427e+10,0.585844229675952)(41,6033500000,0.604032556789172)(42,8186900000,0.612013156911116)(43,9740500000,0.612725671510348)(44,1.3531e+10,0.63900826446281)(46,1.6894e+10,0.518157281315176)(47,2.6972e+1…
NHP6A	9	19	(25,2604900,1.58150689089916)(78,48669000,1.96206409997984)(79,139520000,2.26335512548059)(80,98269000,2.08086818422446)(83,1.714e+09,1.68452088452088)(87,56348000,1.51314482128951)(90,55008000,1.55350334660679)(113,28195000,1.52405405405405)(120,22464000,1.65675934803452)	(55,32725000,0.462668419787646)(81,386710000,0.639835205744635)(95,16696000,0.574061339568147)(96,1351200,0.330649700232473)(97,32437000,0.46474675836378)(98,27401000,0.489469641485504)(100,28232000,0.476738884479643)(101,29246000,0.421205749344701)(102,41542000,0.664991195773971)(104,43672000,0.573876478318003)(106,20200000,0.437134819303181)(107,15524000,0.496117094372184)(109,13052000,0.462804…
ARO4	9	16	(37,30097000,1.55003347582016)(50,9.043e+09,1.56469529708966)(51,8574300000,1.50141836520277)(59,677850000,1.50339336408801)(60,629290000,1.5432474188881)(65,1165100000,1.57622739018088)(66,801700000,1.60613042171692)(68,157750000,1.67978192118069)(70,25059000,1.55907422385367)	(33,3547700,0.575430230483513)(41,2456700,0.657680569684639)(46,920800000,0.658231467581671)(57,446400000,1.74443141852286)(58,177040000,1.59639314697926)(59,973270000,2.15860095812633)(60,953540000,2.33842607352184)(62,1875400000,2.283953624318)(63,1163200000,2.37538034266577)(64,1706600000,2.43313373253493)(65,1879300000,2.54244625728858)(66,1362700000,2.73004106981869)(67,712360000,1.926026063…
DQD1	9	13	(35,157670000,1.55831191935165)(38,553140000,1.53453919991122)(40,34639000,2.01412954994767)(43,40807000,1.59073012902974)(82,9505100,0.585686117444082)(91,67599000,1.69141270079568)(92,35429000,2.14539178878527)(101,7475600,1.62276683960319)(109,14229000,1.89887100648571)	(35,171670000,1.6966791856098)(36,308730000,1.65034479072005)(37,1257600000,1.72156057494867)(38,675300000,1.87343949397991)(40,29389000,1.70886149552274)(79,620940000,1.83677453706443)(80,546440000,2.02242866131241)(81,146190000,2.32239308635699)(82,30038000,1.85088421960688)(91,73528000,1.83976379922934)(92,40074000,2.42666828145816)(101,7805300,1.69433650986606)(109,14953000,1.99548936397363)
LYS12	9	13	(32,8968900,1.9007141797529)(36,4774700,1.51510439804531)(42,52475000,1.56064120866048)(43,9992300,1.64179619466991)(44,57583000,1.93777762821376)(45,69544000,1.63053621251553)(46,21468000,1.65087665333743)(51,873100,1.68496825366193)(58,25757000,1.62617589494286)	(32,10054000,2.13067158327505)(36,14223000,4.51323221425398)(37,16179000,1.76343640664)(42,77905000,2.31694622888413)(43,16822000,2.76395780618448)(44,76820000,2.58513931888545)(45,123270000,2.89020187099951)(46,35529000,2.73215933558905)(47,22394000,1.93887445887446)(51,1263200,2.43780998514001)(54,15004000,2.02262034752834)(58,33405000,2.10903466127912)(62,20418000,1.52407255355677)
LYS9	9	13	(68,2.5247e+10,1.61995508501765)(69,2.0077e+10,1.66780196045855)(70,1.1169e+10,1.62801545076889)(71,8385300000,1.60832038667357)(72,2551200000,1.61182714177407)(73,297460000,1.55868790609935)(74,513810000,1.56725841874085)(77,231200000,1.63565617262115)(114,7192000,2.52581302240641)	(65,193940000,2.05064763415279)(66,395100000,1.81646820835824)(67,1.2733e+10,1.62963626590217)(68,3.3401e+10,2.14315046519089)(69,2.6517e+10,2.20277454726699)(70,1.4655e+10,2.13614168063552)(71,1.122e+10,2.15202255595834)(72,3317200000,2.09577963103361)(73,395140000,2.07053028715154)(74,633870000,1.93347364568082)(75,68709000,1.92332885455156)(77,258320000,1.8275203395826)(114,10783000,3.78696354…
ASR2	9	9	(32,12480000,3.29166007279633)(33,39320000,4.65391534892529)(34,46579000,9.37863686700896)(41,14755000,2.42680921052632)(42,9749800,Inf)(65,30421000,4.09749067252131)(66,23549000,4.20630526033759)(69,24056000,2.60747035487437)(77,166840000,3.93806354151914)	(20,5865300,1.56237180682454)(32,15644000,4.12618030279053)(33,53836000,6.37202916390493)(34,46424000,9.34742776603242)(41,16154000,2.65690789473684)(65,21021000,2.83137804237437)(66,15382000,2.74752165758685)(69,17565000,1.90389993279716)(77,118200000,2.78997309163008)
YJL068C	9	9	(57,6083300,0.592683164458301)(64,1.045e+10,1.52543609955478)(66,1093900000,1.66587984466611)(67,448160000,1.61813980358174)(69,335520000,1.60022893117756)(70,273670000,1.72989886219975)(73,80851000,5.16256944001022)(74,73218000,2.38386403594452)(77,62510000,4.21681057744199)	(57,6001500,0.584713561964146)(58,58290,1.55307470958116)(59,170800000,1.60330423354923)(60,178230000,1.99914753289289)(64,1.0725e+10,1.56557915480622)(65,4558200000,1.5464631043257)(66,1090700000,1.66100662453362)(67,442640000,1.59820912767187)(73,26518000,1.69325075027137)
C6_04420W_A	9	8	(23,22090000,1.52492061300566)(38,23570000,2.24926042561313)(50,1791900,1.77591674925669)(56,70916000,1.53471260387812)(57,21262000,2.36654645830551)(60,59477000,1.89085995867112)(62,190040000,2.40840483100359)(63,90439000,2.3273630304434)(64,13715000,1.90873159462243)	(29,34590000,0.577732495991448)(38,24897000,2.37589464643573)(43,11799000,2.16138486902363)(44,18919000,1.72382687927107)(57,18817000,2.09440808512533)(60,50420000,1.60292481322524)(62,173670000,2.20094541675643)(63,78451000,2.01886306904449)
C7_03030W_A	9	8	(31,37922000,2.15784681916467)(32,18732000,2.05403745778324)(33,1516600000,1.67559744119499)(34,3508400000,1.80491820146106)(35,3685200000,1.82598354969775)(36,1069800000,2.00224592925323)(37,344380000,3.06988768051346)(38,121760000,1.62009686518708)(42,40905000,1.79148600709499)	(31,44802000,2.5493342437692)(32,23457000,2.57215228738103)(33,1374800000,1.51893140060324)(34,3249400000,1.67167404053915)(35,3290400000,1.6303636904172)(36,1.071e+09,2.00449185850646)(37,262120000,2.33660188981993)(42,38150000,1.67082731134761)
BMH1	9	5	(68,296140000,1.75075376884422)(69,217950000,1.67537858405719)(70,88600000,1.75713464093767)(71,112250000,1.50602409638554)(72,28177000,1.91928342755943)(106,231530000,2.00510955226466)(111,51474000,1.56194811106054)(113,59741000,1.52443287657251)(116,78261000,1.56406259368068)	(68,274170000,1.62086905113804)(69,208350000,1.60158351910216)(70,84450000,1.67483093032941)(72,24316000,1.65629044343028)(101,25792000,0.632746185172465)
HNT1	9	5	(51,37624,1.63561274616354)(52,2719200,2.08799815710666)(53,33913000,2.0126409495549)(56,240970,2.40129546586946)(65,43472000,0.646001129372604)(79,20066000,0.4945165980728)(83,36732000,0.619761085239927)(116,9548000,0.569587782616477)(118,18429000,1.60112945264987)	(46,4436500,0.587056052506219)(64,13560000,0.433545416759919)(83,37863000,0.63884389552541)(102,14549000,0.635105639951109)(103,29376000,0.651078259713203)
MCR1	9	5	(32,9649100,2.00763597020515)(38,12450000,1.97421625993055)(40,10200000,2.08137779047464)(43,7942000,1.50189107413011)(44,14746000,1.59128923996676)(45,14069000,1.56469999443919)(70,122030000,2.31718663957617)(71,236820000,3.12753397340236)(72,169850000,3.171802054155)	(40,7781400,1.5878463861568)(43,8173400,1.54565052950076)(44,15132000,1.63294376638933)(45,13719000,1.52577434243452)(54,3588500,1.56273135043331)
VAS1	9	5	(83,32663000,2.10471035504865)(90,3900800,1.56784565916399)(91,45252000,1.81000759969601)(92,4092300,1.58591691210665)(103,2218100,1.51727204323141)(110,26140000,2.91881148318948)(112,64411000,1.67318682460515)(116,10132000,1.98764100049044)(120,6742700,0.468829091920456)	(83,24678000,1.59017977962498)(91,44517000,1.78060877564897)(104,1481100,1.5674342801507)(116,10289000,2.01844041196665)(120,8745500,0.608086497010152)
C2_09980W_A	9	4	(58,31798000,1.9087580286932)(60,102620000,2.19710107692637)(62,71104000,2.41628436469909)(63,41633000,1.79863481228669)(64,21566000,1.79507241551523)(66,24054000,2.20153761669412)(68,17203000,1.69470988079992)(69,9238800,2.35437425142071)(78,26277000,0.131175119808307)	(60,79693000,1.70623247050763)(62,44336000,1.50664355863663)(69,6519700,1.66145103335797)(78,25522000,0.127406150159744)
IDH2	8	19	(30,368370000,1.78716281777605)(32,130720000,2.22870100421121)(33,90265000,1.68094377921377)(100,24950000,1.60988514647051)(102,17158000,2.36897332523334)(108,28628000,1.54930187249702)(112,5289300,0.592373166088028)(115,2251200,1.880387570999)	(36,106480000,0.401326699834163)(37,3.719e+09,0.475776222702675)(38,3.719e+09,0.450929990057473)(40,564210000,0.487522682104899)(41,131370000,0.449466265225127)(42,363890000,0.426115671510709)(43,243380000,0.532525217162987)(44,244170000,0.495988137073676)(45,59832000,0.4674375)(46,129870000,0.452020465699071)(47,79928000,0.473366893692627)(48,8247800,0.54076842381327)(51,251840,0.437769434014741…
CAT2	8	10	(78,708730000,1.60415110567891)(79,242590000,1.50855046327965)(80,62256000,1.79920235824519)(81,16747000,1.61588189888074)(87,165810000,1.55310977894342)(88,22157000,1.5204144651067)(92,1983200,2.15326485852642)(98,3126400,2.31208401124094)	(76,4.166e+09,1.63931845905639)(77,918420000,1.82128621571777)(83,7053300,1.65411223939401)(84,189370000,1.5529768738724)(85,2211700000,1.60524023806068)(87,176440000,1.65267890595729)(88,27528000,1.88897275783984)(90,36022000,2.09369369369369)(92,2107600,2.28833250092289)(98,2488100,1.84003845584973)
MP65	8	10	(32,10054000,0.65108146613133)(41,376830000,2.72374412721359)(42,1971400000,11.1064788732394)(45,241720000,1.95597993202784)(52,2882100,1.52953351377169)(54,126300,1.60482846251588)(55,127950000,2.91099786140055)(74,64807000,1.80500779857397)	(32,4015700,0.260050511591763)(33,11629000,0.297569089048106)(34,27676000,0.24697483490987)(35,43364000,0.348697330331296)(36,47635000,0.35735183795949)(37,40832000,0.468294473180186)(38,40913000,0.479355594610428)(40,67245000,0.648207056101793)(55,67328000,1.5317832279201)(74,66849000,1.86188168449198)
C2_06720W_A	8	9	(70,5090200,1.55028324297984)(71,521580000,1.92181282240236)(72,41152000,1.84422335753339)(76,801430000,1.98094272931755)(77,118930000,1.86805937328202)(79,194520000,1.69059621067269)(80,366930000,2.12086006589215)(81,18197000,4.84078635843686)	(70,7046900,2.14622038131205)(71,725250000,2.67225497420781)(72,52726000,2.36291117683965)(76,1017800000,2.51575747089502)(77,213210000,3.34893583601665)(78,71314000,2.43184995737425)(79,252400000,2.1936381018599)(80,488630000,2.82428761343275)(81,20652000,5.49386821313612)
CDC19	8	9	(32,41193000,6.38987993671082)(58,87413000,1.67573422283567)(68,81752000,1.54584475749267)(72,79105000,2.34656343626709)(80,9115200,0.619660095173351)(112,35548000,1.62416046054736)(113,17261000,1.75213675213675)(114,20058000,1.6863965024382)	(32,10862000,1.68491918220457)(53,193100000,0.631954444298992)(55,120570000,0.659176644251271)(59,42279000,0.596108565385971)(65,67464000,0.647695852534562)(69,113400000,0.637007077856421)(80,6024400,0.409544527532291)(110,16275000,0.653089887640449)(116,10785000,0.666357738646895)
TRP99	8	9	(54,1304900,0.563939668957172)(58,5631700,0.501263907432132)(65,69171000,1.55983763671214)(95,18781000,1.67105614378503)(96,18557000,1.50454029511918)(105,9198800,1.6004314769386)(116,34445000,1.62461088576549)(117,13979000,1.7254829352589)	(54,1280400,0.553351484506677)(56,12309000,0.624251952530683)(58,3719200,0.331036938139742)(78,56021000,1.61891688822101)(95,22592000,2.01014325117893)(103,12650000,1.64677089706706)(109,29069000,1.65654205607477)(115,1506600,0.496932515337423)(117,13946000,1.7214096155033)
YHR112C	8	9	(38,63693000,1.83516293543089)(59,8370200,1.78896298196119)(76,1355800000,3.20557985577491)(77,1239700000,2.20410703173615)(78,1890900000,2.50809104414261)(80,2606700000,1.95904103411995)(107,526430000,2.27330828691109)(116,8835900,1.53180313090512)	(38,68548000,1.97504826115769)(59,17069000,3.64815764725998)(76,67350000,0.159238680695118)(77,3.62e+08,0.643612765579163)(79,7443900000,1.62229486760379)(80,2.091e+09,1.57147151660905)(103,7197400,1.81007469255338)(107,26041000,0.112454117545451)(116,9447700,1.6378655756462)
ASN1	8	6	(72,16231000,2.54153422169331)(74,87174000,1.51401576991212)(75,137860000,1.68840553085694)(85,11840000,2.12224412977236)(89,9347200,2.34430176565008)(90,14723000,1.50303710887652)(98,34326000,1.77514609298237)(107,25599000,1.61752811828636)	(75,132340000,1.62080072503705)(82,9156800,1.70042711234912)(85,10207000,1.82953934396845)(89,9781400,2.45320024077047)(98,29685000,1.53513988726276)(104,36287000,1.66538161457616)
ENO1	8	6	(21,47431000,1.68751556551749)(43,5.9405e+10,1.52258047980316)(50,5245300000,2.3557441839576)(51,5402400000,1.62820976491863)(67,3834200000,2.30282282282282)(70,2644400000,3.97809669946144)(71,1246800000,2.70590533237841)(114,19746000,2.40455923720454)	(33,13138000,0.576430326430326)(41,1.4281e+10,0.598232238605898)(50,3429900000,1.54042037186742)(61,15064000,0.484965552765437)(117,735700,0.494588235294118)(118,447840,0.432737462556769)
BNA6	8	5	(23,169340000,1.82744293962122)(42,83858000,1.7426487396355)(43,260170000,1.679382907307)(68,8694700,0.536809285670186)(70,9801800,0.494515917461278)(71,264750000,2.13904823462875)(72,150900000,2.11421526045899)(75,16292000,1.58021338506305)	(23,155610000,1.67927480710085)(24,1468200000,1.62869123422004)(25,17017000,1.76301775760966)(64,15094000,1.64625301296803)(75,15548000,1.50805043646945)
C1_02970W_A	8	5	(40,30557000,1.51549868571145)(54,7522900,2.76313083082348)(55,18675000,2.00474483113983)(56,84897000,2.61809603108521)(57,360190000,1.56556700134742)(59,1054500000,1.62413171715927)(62,37443000,2.2073336084419)(63,14065000,1.53231868742442)	(40,32751000,1.62431185835441)(54,4376200,1.60736061118049)(62,28133000,1.65849201202617)(63,21182000,2.30768392726797)(73,210360000,0.642850594383156)
YPR127W	8	5	(42,62192000,2.31085349087801)(43,18071000,1.67122907611209)(44,96173000,3.24634599156118)(50,137820000,1.99556926284697)(51,326250000,1.56700288184438)(53,74735000,1.68454863067734)(56,13100000,1.78668848881615)(57,12474000,1.95563220192835)	(42,94329000,3.50496042804593)(43,32044000,2.96346989734579)(44,118610000,4.00371308016878)(50,116430000,1.68585204812997)(51,312950000,1.50312199807877)
FOX2	8	4	(107,1.934e+09,1.7113529776126)(108,344660000,1.70725183277194)(109,151240000,1.82172970368586)(111,36604000,1.80341922451594)(112,8894400,2.41807356659326)(113,8206500,1.67141896983645)(114,13329000,3.0555682912292)(115,6386800,2.96701663105082)	(111,34348000,1.69226979356555)(112,8097400,2.20139738466139)(114,7336300,1.68178900554766)(115,4222200,1.96144197714392)
RAD23	8	4	(50,24576000,2.06174496644295)(52,71995,0.617505789518827)(64,10626000,1.67785128925803)(65,16621000,2.16070407155114)(100,9895800,1.53494648673802)(105,98443000,1.57234582887444)(117,1774600,2.23633637039557)(119,1548800,1.51679561257467)	(52,63053,0.540809674929239)(65,16013000,2.08166502001976)(101,2797800,0.62863434143711)(103,410520000,0.62457400194742)
KRE9	8	3	(32,97006000,1.56736843806046)(36,218620000,1.51158127636037)(55,10923000,1.78078841827252)(56,527220,1.88805328749463)(74,36603000,1.53897578203835)(75,41310000,1.7061082889357)(76,33447000,1.87021919033773)(80,5969400,1.88172619235255)	(32,104570000,1.689583299672)(33,240640000,1.57137260023508)(76,34458000,1.92675016774771)
RNA14	8	3	(90,29168000,1.53394688403892)(92,19186000,1.50667504319146)(100,1089500,0.553579594532798)(108,2104500,0.61623378524787)(109,6395400,1.6457539886773)(112,9674600,1.60005953956073)(113,2506800,1.51239819004525)(116,7500000,1.93848539674334)	(92,24873000,1.95327469765981)(100,1227400,0.623647172399776)(103,2930000,0.651009842913325)
ICL1	8	2	(29,39144000,2.36676945401778)(46,6913700000,2.59893992932862)(47,474560000,2.32798626441011)(48,36304000,2.3735861392612)(51,580850,3.37585725909566)(52,7003000,1.95494388923008)(54,10919000,3.98096835350736)(55,16178000,2.39727346817811)	(52,2330100,0.65046619395902)(54,4626600,1.68681639200817)
RPS27A	8	2	(33,44198000,1.52928964395696)(34,131530000,1.6614035974131)(43,56636000,1.54300504018526)(44,277430000,1.74935367929882)(46,48335000,1.73138231185299)(51,15063000,2.09426485922836)(52,59533000,1.79792824353709)(54,11831000,1.76232255373661)	(38,138180000,0.658)(43,23578000,0.642364800435908)
EFT2	7	78	(24,3716600,1.8736640451704)(31,54688000,1.8872899195914)(32,58885000,1.77744574240092)(34,43740000,1.99643981925236)(38,15654000,1.51715448730374)(42,15110000,1.51652013328516)(44,9374300,1.84051597196317)	(24,7543900,3.80313571284533)(31,121910000,4.20712979259413)(32,140770000,4.24914727278215)(33,167140000,3.35124513774712)(34,113650000,5.18736592268018)(35,142990000,2.12570799946482)(38,28027000,2.7163209924404)(40,23447000,1.79642966595158)(42,21552000,2.16307358785981)(44,11866000,2.32972728879116)(51,56161000,0.628311554640652)(52,781520000,0.379710426586338)(53,306390000,0.338190006291599)(…
HOM3	7	18	(79,24908000,1.83890734588409)(104,39432000,2.00630914826498)(106,6425300,2.29524183753662)(108,54037000,1.92008670006751)(113,14597000,1.72892879139622)(116,73735000,1.9338806126731)(120,20931000,2.04604105571847)	(79,23263000,1.71746031746032)(92,724680000,2.16950573301799)(93,837590000,1.61183488886751)(95,542040000,1.73803187225446)(96,173910000,1.65849704367728)(97,183740000,2.28413018075135)(98,264480000,1.66245521402979)(101,13983000,1.96655603060306)(102,99972000,1.61169775427623)(103,233620000,1.53193442622951)(104,42742000,2.17472270275771)(105,119130000,3.29725989482425)(106,6121500,2.18671858255…
SBA1	7	14	(98,138370000,1.86281637049004)(99,315030000,3.27297095125296)(100,407930000,2.70438875629806)(101,347950000,2.68355699521826)(102,608820000,1.64341629325703)(104,1479800000,1.62086377427517)(120,1761000,2.53133624655014)	(98,382870000,5.15441572428648)(99,596640000,6.19872833811245)(100,730380000,4.84208432776452)(101,804210000,6.20245256825544)(102,2068200000,5.58278896507045)(103,1.0659e+10,1.98421415141756)(104,2064900000,2.26173915900851)(105,81762000,2.00490424462372)(108,3040800,2.3804603100047)(114,6197600,2.75583618658011)(116,13033000,2.00553973993999)(118,3036700,1.85232402098329)(119,3206100,1.83216183…
MBF1	7	11	(82,39356000,1.50800827649628)(85,20463000,1.62198795180723)(91,13285000,2.15141700404858)(102,6808600,0.54269089749721)(106,2031200,0.663508966778819)(108,2515200,0.382615574181968)(109,3018100,0.507456914670029)	(25,5175500,1.50678350995691)(35,3751200,1.5266777908917)(43,17096000,0.663664596273292)(63,4283200,0.63179632415848)(90,5238800,0.638722262862716)(91,10215000,1.65425101214575)(102,6486600,0.517025346724055)(103,4726400,0.489944852178961)(106,1619400,0.528990951556528)(108,1462700,0.22250787227893)(109,2684400,0.451349306431274)
ILV2	7	10	(44,25392000,1.97526254375729)(47,37683000,1.88584726253628)(48,610880,1.65156266897372)(49,4038100,2.3989187904711)(51,2769800,2.29916161700008)(54,21117000,2.15739359637114)(81,11519000,1.59755353378453)	(45,23098000,1.90734929810074)(46,73943000,1.58948839208942)(47,42276000,2.11570413372035)(48,617060,1.66827079052666)(49,3596400,2.13651755480307)(50,112150000,1.55740095263224)(51,2834100,2.3525359010542)(55,208910000,1.94226478244701)(66,18967000,1.52651911468813)(81,2803200,0.388771774104072)
MDG1	7	9	(53,149370,0.588859102735946)(55,26061000,1.63977851884477)(94,37171000,1.64357092324018)(108,12751000,1.85731140663919)(114,68419000,1.59682124769529)(115,10752000,1.83406113537118)(117,18889000,1.61984392419175)	(48,668200,0.65439232200568)(53,155740,0.613971457856974)(72,28512000,0.568829303327747)(75,106770000,0.630618392298151)(82,31393000,0.637978336415551)(89,21111000,0.663763559188807)(93,106620000,0.63369985141159)(100,3792700,0.641655951817013)(115,10300000,1.7569596069869)
HMO1	7	8	(78,13799000,1.84888924618806)(79,29433000,2.09130311212164)(91,9667800,1.54043977055449)(93,8399700,1.79178310117537)(98,7579200,1.67759357223489)(99,6142300,1.53996389710675)(101,5201600,1.54066702209585)	(81,13369000,0.540336270309595)(87,3661700,0.424958800454936)(88,5108100,0.414652163324945)(89,4996600,0.626336571607647)(92,1705900,0.662794311912348)(98,2491200,0.551406626972709)(101,1307400,0.387240092411587)(104,2326000,0.536525730629945)
MVD	7	8	(23,2170200,1.52594571790184)(93,4489900,1.8753236989391)(109,8714500,0.522640038383111)(113,2699100,2.14231288197476)(117,1697100,0.642184129867181)(119,2926400,1.64376790428579)(120,803360,1.59945845859797)	(23,2240400,1.57530586415413)(34,9132300,0.524754352697811)(93,4526400,1.89056887478072)(113,2154400,1.70997698230018)(115,1383100,1.71894807486764)(117,1476800,0.558822416468006)(119,1131400,0.635510868954671)(120,996640,1.98427140780855)
YCR090C	7	8	(103,46286000,1.58693043508074)(106,17185000,1.6705550695052)(108,17133000,1.89258453279132)(113,6889600,1.75392683485655)(116,53586000,1.62994281542767)(118,4881900,1.78516839141405)(119,37177000,1.55409246718502)	(106,21755000,2.11480509380772)(108,24153000,2.66804378804114)(113,6929400,1.76405895980245)(114,29086000,1.95247365241324)(115,58764000,1.6293010230959)(116,59378000,1.8061199659326)(118,4936000,1.80495118294511)(119,36670000,1.53289858707466)
AAT21	7	7	(40,7213200,1.97362372770056)(42,304030000,1.92900196688027)(43,690160000,1.66923039713636)(49,14033000,2.14178876678877)(52,7667400,1.55342598970785)(54,6559400,1.67122729241509)(56,26194000,1.59379373288713)	(40,7714800,2.11086789974828)(41,18230000,0.565394039016221)(46,547890000,1.69909446132854)(49,12303000,1.87774725274725)(51,21976000,1.53581661891117)(52,7724100,1.56491348920135)(54,9548900,2.43290274911463)
PMU1	7	7	(89,119910000,1.72656587473002)(101,59134000,1.62625818161817)(102,159680000,1.71358051188496)(105,52918000,1.97131575026077)(106,55838000,1.50255637479145)(114,23607000,1.77056926423161)(115,24103000,2.28421152388173)	(94,34083000,2.25327251090837)(97,13269000,1.55946266762255)(101,59982000,1.6495792310654)(105,45223000,1.68465951423037)(112,9111900,1.83404452316734)(114,21930000,1.64479111977799)(115,25192000,2.38741470811221)
PST2	7	7	(32,46256000,2.3268776095377)(33,100400000,2.24774441981776)(34,180300000,2.44666992346523)(35,376540000,2.79830558858502)(36,586520000,2.6054817644707)(37,495860000,2.79483710968324)(38,710750000,2.69560435392726)	(32,38646000,1.94406157251371)(33,90891000,2.03485794882128)(34,179480000,2.43554252836129)(35,365240000,2.71432818073722)(36,498310000,2.21362889254142)(37,387890000,2.18628114079585)(38,564900000,2.14245079076118)
C7_02920W_A	7	5	(49,33100000,1.59134615384615)(50,101810000,2.16115816510646)(55,597870000,1.51432334540665)(58,206500000,1.55379984951091)(60,61820000,2.4592250775718)(65,27230000,1.53581500282008)(66,13809000,1.57122213751749)	(49,31449000,1.51197115384615)(50,77419000,1.64340147317922)(60,53354000,2.12244410852096)(62,35189000,1.55903593106198)(64,42340000,1.61566053575517)
FBA1	7	5	(77,2215600000,1.56369539134731)(82,17460000,1.55117270788913)(87,13036000,1.54013373975095)(92,48209000,1.69261287830911)(94,60554000,1.84464008285862)(108,37276000,2.04296832182396)(119,51910000,1.51517805020432)	(54,584490,0.566256539430343)(101,14033000,0.528072552118612)(110,71515000,0.604726872991713)(113,16692000,0.462215822556974)(114,48370000,0.647835636987035)
SLK19	7	5	(35,3878500,1.99572913450653)(45,105590000,1.69119884680067)(50,1456200,3.63758992805755)(52,4913400,1.67025869395248)(70,4544400,1.58784067085954)(95,45182000,1.52102339673456)(104,31812000,2.18204266410591)	(20,406790000,1.59300595238095)(35,3203300,1.64829679942369)(46,16469000,1.56534549947724)(70,6431100,2.24706498951782)(104,23398000,1.60491117360587)
HSP60	7	4	(35,13378000,1.66095550258244)(36,23766000,1.66860914133258)(49,2478800,0.645638527856641)(59,40257000,1.771875)(107,31897000,0.526752980810516)(112,275130000,1.82301881791678)(113,274510000,2.75178684202612)	(48,5199400,0.561278134614347)(49,1198500,0.312166280311515)(112,253490000,1.6796315928969)(114,260400000,1.74192253662452)
TFC7	7	4	(71,11238000,1.71706213998686)(79,33666000,1.54360385144429)(88,33158000,1.77609941614441)(89,11218000,1.53479908607079)(92,11159000,1.6492757907183)(93,8147100,1.68970881035341)(94,1890500,2.23281248154578)	(85,6162500,0.485618597320725)(92,11907000,1.75982855453739)(94,1700400,2.00829111008752)(106,849600,0.519696598972351)
ZWF1	7	4	(51,95511000,2.54472064583167)(55,94477000,2.09070791564319)(64,179310000,1.58737606232295)(65,158060000,1.51297023068824)(72,14250000,1.68513416033017)(74,15493000,1.80718534935262)(80,17460000,1.8624198658119)	(52,92518000,1.50389310619483)(64,181220000,1.60428470254958)(72,14462000,1.71020422643473)(74,13026000,1.51942143940278)
GRE3	7	3	(48,946260,2.70213312773066)(58,2012100000,1.82851690294438)(59,265010000,1.63616719145521)(63,8011800,1.50151804790284)(64,27396000,1.67569881949966)(65,31558000,1.79592533576144)(67,8955400,1.51171505739365)	(48,688120,1.96499043376453)(58,1834500000,1.66712104689204)(59,255180000,1.57547694017411)
ARG8	7	2	(47,15252000,2.33969442228631)(48,1511800,2.15906656574456)(49,582090,1.94867932108065)(55,7160800,1.58498417406317)(57,12214000,3.08675983724633)(71,135730000,2.07006466569058)(72,146490000,3.36727657226922)	(49,539870,1.80733822101704)(57,6208500,1.56903131239101)
MET6	7	2	(94,1499300000,1.53561735033543)(98,1251800000,2.06186585847938)(100,3134300000,1.86754453911696)(101,2285700000,2.82617834709926)(103,2.427e+09,2.75001699639676)(106,1191500000,1.60363391655451)(120,1085200000,1.73302032929303)	(64,11365000,1.51104197412681)(70,25875000,0.574846707544655)
MLS1	7	2	(62,20412000,2.57558168879019)(63,175630000,1.65189992475546)(64,516710000,1.65915293966541)(65,1174900000,1.73992240026064)(66,9517900000,1.59098355175181)(67,1254800000,1.74127834364852)(69,15500000,2.16583293742839)	(47,30294000,1.68693618443034)(63,70729000,0.665246425884123)
SOU1	7	2	(62,221610000,3.05466725478304)(64,40713000,2.52938618290258)(65,32079000,1.59748020516907)(67,13010000,Inf)(68,16774000,Inf)(69,15626000,Inf)(71,14613000,Inf)	(62,111280000,1.53388101670618)(64,26046000,1.61816600397614)
THS1	7	2	(52,31280,0.297451502472423)(58,11689000,1.67093131298692)(73,356150000,0.443535330892426)(93,50325000,1.75452358539902)(99,25763000,1.7044657624876)(109,24234000,1.58703339882122)(118,15297000,0.641087967813587)	(52,40059,0.380933815138836)(60,13801000,0.545580328905756)
ACS2	6	14	(62,7519800,1.88009100682551)(66,58028000,2.28952456105741)(71,27246000,2.27031080743271)(96,13003000,1.50426302333383)(97,2249900,1.64502449367551)(101,50424000,0.573227988404479)	(63,15848000,0.50995913376452)(64,6113300,0.570217330472904)(65,34078000,0.485503839523586)(66,13215000,0.521404616295127)(67,17813000,0.549783950617284)(68,37469000,0.477683295299532)(69,18375000,0.568762187761166)(70,8490600,0.625735131549856)(72,93185000,0.614595699775755)(82,95249000,0.663201503968807)(88,36757000,0.63669432367359)(90,25479000,0.466930562427841)(100,112630000,0.58387765681700…
CR_09330C_A	6	14	(24,9157800,2.33522031823745)(89,512820000,2.03080944083637)(93,4927400,0.500904747382332)(99,3052500,2.15800636267232)(102,71029000,1.77732459213292)(103,79200000,1.69665809768638)	(24,12131000,3.09338025295798)(65,109440000,0.609184525466184)(69,106480000,0.606758219841586)(75,32368000,0.653199604463907)(87,2285300000,0.640157987618701)(91,1392700000,0.664836738590796)(93,5533000,0.562468232184609)(95,445910000,1.90510980090575)(96,989760000,2.42695306752979)(97,53586000,1.73114944756736)(101,93941000,2.15100863233577)(102,74019000,1.85214192773496)(103,117080000,2.5081405…
COI1	6	12	(34,18338000,0.628508756897556)(35,23717000,0.625497797821558)(37,52382000,0.646691358024691)(43,43829000,0.641290511376106)(45,20091000,0.660280005258315)(75,9226900,0.66347163299058)	(20,18865000,0.638215095233262)(24,3371900,0.257200610221205)(32,2579100,0.189263961253394)(34,5149400,0.176488329848854)(35,13669000,0.36049792968853)(36,15605000,0.455607135558086)(37,37555000,0.463641975308642)(38,7970400,0.442161322534117)(40,5205000,0.5374012699396)(43,37055000,0.542175726095545)(44,69166000,0.635950717175432)(45,17910000,0.588602602865781)
UGA1	6	12	(47,12581000,1.66543115088295)(48,5903800,1.54675260027771)(50,23394000,1.50231184176727)(56,57484000,2.14748953974895)(69,22493000,1.89319080885447)(70,6554400,3.90305484428035)	(47,12557000,1.66225411029626)(48,9425300,2.46935995179334)(49,2150600,2.09141301176699)(51,5.039e+09,1.85087235996327)(52,2669500000,1.89514411472384)(53,2261100000,1.79737678855326)(54,663420000,1.89727457316899)(55,349160000,1.78671579162829)(56,46223000,1.72680065750149)(57,66434000,2.46398635116089)(69,19565000,1.64674690682602)(70,9931600,5.91413088786995)
C1_12910W_A	6	11	(20,35112000,1.86478304742684)(24,32455000,2.07672126951625)(29,7583300,2.03283830152263)(31,11549000,1.88088335884825)(33,11052000,1.84307512715751)(37,6334900,1.83274989150875)	(20,47256000,2.50974560518349)(23,93667000,2.01568787794013)(24,38173000,2.44260302022012)(25,21343000,2.19014879425346)(29,19794000,5.30613339052112)(31,13554000,2.20741995374744)(32,15858000,1.80108351221507)(33,14741000,2.45826732260485)(34,11114000,2.03702346041056)(35,8196200,2.35212075991505)(37,7431900,2.15012295674816)
FUM12	6	11	(33,84375000,1.66036956136726)(34,18363000,2.20037385865267)(101,9682100,1.52105130863732)(102,20922000,1.62956616558922)(103,5569700,1.64662232076866)(108,78843000,1.67515828836102)	(34,12825000,1.53677475016177)(82,1397300,0.440941651677238)(102,20871000,1.62559389360542)(103,7445500,2.20118255728012)(104,473170000,5.93740981014644)(105,641510000,5.22104663465451)(107,2048200000,12.1209610604805)(109,457540000,4.77051402356376)(110,225470000,4.41803503546655)(111,238900000,3.7436339418632)(118,84328000,1.52049187717495)
CLU1	6	10	(40,7208700,1.91843197785821)(92,21738000,0.61762700306853)(93,19885000,0.627920929645068)(104,86990000,1.52533754164475)(113,14104000,1.68418035918991)(119,12167000,2.39928220701623)	(46,19496000,0.650582307204592)(55,9589400,0.562098475967175)(57,5147900,0.488369224931221)(62,16503000,0.498128584364624)(65,15794000,0.592467551954385)(90,14781000,0.527196205014802)(91,52204000,0.658642442593994)(92,21446000,0.609330605750653)(93,20268000,0.640015157256537)(108,5711000,0.548659813622826)
PRC3	6	9	(92,2271200,2.2702918832467)(100,19197000,2.01266499617324)(102,7327500,1.58452988495805)(106,17196000,2.13705167399896)(107,24540000,1.66181350308119)(118,8232000,1.99138806908897)	(92,1729800,1.72910835665734)(93,332120000,1.58787531076688)(95,192120000,1.5190954376532)(97,179910000,1.73440663260388)(100,19233000,2.01643933278116)(105,32483000,1.59035495716034)(106,15334000,1.90564959113166)(107,25671000,1.73840319631611)(118,9691600,2.34447723644105)
RPL10A	6	8	(76,8306900,0.298187235264556)(77,10215000,0.373546405324362)(78,30610000,0.290197193780812)(80,16656000,0.436032356867981)(108,24596000,0.652881373928277)(111,25797000,1.5197949805585)	(76,65378000,2.34683035393783)(77,85802000,3.13764353104659)(78,619530000,5.87343572241183)(80,101010000,2.64431006047279)(108,22020000,0.584503490563534)(109,44128000,0.665390008896395)(111,26650000,1.57004830917874)(114,35290000,0.655278061461331)
RPL14	6	8	(57,48781000,1.68227747698038)(59,89721000,2.21933361367403)(60,706700000,2.06770437123296)(67,25369000,2.33170955882353)(104,14266000,1.67339182658471)(105,2501500,0.563604001441961)	(57,43658000,1.5056040280029)(60,552860000,1.61759026274211)(67,20438000,1.87849264705882)(77,31799000,0.49333664303334)(78,77826000,0.636197171585057)(79,219850000,0.577792378449409)(102,5628200,0.616289255836363)(105,1664800,0.375090122566691)
CYP1	6	7	(51,1279300,0.398250474737727)(54,3653500,0.441409223259916)(63,59837000,1.57540413880259)(85,40993000,1.52577511445267)(95,92671000,1.94392935056217)(107,19874000,2.00239796072584)	(56,10830000,0.544686415530856)(58,7031600,1.59620448560792)(72,115570000,1.51591070070044)(77,41570000,1.7235374600937)(80,133720000,1.56227728903065)(98,43397000,1.56222326217646)(107,21260000,2.14204390887749)
DAL2	6	7	(40,44713000,1.51904195685409)(49,371660000,1.61619412071665)(50,103340000,1.70457731958763)(52,16530000,1.85471926753736)(54,8707400,2.95878215365796)(55,9014000,2.13066704486361)	(45,421440000,1.51815561959654)(47,1487900000,1.57045903127408)(48,191360000,1.5032207384132)(49,351070000,1.52665680987998)(50,95969000,1.58299381443299)(54,6556200,2.22780250773047)(55,7276500,1.71996879875195)
SAC6	6	6	(79,33992000,1.67572097609071)(80,21425000,1.50710467079347)(94,501090000,1.51758078681971)(95,520290000,1.62205387205387)(96,108380000,1.56509935304991)(115,1452200,1.57314325331485)	(79,30796000,1.5181661326103)(80,25450000,1.79023635340461)(95,518680000,1.61703454296047)(113,1981100,1.72045158488927)(115,1448200,1.5688101221943)(117,1033800,1.86236714105567)
AMS1	6	5	(81,29686000,1.72814064501106)(82,12921000,2.15432582489954)(84,58513000,2.97730626367476)(85,122330000,3.6953238279362)(87,176840000,3.71958016953074)(89,15217000,2.15550456116494)	(81,40865000,2.37891489113983)(82,14454000,2.40992380412491)(84,43978000,2.23772452042945)(85,81113000,2.45024770420493)(87,101650000,2.13806448898892)
ATF1	6	5	(68,2.057e+09,1.50343517029674)(69,1598300000,1.72136002843265)(70,758170000,1.77811393325359)(71,597420000,1.6259423563672)(72,190780000,1.76795477712909)(77,19480000,1.75195611116108)	(31,19118000,Inf)(68,2090600000,1.52799298348195)(69,1569400000,1.69023489246212)(70,744680000,1.74647623068083)(77,18906000,1.70033276373775)
ATP1	6	5	(32,13962000,2.51214509338227)(63,11893000,0.66189893143366)(107,40019000,0.591821946169772)(108,52838000,1.95464634507251)(111,76963000,1.67002278398611)(112,61269000,2.45833166151747)	(32,14029000,2.52420022310986)(51,9288700,0.52198370328744)(63,11252000,0.626224398931434)(66,11358000,0.579667245075023)(87,6548800,0.566995670995671)
CR_07780W_A	6	5	(69,135180000,2.14408070041873)(96,17219000,1.9585072623665)(98,54844000,1.70731251751082)(105,15702000,1.78934053536631)(106,53195000,1.96828979501221)(109,31563000,1.79416780354707)	(96,13485000,1.53379815512005)(98,50661000,1.57709429380817)(99,40092000,1.58403792967207)(106,41399000,1.53182120920595)(109,27819000,1.58134379263301)
GST2	6	5	(33,37189000,1.50228236719855)(34,2053400000,2.39773934772709)(35,1706600000,2.62170673630847)(36,487210000,2.93907220848163)(37,873260000,3.04738972640983)(38,213620000,2.86388438283439)	(34,1553300000,1.81377643363421)(35,1156100000,1.77601966356863)(36,346560000,2.0906074681788)(37,514810000,1.79651730876605)(38,144060000,1.93133219825448)
ARG5,6	6	4	(65,17652000,1.76625975585351)(66,323430000,1.97213414634146)(67,342170000,2.49267866248998)(68,356670000,1.93695014662757)(73,21864000,2.66982525979021)(74,26541000,2.35209145693017)	(67,230710000,1.68070226560793)(68,283990000,1.5422504616053)(73,15452000,1.88685235612323)(74,19444000,1.72314781992201)
DAG7	6	4	(62,25091000,Inf)(64,26072000,Inf)(65,77114000,7.26941930618401)(69,96089000,6.97358298860585)(70,57849000,5.88512365585928)(71,85392000,2.68858033437234)	(65,1745600,0.164555052790347)(69,2613900,0.189701720008709)(70,1405800,0.143015554899946)(71,0,0)
IPP1	6	4	(78,148410000,1.53286028568773)(82,12089000,1.69968365553603)(87,7513700,2.11611794857352)(112,9544000,1.59000416493128)(113,13468000,4.04614552664784)(114,3581100,0.448293128700725)	(33,4362400,0.535987222017447)(44,8424600,0.503622668579627)(56,4350700,0.599625122317626)(113,10139000,3.04602535600553)
FRS1	6	3	(34,13827000,1.68545900020722)(44,9794800,1.78132615574874)(62,10578000,1.53747765294109)(91,27851000,1.78497724796513)(109,182910000,1.56426922090139)(120,15154000,1.7052449165607)	(34,20738000,2.52788375976693)(40,5229900,0.548995937562327)(104,98362000,0.660103348768539)
NPL4	6	3	(51,1054000,0.456000692221165)(57,8528100,1.90538004379105)(60,8694200,1.68016851544081)(67,11290000,2.06308018419706)(68,13564000,1.61639754513496)(72,11366000,1.54387394729693)	(31,20191000,1.73031108064101)(57,7455300,1.66569104964476)(67,8548800,1.56216650829618)
SHB17	6	3	(75,20326000,2.10187789543349)(104,8242700,1.95033480822469)(111,31518000,2.81159678858162)(112,10267000,1.88167806022396)(114,36110000,2.08595690601352)(120,3148100,1.64589323992262)	(96,29332000,0.635414410120879)(104,6530200,1.54513404159667)(115,5999500,0.585431303669009)
THR4	6	3	(25,3901900,1.61428985147491)(65,1825500000,1.50643670572702)(71,1699800000,1.54611606330726)(72,575660000,1.54680782459157)(81,9451400,1.81635437686173)(92,39791000,1.64459599090721)	(23,13095000,1.58469879226469)(81,7838200,1.50633227635246)(92,39515000,1.63318867534615)
C2_10650W_A	6	2	(20,666420000,1.93187615955473)(23,5242700000,1.59531996470194)(31,88809000,1.58017508273727)(32,268320000,1.91972526293196)(33,77144000,1.65502445722132)(34,13806000,1.75018698578908)	(20,871190000,2.52548121521336)(34,12193000,1.54570693305275)
HYR1	6	2	(23,5479100,3.1501753579026)(24,24273000,2.61278134788646)(31,937810000,1.52298747909122)(32,2693300000,1.72150846915948)(33,2437800000,1.63698630136986)(34,63320000,1.63330581923236)	(24,5302400,0.570758118857709)(75,9993800,0.600697241089139)
PAB1	6	2	(37,44905000,1.66908266428784)(53,44358000,0.646410772055609)(56,154200000,1.54297207240562)(57,213670000,2.11052943500593)(59,796010000,3.62944555900055)(60,656660000,8.45927910751552)	(37,44575000,1.65681683021112)(57,167310000,1.65260766495456)
SIM1	6	2	(76,9554500,6.23051842191066)(77,119480000,4.8140537491438)(78,290710000,3.82176239367926)(79,542240000,3.10205949656751)(80,308150000,2.12151462994836)(81,85550000,1.53101399477433)	(76,6429700,4.19282686664493)(77,38820000,1.56412425963979)
SSC1	6	2	(58,53510000,1.69190881209093)(109,136840000,3.91497153320173)(111,215980000,7.39936277364761)(112,166110000,7.42059414786688)(114,84827000,2.30407974793568)(116,52305000,2.44073728418105)	(58,52403000,1.65690707307048)(107,16052000,1.76957590589895)
CPR6	5	26	(57,209240000,1.74366666666667)(63,452080000,1.52595692972389)(66,78505000,1.65538545883941)(68,72113000,1.65994521556983)(74,33841000,1.89140397943215)	(54,114230000,3.0139046463154)(55,625480000,3.70325636471285)(56,282720000,3.77085695231744)(57,558180000,4.6515)(58,1016700000,2.67299400567883)(59,9515700000,2.18275031540314)(60,1.4384e+10,2.23638794738642)(62,5377500000,2.3488686992225)(63,786790000,2.65574157834335)(64,488850000,2.44535040768346)(65,196010000,2.67550265489142)(66,142170000,2.9978491902834)(67,62003000,2.46151097701378)(68,96…
ADE13	5	19	(94,4896200,0.63631637771944)(98,51244000,1.50108383619427)(101,5703500,0.6224965347129)(110,10386000,0.648152770843734)(111,7450600,0.66010454505183)	(77,1.2557e+10,0.632403303787268)(81,1195600000,0.628337187302922)(84,84440000,0.584926572457744)(85,134060000,0.645667774406396)(87,201940000,0.615126869536081)(89,175530000,0.536378915202445)(90,292500000,0.654201426941916)(92,83010000,0.586063258966394)(93,99204000,0.57626488527447)(94,4023400,0.522886179918384)(95,64449000,0.534935258964143)(100,13786000,0.650252346587425)(101,4859300,0.53035…
HXK2	5	17	(83,307280000,1.70711111111111)(92,38061000,1.54143042280901)(98,17010000,1.68499257057949)(102,24539000,0.6437809901094)(118,5649400,1.51304301248058)	(58,75159000,0.268338748259488)(59,495470000,0.269555519286219)(60,565540000,0.301701787143238)(62,305380000,0.291866577463443)(63,385570000,0.342029628315444)(64,212350000,0.306731185902066)(65,1858400000,0.278930147389908)(66,2584800000,0.329412364433456)(67,4260900000,0.644575214813022)(72,6163300000,1.7506390956087)(73,7335100000,2.00714187987413)(74,3.831e+09,1.775090353072)(91,31107000,0.60…
COX4	5	16	(47,8730300,0.653025656369212)(52,3249400,0.629448114212657)(54,12233000,1.5008342739363)(57,7944800,1.85448518942135)(60,16160000,2.03331823443555)	(32,83930000,0.333624836029733)(33,211570000,0.357080168776371)(34,63198000,0.28149302926373)(35,28516000,0.310892578742518)(36,99792000,0.28229702970297)(37,81371000,0.27328631402183)(38,44623000,0.325644019557761)(40,19538000,0.340152161423423)(41,22348000,0.398487928390571)(42,7785800,0.306636209680595)(45,12534000,0.27299457669941)(47,2681900,0.200605879272945)(52,659080,0.12767177420917)(54,…
KAP123	5	14	(40,2882100,2.03495022241051)(41,7839000,2.13532728609953)(42,14647000,2.14642653028327)(43,14059000,2.24890026393666)(113,17819000,0.571469805330169)	(40,2991300,2.11205253124338)(41,7456400,2.03110784233608)(42,15138000,2.21837951904336)(43,12090000,1.93393585539471)(105,10538000,0.504451890856869)(107,592420000,0.569470345092762)(108,3562100000,0.556769514520617)(113,15209000,0.487764985087072)(115,3252500,0.650031976976577)(116,10166000,0.592700559701492)(117,1745900,0.379114913575958)(118,14234000,0.526892467147881)(119,11696000,0.65278785…
NIT3	5	13	(33,654630000,1.53431303614119)(38,3328500000,1.50665399239544)(41,223800000,1.97685716809469)(45,40131000,1.62368506230782)(48,3252300,2.17792807875176)	(31,80734000,1.5292557725456)(32,709610000,1.84343014495766)(33,864700000,2.02667229175456)(34,1365500000,1.71523677929908)(35,2.1204e+10,1.66698113207547)(36,7998700000,1.88559641678454)(37,9085700000,1.81914105516068)(38,3939100000,1.78304363570523)(40,460140000,1.50235079012668)(43,818760000,1.55912708991888)(44,270240000,1.5363274587834)(45,79508000,3.21686357015698)(48,2677400,1.792941806736…
DAO2	5	12	(46,51742000,1.94285070591769)(48,9928400,1.65349321342327)(49,12422000,1.50056775627552)(52,1022100,1.74491259218793)(56,9530100,1.5354041469977)	(35,46021000,1.64126248216833)(36,397670000,1.76342512527161)(37,722530000,1.97623150351467)(38,254570000,2.0549725540846)(40,15423000,2.11485458060801)(42,8847600,1.83769861875584)(46,61528000,2.31030339441274)(48,11889000,1.98001498875843)(49,15987000,1.93121693121693)(52,898520,1.53393881453155)(56,12756000,2.05513219159323)(58,15111000,1.73983627508549)
HIS3	5	8	(46,1.34e+08,1.64302267126059)(53,11013000,2.31156728165733)(56,6465700,0.645472696416093)(74,75167000,2.03621833942842)(75,14478000,3.32117541807171)	(46,169780000,2.08173424721361)(47,143710000,2.27490027227253)(48,5790300,1.72504915688494)(49,3412700,1.79521304576539)(53,18592000,3.90235711437147)(54,40224000,2.01059682095371)(74,72935000,1.97575511309766)(75,36342000,8.33665955543321)
PRE7	5	8	(20,5833500,0.647052298818701)(64,50215000,2.19615132298272)(65,27552000,1.88673560227351)(112,193030000,1.58507144030218)(118,37154000,1.95815326235902)	(49,16882000,0.558470343048066)(50,27605000,0.639582030073446)(51,1200500,0.641669784595649)(63,17611000,1.96426380539166)(64,70414000,3.07955390334573)(65,37601000,2.57488187358762)(67,25904000,1.78734561512454)(110,41526000,2.83763837638376)
RIB5	5	8	(72,172090000,2.05933034966374)(75,64665000,1.631594883052)(76,50693000,1.60619118532366)(87,2271300,0.656464059654903)(118,5443400,1.76538885645716)	(40,14007000,1.51057955697431)(75,66912000,1.68829006131254)(76,55403000,1.75542600044359)(81,24589000,1.59317092134249)(82,19580000,1.8816067653277)(83,8117200,2.08915426983065)(87,5964000,1.72374924130755)(118,4826200,1.56522021145489)
MEF1	5	6	(49,69137000,2.23969030418867)(54,74500000,4.19789260156646)(62,18315000,1.7774650621118)(107,4099300,1.90470216522628)(118,1426000,2.01199294532628)	(49,49936000,1.61767468981826)(54,63141000,3.5578407618189)(93,50622000,0.641020121310354)(109,1798600,0.642357142857143)(114,15815000,0.661881643927346)(117,6636900,0.562592184453675)
RPS14B	5	6	(24,17732000,0.599033816425121)(41,20608000,0.563367960634226)(44,21032000,1.72549019607843)(46,10668000,1.83188803983859)(53,23438000,1.54471759045673)	(20,23208000,0.460686424360323)(41,24232000,0.662438490978677)(53,9793400,0.645449153100903)(55,23533000,0.550775856016102)(59,9065900,0.649559360894175)(62,7952900,0.653698832812757)
TEF2	5	6	(76,19689000,0.654685110061847)(79,11161000,1.86848140893643)(82,23759000,2.13027884874025)(96,8261200,1.72259060010843)(105,7450200,1.85199363627324)	(20,335330000,0.601564321977647)(50,9712200,1.81985459451357)(68,1645800000,0.61589701369658)(82,6983400,0.626145431722407)(96,7865400,1.64006005254598)(101,7454700,0.549513489606369)
YNK1	5	6	(54,42512000,1.81148798363729)(57,44377000,1.8907967618236)(83,20921000,2.17227881091071)(102,4238600,0.493802134302624)(117,2855100,0.595880118545728)	(31,45247000,0.655316745358167)(36,1.6335e+10,0.655945066859415)(51,27248000,0.60874421929805)(67,13619000,0.543087291143279)(99,10434000,1.54011926551337)(116,3799900,0.639304821831152)
ALT1	5	5	(84,23144000,1.5164460752195)(85,253530000,1.76184850590688)(87,35501000,2.41257220523276)(109,21840000,4.32955356434858)(110,89141000,2.11099533473844)	(84,45109000,2.95564146245577)(85,329550000,2.29013203613621)(87,44143000,2.99986408426775)(109,12361000,2.45044009198319)(110,65265000,1.54557510597485)
C6_03240W_A	5	5	(43,6704900,1.60885422915417)(44,9908500,2.03313840155945)(45,22154000,5.59868587313621)(46,4037700,1.54381738930947)(49,17896000,2.02780642017835)	(43,22732000,5.45458908218356)(44,28142000,5.77449471632297)(45,37791000,9.55041698256255)(46,20644000,7.89324768677831)(49,55741000,6.31604591345337)
CMK2	5	5	(25,6057800,1.85452318995867)(29,32334000,1.58983184187236)(32,19308000,0.361282113653799)(44,10909000,1.57649065001879)(46,10441000,1.62323932713535)	(25,6528700,1.99868360630644)(29,33663000,1.65517750024585)(32,19354000,0.362142843777483)(46,12058000,1.87463076396878)(49,3262400,0.542287234042553)
CR_02060W_A	5	5	(64,85941000,2.44678852066963)(65,107640000,1.94566455181389)(66,110090000,1.57882660012333)(67,63887000,1.62067478437341)(103,1996200,1.97428543170804)	(64,101090000,2.87808905591618)(65,121480000,2.19583175171267)(66,129550000,1.85790704011244)(67,72379000,1.83609842719432)(68,19861000,1.77647584973166)
RBT4	5	5	(71,39929000,7.33975478391941)(72,52857000,3.8150126308192)(73,51061000,7.66405499519693)(75,38075000,4.10804453843166)(76,27482000,4.92553096155569)	(71,1792200,0.329442473483943)(72,1311000,0.0946228798267773)(73,2030600,0.304785062439962)(75,2853800,0.307906434767597)(76,1423600,0.255148310780536)
SEC7	5	5	(66,736020000,6.6807660887719)(67,1508300000,7.72457236505173)(68,575920000,8.58313834781442)(71,157550000,7.98773068343135)(72,190170000,6.30934607345476)	(66,279750000,2.53925751111918)(67,863260000,4.42107958619277)(68,272260000,4.05758655121537)(71,59652000,3.02433583451633)(72,87612000,2.90673832984971)
SUP35	5	5	(33,15891000,0.451744037297098)(40,49083000,1.66090281537629)(58,76908,2.04504480548834)(59,26822000,1.51271783881338)(69,64411000,1.53865080502604)	(36,13128000,1.89894840380137)(47,60388000,0.572832479605388)(58,63726,1.69452495546042)(67,32934000,0.465682531602613)(68,64360000,0.57976758850554)
URA4	5	5	(43,9119900,0.452488216323493)(45,78763000,0.652984579671696)(54,81685000,0.654317526433835)(57,148060,0.579604619299276)(59,148920000,0.420333624996472)	(43,11587000,0.574894567104937)(45,62426000,0.517542696070303)(57,81880,0.320532393814837)(59,121390000,0.342628919811454)(62,103790000,0.600115640358485)
YHR020W	5	5	(92,3264800,0.626196367263172)(99,14400000,2.02979857068351)(105,20724000,1.83203677510608)(113,16037000,1.57968873128448)(115,33774000,1.62172284644195)	(69,19653000,0.652468377543906)(92,3358300,0.644129888562825)(104,12526000,0.521416975398576)(111,25926000,0.542577904275579)(120,17744000,0.656552949012062)
C1_04360C_A	5	4	(31,76817000,1.65718168874315)(32,719110000,2.37298706441394)(33,1059100000,1.72225384177575)(57,118560,1.92389452332657)(116,709470,1.72948661693725)	(32,487140000,1.60751055966209)(55,22123,0.648179074741437)(93,4949300,0.581395075650785)(111,762180,0.544569877107745)
DBP5	5	4	(83,56764000,1.55872257462174)(84,36254000,1.55884249903255)(90,19732000,1.731332806879)(91,44085000,2.36914230438521)(97,12071000,1.75402141850361)	(64,18099000,0.492543406085016)(84,37189000,1.59904544868212)(85,19687000,1.62059598287784)(93,11422000,0.605716709975076)
PET9	5	4	(78,17908000,1.77465067882271)(80,48383000,1.70452703892901)(81,34540000,1.58113984893568)(84,13788000,2.05013828173789)(113,21263000,1.59261478540933)	(84,12911000,1.91973711600797)(90,24298000,2.14988497611042)(113,24273000,1.81806606246723)(115,17694000,1.63575852824258)
YRB2	5	4	(33,10795000,2.81861145199614)(46,36997000,1.79127529776315)(82,6659900,1.59878528903399)(103,11989000,2.01455168705471)(104,10593000,1.7515749789176)	(23,4204400,1.89909209991418)(33,12922000,3.37397843285725)(34,10521000,1.66366223908918)(35,18007000,1.81213456913122)
ARA1	5	3	(51,379800000,2.10613874563301)(59,4410800,2.30605949704606)(63,9266200,1.61744837577895)(64,7094200,1.971158655182)(68,2394900,1.6882137318483)	(59,2903700,1.51811575260104)(64,5554600,1.54337315921089)(68,2938100,2.07112646270971)
RPL27A	5	3	(91,43807000,0.609471736438638)(93,52259000,2.12521350142334)(94,71955000,1.61164243958161)(111,11307000,0.664101961705627)(115,14145000,2.48624611112088)	(89,12729000,0.522022637795276)(101,12924000,0.440686057216899)(111,11168000,0.655937977211324)
RPN8	5	3	(71,21144000,1.72985355477379)(94,76115000,1.64193109994176)(95,107960000,1.57942475934108)(102,10091000,3.20603653693407)(103,44732000,1.99251670378619)	(71,21650000,1.77125092039597)(102,5549400,1.7631135822081)(104,17167000,0.609926810203937)
TPI1	5	3	(24,2925800,0.664471293604651)(54,162930,0.638991293434779)(55,37889000,1.54806945863126)(62,22129000,1.50670661128889)(66,21871000,1.56905086448095)	(25,5409900,0.663246165728787)(54,137450,0.53906188720684)(112,6389700,1.5069691752553)
XKS1	5	3	(87,34596000,1.50299765400991)(93,54142000,1.72393810099981)(95,18288000,1.69286309358512)(99,18496000,2.36026746975652)(100,18527000,2.99295660883332)	(98,7663900,1.56476377148924)(99,13182000,1.6821499668215)(100,13539000,2.18716681205777)
YOL057W	5	3	(76,9004200,0.430555157079329)(85,12528000,1.52953959979001)(89,5636500,1.50130513530791)(90,4635700,2.01368315885496)(91,6402900,1.61217141706113)	(76,8031900,0.384062544828576)(79,163970000,1.6064465562849)(87,2846900,0.63643476705714)
C1_12140W_A	5	2	(48,17877000,1.60909090909091)(50,4806600,2.20072341010027)(51,8451600,1.53805277525023)(55,210380,1.53674214755296)(56,135600000,1.55015718776793)	(50,4782800,2.18982647314683)(51,8623400,1.56931756141947)
STE23	5	2	(73,28898000,0.638305391734588)(77,20519000,1.67283548018914)(78,18048000,1.56503642039542)(79,14470000,1.95826341146538)(81,11532000,1.63811471916816)	(73,26189000,0.578468402800786)(78,19236000,1.66805411030177)
TKL1	5	2	(43,17753000,2.52974621314676)(107,1322500,0.662840817963111)(115,899780,1.56690582334912)(116,1135100,1.59169307569341)(117,1245400,2.04137162339365)	(48,5150900,0.653667512690355)(117,988680,1.6205743509048)
STI1	4	36	(76,23973000,0.303098883592733)(108,93434000,1.72837085406685)(119,8357600,0.391053715141306)(120,5019800,1.56341098791578)	(72,65106000,1.96309362279512)(73,72879000,1.515092927529)(74,78088000,1.61971334342785)(75,55850000,2.37306139791799)(76,33319000,0.421263575790525)(78,51317000,1.54234792017312)(79,197210000,1.79281818181818)(80,1341100000,1.68110310247571)(81,1.5281e+10,1.71577103590757)(82,5.308e+09,1.71746586423348)(83,5735900000,1.68139180395146)(84,2.172e+09,1.71971496437055)(87,942840000,1.76588252921786)…
GUA1	4	28	(58,21199000,0.588583169059055)(84,44135000,1.61418330773169)(104,34611000,0.518563466379)(108,35921000,0.599042758988727)	(52,42443,0.603406360624973)(57,13917000,0.399088093599449)(58,18923000,0.525390787683594)(59,141260000,0.558207539713902)(60,52582000,0.538970889708897)(63,205040000,0.584826012549914)(64,538460000,0.483183776022972)(67,340590000,0.591322615368589)(68,4853500000,0.564859643405801)(69,1.8207e+10,0.644723796033994)(72,1509800000,0.657893590134646)(73,382720000,0.649878589258121)(74,342590000,0.649…
COX12	4	21	(30,71438000,2.13139600799594)(44,60777000,1.60285352602985)(49,46463000,1.56514855487435)(50,40907000,1.50343636296814)	(20,21315000,0.660848266881627)(24,49121000,0.52245822652868)(29,40194000,0.247028455534386)(30,21962000,0.655249574842617)(31,763750000,0.315599173553719)(32,895550000,0.34739516660848)(33,817980000,0.349146320641967)(34,158940000,0.340444672921218)(35,67157000,0.406420963447107)(36,61595000,0.430915069259829)(37,56252000,0.374663647262555)(38,52842000,0.372625343769833)(40,18741000,0.2410480012…
MET13	4	19	(90,20667000,1.6125936329588)(111,244370000,1.58004655373076)(114,158130000,1.54318337074266)(118,144060000,1.72928720620363)	(81,32697000,1.96460974583909)(82,56300000,1.5400186005799)(83,98610000,1.71573233114104)(84,13275000,1.562720723266)(88,76464000,1.79244708033475)(89,5715500,1.53535163595337)(90,28432000,2.21847690387016)(94,344970000,1.51595183687819)(96,1390700000,1.6406148619156)(97,1.232e+09,1.55963186611472)(100,967180000,1.54029175691171)(101,941970000,1.52328665222032)(102,1091600000,1.56672503372851)(10…
HCH1	4	18	(88,16295000,1.68479497094646)(98,46334000,1.63950320229291)(104,8657600,1.51523531161944)(113,5403000,1.84163883018611)	(88,19479000,2.01399946235447)(91,2250200000,1.52431919794066)(94,1772200000,1.6677959721438)(95,514120000,1.51707043583464)(96,3.3e+08,1.61487643748471)(97,76299000,1.66297595954753)(98,51546000,1.82392696649092)(99,81621000,1.65177884809973)(100,85577000,2.17487547016367)(101,29770000,1.87764112267424)(102,18732000,1.65156057132781)(104,17332000,3.03341092461977)(105,13571000,2.47136379363721)(…
ARO3	4	14	(65,1748500000,1.55160173928476)(69,14837000,2.05305252670615)(76,116880000,1.74205952931006)(77,4068300000,1.50605264132085)	(54,14802000,1.51745348300784)(56,128150000,1.57999210928638)(60,1397600000,1.57378525983897)(62,5.285e+09,1.65996607827125)(63,3707500000,1.67502484864914)(64,3199400000,1.83252190847128)(65,2.206e+09,1.95758274913479)(66,1428800000,1.68068413066237)(67,771540000,1.9380557648832)(68,379780000,1.83806020714355)(69,16263000,2.250373609343)(76,133980000,1.99692963498428)(77,5158600000,1.90967312034…
IFU5	4	9	(24,9494700,1.60750021163125)(36,7300000,1.58606005301351)(83,19533000,1.7521528525296)(84,4878500,3.11665495432186)	(23,16938000,1.68923905455271)(24,13980000,2.36688394142047)(34,147160000,1.64776226360165)(35,23877000,1.50691069738088)(36,7039200,1.52939642810585)(37,3282200,1.79169168622741)(41,11119000,1.79727152232244)(82,6885700,0.384203771900458)(84,4566100,2.91707659873507)
ZPR1	4	9	(75,11242000,1.60343450479233)(79,43922000,1.70902723735409)(102,11733000,1.59939475728949)(104,2667100,0.562525045873495)	(70,7115300,0.624258641866994)(80,30394000,0.612806968022904)(81,57170000,0.594251858011538)(82,4171300,0.648361725938821)(84,7916900,0.455151201563758)(96,1550900,0.585112804648004)(104,2050100,0.432391960010967)(109,349340,0.181938440706213)(115,745170,0.487262146079906)
MLC1	4	8	(33,42143000,1.92785910338518)(58,7989400,0.54434830006132)(105,20161000,2.04021534538242)(109,15679000,1.73992653668172)	(20,49306000,0.641212042395474)(23,35553000,0.661623492630639)(31,23987000,0.621634229144531)(70,9510100,0.605391813610032)(72,6060100,0.376825021763462)(78,49061000,0.579773342314555)(105,15084000,1.52644255095226)(107,7445300,0.54793199882249)
AHA1	4	7	(64,316480000,1.72421683464996)(66,21844000,2.48354272070945)(80,37680000,2.31165644171779)(81,25630000,2.02544649913071)	(41,44431000,4.36196740624386)(63,588540000,2.06650280898876)(64,765380000,4.1698719694906)(66,19708000,2.24069126257745)(68,11277000,1.82122093023256)(80,119370000,7.32331288343558)(81,101700000,8.03698435277383)
LYS1	4	6	(60,673020000,1.55345766780537)(64,79440000,1.75433947263813)(65,30038000,1.91081424936387)(77,14256000,1.80009091368251)	(55,6616100,1.70879177643473)(60,706270000,1.63020496722371)(63,44922000,1.53244183666507)(64,73950000,1.63309924473301)(65,25920000,1.64885496183206)(77,17791000,2.24645184100207)
SRV2	4	6	(78,70211000,2.59416220210604)(83,330130000,27.5268906862336)(99,10836000,1.56438130711594)(118,2728800,2.29195363682177)	(78,14555000,0.537779419915019)(83,21576000,1.79904944550988)(91,35792000,1.52670192799864)(99,10999000,1.58791343641272)(112,2327100,1.60600414078675)(118,1969400,1.654123971107)
TRP3	4	6	(43,221930000,1.69205550472705)(53,3179500,0.661169914117574)(54,39816000,1.53309460552154)(57,14104000,1.68908156788541)	(43,223890000,1.70699908508692)(48,33890000,1.73137835904772)(53,3144600,0.653912537170663)(54,43363000,1.66967001655693)(57,16086000,1.9264439946827)(67,22706000,1.57844977407021)
UTP4	4	6	(100,1722300000,6.42745185848634)(103,34181000,0.661832474925454)(105,15818000,1.51571483326945)(117,5041500,0.555243507566246)	(101,7947500,0.536920686393731)(102,16440000,0.444420415224913)(103,20223000,0.391569531038222)(105,4846600,0.464411651973936)(106,6856800,0.350623849457967)(117,2368200,0.260820722923412)
YER010C	4	6	(51,2200100,2.15844206808594)(54,13368000,2.32466742022433)(85,7158600,1.99983238350654)(87,7201000,2.3526529012023)	(41,22855000,0.639569049951028)(51,1602100,1.57176493672128)(80,748280000,2.01291225049766)(82,51557000,1.58106657671195)(85,9197900,2.56953290870488)(87,7790400,2.54521693674856)
C6_04410C_A	4	5	(20,4663200,2.04948797960708)(23,1898100000,1.81514774792005)(24,677550000,1.64075553941155)(29,39427000,1.71952549173536)	(20,5106800,2.24445128114974)(23,2392700000,2.28813235153486)(24,886860000,2.14762077733382)(25,82776000,1.74349685110685)(29,38462000,1.67743905098347)
ILV6	4	5	(57,75486000,1.65550365155602)(93,37593000,5.41990455731607)(94,26254000,2.08034865293185)(95,61107000,2.70612461804172)	(57,81072000,1.7780117112968)(62,34810000,1.71233213635693)(93,16634000,2.39817765026456)(94,23079000,1.82876386687797)(95,61555000,2.72596430627519)
YMR226C	4	5	(52,8392800,1.60861731897114)(58,253030,1.70770061415941)(63,62764000,1.67334968540045)(64,34253000,1.66260557227454)	(52,10340000,1.98183003028328)(58,330020,2.22730647229534)(62,8956900,1.55967472313157)(64,33371000,1.61979419473837)(65,11883000,1.96400238000793)
ALD6	4	4	(74,135080000,3.01692946799482)(75,724060000,6.06466203199598)(76,16967000,2.34957694597926)(78,5158900,1.76047638547639)	(74,93649000,2.09159333541788)(75,78888000,0.660758857525756)(76,12218000,1.69193912453436)(78,9509800,3.2452224952225)
BFR1	4	4	(103,6047200,1.5231090849558)(104,5054000,1.5872118585516)(105,6063600,0.503579436923844)(109,3202100,2.35830019148623)	(83,58021000,1.66335072530245)(99,4104800,0.656768)(109,4668100,3.43798792163794)(114,1222100,0.630631095515764)
C2_07980W_A	4	4	(38,13730000,1.90636194496126)(40,6710300,0.657808058033526)(43,31083000,1.6347428210792)(48,9187800,1.66829480870844)	(35,18289000,1.58813824244529)(38,19510000,2.70889450445697)(43,30266000,1.59177448196066)(48,9374700,1.70223158353458)
C5_05270C_A	4	4	(81,14915000,1.9131851357765)(89,2261300,0.618720586625807)(90,17483000,2.11025009656238)(96,43184000,1.5342855112627)	(89,2095200,0.573273503338076)(103,52701000,0.61810654218761)(104,11885000,0.637128765948322)(115,127580000,0.652482994936838)
CPY1	4	4	(85,561920000,1.61955268618861)(90,29013000,1.75538480154889)(92,23655000,1.63986135181976)(96,9085400,1.8731238660729)	(85,578540000,1.66745446160941)(90,28673000,1.73481364956438)(92,25919000,1.79681109185442)(96,11647000,2.40124525812304)
MXR1	4	4	(30,42759000,1.71888567293777)(37,81244000,1.56726725568116)(40,20741000,1.83890415817005)(43,14942000,1.723175569702)	(24,59066000,1.52838586140868)(37,81368000,1.56965932327636)(48,526450,1.68907212525667)(52,6707000,1.5442175304492)
PHR2	4	4	(76,39687000,1.8391491728069)(85,237430000,1.74657937325291)(89,226120,0.411846131429404)(92,3605600,1.79383084577114)	(71,10958000,1.50855600985696)(75,6308700,0.517785620485883)(92,3890500,1.93557213930348)(97,3295500,1.81550242397532)
BSP1	4	3	(70,21619000,1.79694123514255)(88,161880000,1.87558655528392)(109,85024000,1.5972047414198)(116,53145000,2.86403319680966)	(72,1763300000,0.651601936365988)(88,132060000,1.53008376878425)(96,72194000,0.641439360284318)
DED81	4	3	(63,9747800,1.84432293341911)(66,84225000,1.55865425541758)(72,1688700000,0.603991559068636)(114,137980000,1.68830374294909)	(52,6082200,0.395744680851064)(72,1514900000,0.541829106906542)(114,122730000,1.50170690224773)
EAP1	4	3	(32,10433000,1.86144019411933)(33,12865000,2.04563523612657)(36,11220000,1.51504921884494)(38,15763000,3.50725347098612)	(32,11231000,2.0038181558664)(33,10596000,1.68484655748132)(38,11324000,2.51957992168031)
GLO3	4	3	(34,32486000,1.54188618349233)(49,13247000,1.5630125187309)(75,12924000,0.59697907524597)(84,5730200,1.69302133191515)	(34,46215000,2.19350704826997)(63,7759600,1.64429658197538)(84,7209500,2.13008922767831)
IDI1	4	3	(30,9920700,2.12471087124133)(41,5942700,0.624791042422331)(112,52012000,1.6287852691573)(119,13478000,1.62038038904518)	(92,23553000,0.623111722532342)(105,44543000,0.648341411583191)(110,11136000,0.651037708272435)
ISW1	4	3	(83,6336100,1.68665814832561)(97,315360000,16.6627919264504)(111,59919000,1.89287632285579)(113,1869400,2.11310432138538)	(73,6421900,0.487689854191981)(74,12681000,0.497684458398744)(113,583030,0.659036702951383)
GDI1	4	2	(84,29291000,1.80230125523013)(85,34515000,1.94166291629163)(109,33949000,2.48692403486924)(120,16740000,1.68234442836469)	(109,21324000,1.56208336385613)(110,13803000,0.652963716353659)
GND1	4	2	(8,894330,0.310315752949341)(108,56928000,1.64631712889326)(116,39561000,1.8616065126347)(118,349450000,1.51309807317601)	(8,4476900,1.55340041637752)(114,39378000,0.641983762105057)
HAM1	4	2	(64,392850000,1.6541749126279)(65,169450000,1.81451181119226)(67,22797000,1.82507405331839)(69,366550000,1.83385031018611)	(64,361690000,1.52296938818477)(65,153960000,1.64864112393721)
HRT2	4	2	(69,17891000,1.67503042786256)(80,16633000,1.589848977251)(100,7253100,0.651320043103448)(120,12785000,1.79637773812367)	(81,19991000,1.60738120125432)(107,1973800,0.554609570372868)
IMG2	4	2	(74,30438000,2.30050638651651)(91,10825000,1.59212248679972)(96,5863100,1.63303902180876)(102,45045000,2.76944359053182)	(97,7012000,0.66063689466742)(102,37957000,2.33366123578235)
SCP160	4	2	(75,78234000,11.0411109699818)(91,79475000,1.52402776712434)(92,13524000,1.59731654599785)(120,56070000,1.50519449142305)	(75,2920900,0.412224621420608)(82,10076000,0.525448477263246)
SPT5	4	2	(116,65696000,1.70878634968527)(117,4211800,1.55606458048546)(118,1468600,1.60074118480571)(120,1990100,2.0009451225643)	(74,57635000,0.635635746032446)(120,588500,0.591707052223049)
THR1	4	2	(43,6136400,0.539416315049226)(46,20354000,1.53568733967104)(65,59927000,1.8514845367195)(68,17797000,1.55568181818182)	(44,31572000,1.65775794171699)(46,23936000,1.80594537498114)
UME1	4	2	(98,9373800,1.91411418769909)(99,14794000,1.6235554921478)(101,26179000,1.65931419154465)(110,4892500,1.53601029762652)	(97,5612000,0.643947217441193)(98,7484700,1.52836314628767)
IMH3	3	20	(88,54091000,1.63426793159708)(105,10225000,1.50301337645157)(118,1369800,0.575376989960936)	(71,10069000,0.3909683932593)(72,23044000,0.519102540998378)(73,41856000,0.541033827540297)(74,144430000,0.511473900417877)(75,2.048e+09,0.511131077168813)(76,5126900000,0.550120176831624)(77,3653700000,0.598947575489328)(78,7112700000,0.635914170764417)(80,1333200000,0.631519113258491)(83,94800000,0.665543386689132)(84,36342000,0.531525602211399)(85,57348000,0.646845180355975)(87,58835000,0.6077…
YML108W	3	15	(83,166270000,1.52039136795903)(102,27151000,2.43157800465699)(107,99334000,1.51631811937109)	(94,185710000,0.568929599901967)(97,15129000,0.51726613785558)(98,17931000,0.558146049928407)(100,45523000,0.643652970619009)(103,196800000,0.644105518099103)(104,295160000,0.582893931315046)(105,174680000,0.629069432440219)(107,43118000,0.658189589375668)(110,349710000,0.66231700157194)(113,36969000,0.665125400309453)(115,111520000,0.606746463547334)(116,77898000,0.665055920771792)(117,25448000,…
TUF1	3	14	(60,498380,0.136767288693743)(66,29196000,1.50185185185185)(101,20805000,2.02639524690757)	(24,9493100,1.78177142964395)(29,4916300,1.50987377537545)(32,51272000,1.62099272842238)(35,9837900,1.77678845563402)(38,596420000,1.87059340107891)(53,32226,1.50842538850403)(57,514110,1.87446676632515)(60,11408000,3.13062568605928)(64,41321000,0.488948053484795)(65,34613000,0.496115697741085)(104,13029000,0.515143128261901)(107,11773000,0.664840749943528)(116,13413000,1.57254235301014)(120,1602…
CYS4	3	13	(87,232740000,1.57608180402248)(95,91730000,1.74464604967857)(96,59744000,1.67693041794145)	(52,3825600,0.653256377855948)(53,56627000,0.539099390708302)(54,354260000,0.659505547695286)(63,1.077e+09,0.649186256781193)(64,388050000,0.605429440674)(65,228720000,0.625824281062741)(68,127940000,0.622306532418892)(71,121340000,0.567433595211373)(78,254310000,0.646720748671261)(82,97143000,0.6360439992143)(85,8792600,0.632606662349809)(93,40388000,0.651766262688205)(116,2972800,0.660094146904…
YLR126C	3	13	(87,35842000,1.53960481099656)(94,15873000,1.53837953091684)(112,4768800,0.642972710602955)	(75,380990000,0.491777674514663)(76,396660000,0.633895325609269)(77,38281000,0.611390605784741)(78,105010000,0.627187481335484)(80,11376000,0.620013080444735)(82,8219900,0.654190210903303)(93,6935500,0.582864106227414)(94,5841900,0.566185307230083)(95,8654800,0.527699530516432)(97,4449900,0.461421209261813)(98,6081500,0.619947602882861)(105,120830,0.476196106250493)(111,3452300,0.603570054897024)
TRP5	3	10	(38,11151000,2.21416941344665)(58,30281000,1.68227777777778)(62,68796000,1.79783619923692)	(35,222230000,1.50930453681065)(36,405320000,1.70956176979206)(37,98848000,2.0819748093854)(38,17048000,3.38509193439498)(41,48071000,1.69970299130189)(54,7046200,2.07174149539855)(58,29330000,1.62944444444444)(59,36528000,1.52041623309053)(62,74977000,1.95936340354362)(66,58226000,1.65203574975174)
C4_02200C_A	3	8	(34,47168000,2.26856483262793)(36,24097000,1.65797440484381)(46,12419000,1.7328514818329)	(31,92562000,1.52992512520454)(32,758250000,1.89009646783159)(33,69723000,1.50375274985981)(34,54774000,2.6343786071566)(35,5658600,1.65615945210291)(36,25934000,1.78436768955552)(38,13631000,1.74619848579957)(41,3946000,1.62520593080725)
ERF1	3	8	(112,50420000,0.656946670314923)(118,53027000,1.57228844215146)(119,40578000,1.62448456703631)	(111,127680000,0.518602761982128)(112,26689000,0.347743944546509)(114,29970000,0.446546971615883)(115,1880400000,0.49458179905313)(116,949670000,0.627424682875264)(117,97261000,0.496609650242533)(118,21688000,0.643064697859218)(119,15405000,0.616718043156251)
FMP52	3	8	(60,59254000,1.65537086185221)(66,57886000,2.00165980843044)(70,10884000,1.96710645219592)	(52,175890,0.511739547874662)(56,120670000,1.562637590324)(57,262620000,1.56126270733012)(58,88676000,1.61959380479252)(59,83849000,1.55676649152448)(60,64099000,1.79072496158681)(66,62116000,2.14793042636329)(70,15150000,2.73811675402133)
GIS2	3	8	(57,883170,0.564975690890481)(58,28617000,0.520668825734144)(75,54808000,2.34072175955584)	(37,6356000,0.366509053165725)(41,18313000,1.51109827543527)(52,180060,1.78648675463836)(58,31192000,0.567519377024126)(75,36443000,1.5563954729874)(76,32949000,0.641917824231916)(77,119750000,0.592851131244121)(78,33908000,0.628251686059438)
GLE2	3	8	(52,23228000,1.63658141337279)(56,25578000,1.56421232876712)(57,17175000,1.62211938043068)	(46,69237000,0.631148587055606)(48,210750,0.326132371829591)(51,397930,0.405508962509299)(59,208900000,0.639855427591277)(62,6283300,0.6408391808094)(67,4187900,0.532954097150638)(68,5327600,1.55061412189301)(69,2846700,0.623415018724131)
LAP41	3	8	(75,19222000,Inf)(96,10691000,0.470969162995595)(97,13620000,0.476340363025915)	(93,178970000,0.600651094106591)(94,138980000,0.517346634901727)(95,59618000,0.541735574738755)(96,11005000,0.484801762114537)(100,91611000,0.599862493452069)(101,22904000,0.461058437506291)(105,3290700,0.172071742313324)(107,31805000,0.568342238344561)
GDH2	3	7	(100,16941000,1.6155826816708)(102,16046000,1.57870916961826)(104,13254000,1.9158993336128)	(24,15862000,0.395738735592036)(97,707200000,1.75388125589008)(98,210220000,1.95371747211896)(99,93317000,1.67818221055282)(100,27079000,2.58239557505245)(102,22129000,2.17719401810311)(104,16123000,2.330620564044)
YWP1	3	7	(72,22673000,1.55699766515589)(79,28673000,1.5164480643114)(115,21365000,2.13500549615269)	(34,16446000,0.514854584729049)(67,205530000,0.633725949679329)(69,112200000,0.466411706019288)(71,28570000,0.663631506817495)(72,23788000,1.63356681774482)(76,20906000,0.547306141682811)(109,2980200,0.379503113499472)
AIM9	3	6	(67,12405000,0.655101394169835)(84,174540000,1.61029615278162)(89,7750400,0.534584080562836)	(56,19251000,1.64033742331288)(57,109820000,2.13724116456485)(69,84033000,1.54671452236334)(71,191910000,2.45770634564897)(72,34017000,1.63096322577552)(93,16519000,1.56400302972922)
BAT21	3	6	(80,169890000,1.9678226422962)(81,85861000,1.91107995014245)(120,7979300,3.32387736399234)	(77,102720000,1.88073310507717)(78,1172200000,2.10941155299622)(79,332270000,1.85408180347079)(82,5142400,0.561458674527787)(110,6095600,2.23331135047996)(120,11063000,4.60843122552695)
GSP1	3	6	(50,3128700,2.36574669187146)(58,8461800,2.13547003154574)(112,4167900,1.68155410312273)	(29,23286000,1.51799217731421)(51,216790,0.376253948418897)(65,11921000,0.61837327523602)(66,8656400,0.665825705714945)(100,103730000,0.660532348446256)(102,14734000,0.638111736682547)
SNO1	3	6	(77,37758000,1.72552783109405)(84,116530000,1.52750104865772)(88,6511200,1.75840557400956)	(77,38280000,1.7493830545654)(88,6007900,1.6224850792622)(95,4048700,1.82045863309353)(98,2408000,1.5454720492908)(100,1675700,2.18463183145599)(101,1137300,1.51682471091906)
SSB1	3	6	(43,13491000,1.6673876234381)(48,16066000,2.16730294486638)(97,194270000,0.638143415563512)	(32,4490100,0.624700873726974)(49,4445500,0.607748779854266)(55,106190000,0.509940453323089)(59,328200000,0.606744065665903)(63,304670000,0.66488444667525)(117,577430000,0.657006644820681)
ACB1	3	5	(59,634780,1.66316451384704)(63,21055000,1.64981977746435)(82,11179000,1.68816067653277)	(41,14882000,0.655046436903033)(44,8447100,0.55188161505292)(53,714090000,0.561082737487232)(64,38634000,1.72073757349011)(78,45163000,0.517070434145448)
ADE5,7	3	5	(40,4347900,1.56929906879376)(69,21845000,1.71024817975417)(70,15850000,1.70082626891297)	(40,4284100,1.54627156572584)(41,2376400,0.602382762991128)(42,39174000,0.584983424424335)(60,48466,0.576420356560935)(71,9423100,0.48542654028436)
CCS1	3	5	(37,29165000,1.66523923718168)(53,10870000,0.559530550265095)(60,39258000,0.562491940452481)	(33,35461000,1.67616751748913)(34,11750000,1.50054274950514)(48,10689000,1.55732330958521)(57,890700,0.554745889387145)(58,7407800,0.607545312884442)
HRP1	3	5	(36,12124000,0.610750088156768)(57,2669000,0.50528189012154)(101,9582200,1.57374195243726)	(30,13146000,1.53754385964912)(36,11627000,0.585713566067201)(57,2393400,0.453106660103745)(96,58231000,0.650407684575003)(101,13016000,2.13769544080935)
LAA1	3	5	(106,454040000,1.51523444018021)(107,245530000,1.7797187590606)(111,53130000,0.623101551596749)	(111,47461000,0.556616275933245)(113,44930000,0.646084380662046)(114,56945000,0.584993271216215)(116,54071000,0.659257723914263)(118,8932500,0.629980957754426)
MMD1	3	5	(40,3768000,0.60414629062515)(46,45329000,1.58028866266908)(53,22583000,1.68353958550768)	(35,448660000,0.533706060786296)(36,102420000,0.568084752343447)(37,41443000,0.629077551268234)(40,2547300,0.408424056823101)(43,3040800000,0.65909485000867)
PCK1	3	5	(49,492370,1.73736767819337)(50,18370000,1.50069438771342)(59,1504100000,1.94559424639106)	(50,20308000,1.65901478637366)(51,263480000,1.51416585253721)(60,1205600000,1.51497254300758)(63,430440000,1.5405318349379)(65,351970000,1.83863553257065)
SEC27	3	5	(45,243720000,0.603715630418628)(46,73617000,0.374679356677524)(48,53824000,0.562054238066894)	(46,91145000,0.463889454397394)(58,52971,0.580135366013931)(85,38542000,2.1232921992067)(106,7610700,0.349531551391568)(120,20821000,0.549976226953352)
SHP1	3	5	(46,121490000,1.5159720489144)(47,30680000,1.60275833246265)(95,1323000,0.359179019384265)	(34,12143000,2.31277616943471)(35,7678800,0.662879834254144)(51,2351000,5.03232158910912)(95,2204000,0.59836021067492)(104,5258400,1.53127548048923)
ZUO1	3	5	(75,16739000,2.07086390122601)(91,33863000,0.665010506470808)(108,2777200000,1.58543129531312)	(90,1644400,0.606655353058363)(91,26887000,0.528013982443393)(94,978320,0.516700116193092)(97,36959000,0.589786962419213)(100,27582000,0.607666886979511)
BCY1	3	4	(37,63757000,1.56847646928584)(38,33858000,1.6171371256627)(52,7195600,1.64896761922222)	(20,78924000,2.04795267009186)(29,50519000,1.50771480586146)(30,31756000,1.71728314947004)(32,53254000,1.69162351894794)
DUG1	3	4	(92,2769700,0.378798654230149)(105,44802000,1.90857970520576)(119,22102000,2.1645284497111)	(92,2618200,0.358078722065702)(113,10360000,0.619061846429638)(115,4606000,0.456536822281693)(119,16502000,1.61610028400744)
FDC1	3	4	(47,257490000,5.83335221222899)(48,17449000,2.3718192692475)(49,1007900,1.61305294155304)	(46,9295100,1.50170444448035)(47,175670000,3.97974672073582)(48,18922000,2.5720421922575)(49,1303300,2.0858139683759)
NPY1	3	4	(92,4201100,2.07257030093735)(97,2092000,0.55871591485725)(100,2936600,1.66729120535968)	(88,9985600,2.30945002081502)(92,5843800,2.88297977306364)(97,1189700,0.31773629249793)(100,2829800,1.60665417589281)
PIN3	3	4	(70,75450000,0.406957928802589)(72,21314000,2.48655459243791)(81,7310200,2.67527904849039)	(20,5390200,1.92479645764891)(70,68913000,0.371699029126214)(72,13527000,1.57810002683248)(81,6914900,2.53061299176578)
PUB1	3	4	(90,47826000,1.77494897012433)(107,19284000,2.71900511822681)(120,21276000,1.6046459008975)	(68,95040000,1.84268181553793)(97,13792000,0.646298031865042)(98,26114000,0.574894328989081)(107,15506000,2.18631473569928)
QNS1	3	4	(78,15365000,1.68599738843229)(80,259240000,1.55196360153257)(81,9733600,1.61797902225768)	(77,38974000,0.549920984309741)(80,321030000,1.921875)(81,10501000,1.74554098306155)(82,17426000,2.53990001311781)
RIB1	3	4	(43,10770000,0.577634754625905)(48,11724000,1.6187109957475)(58,149720,0.655717601716813)	(40,28031000,2.281354276878)(47,32616000,0.664249928719808)(59,40911000,0.515083222118702)(60,7230000,0.558301158301158)
SAP9	3	4	(56,3613500,1.59981405233099)(72,13618000,0.485006054562291)(81,15655000,2.24760236604835)	(77,53070000,1.63892406040579)(79,26373000,2.04886575512741)(80,16232000,1.51502706738846)(81,11236000,1.61316257968185)
SCW11	3	4	(67,16330000,2.13687516356975)(72,24163000,1.90379766782225)(74,11840000,1.58492182480188)	(64,1934700,0.170503216709262)(67,2112300,0.276406699816802)(72,2828300,0.222841159785692)(74,748970,0.100258352966374)
VMA5	3	4	(35,18530000,1.65801717967072)(37,44137000,1.89852890571232)(38,26461000,1.63511091886548)	(33,211730000,1.63384520410526)(35,29777000,2.66437007874016)(37,43250000,1.86037508602891)(38,29539000,1.82531051103009)
C1_01810C_A	3	3	(78,153760000,1.70141194175187)(80,92452000,1.5612672250743)(81,36857000,1.89068431312199)	(78,159840000,1.76868941707609)(80,100420000,1.69582545258038)(81,31580000,1.61998563660614)
CMR1	3	3	(19,1513400,1.53791435481576)(26,3243400,1.84189902890567)(28,9618500,1.71786537122037)	(19,2659800,2.7028839704896)(26,2703100,1.53506729513317)(28,8577200,1.5318890535979)
ECM33	3	3	(60,14818000,1.68894967800764)(62,49922000,1.62079153274244)(81,4553900,0.463472968571894)	(69,1109900000,0.588369380831213)(81,6014200,0.612094935678228)(85,19084000,1.55876827574941)
ERG20	3	3	(88,3747100,0.648736149584488)(113,41813000,1.50933111937335)(120,20777000,1.6811230682094)	(88,2423800,0.41963296398892)(89,298060000,0.596465950251146)(115,18978000,0.659255914127905)
FRS2	3	3	(97,5961000,2.05339304168102)(103,18061000,1.58722207575358)(106,6268800,0.666652487398175)	(92,9060800,0.575106315455411)(97,4520900,1.55732001377885)(106,4951100,0.526522321713423)
HEM13	3	3	(48,696590,1.90205608497392)(52,3790000,1.60443654220642)(60,58672000,0.562800959232614)	(56,21373000,0.65167545812117)(59,54406000,0.629917795530856)(60,53082000,0.509179856115108)
PDX3	3	3	(40,12366000,1.58792937399679)(47,22143000,0.499064662264193)(49,605740,0.554859393606302)	(40,13662000,1.75434991974318)(47,22522000,0.50760666230927)(65,118120000,2.5854181714711)
ROD1	3	3	(94,15007000,0.642477951879442)(103,8758100,1.59197658777766)(105,4728700,1.90665698963751)	(102,9908900,0.641477309509937)(103,10406000,1.89151852255789)(105,4195000,1.6914640538688)
SFM1	3	3	(33,9811500,1.61617908677604)(96,22101000,0.593809613369516)(106,16422000,1.83551660929047)	(33,10822000,1.78263161362588)(96,18665000,0.501491173862812)(103,22582000,0.626755481543159)
SIA1	3	3	(33,1.051e+09,2.2607984856307)(43,203790000,2.4776598460809)(44,547140000,5.93182853054056)	(33,5065100,0.0108954999139563)(43,1712200,0.0208167681851892)(44,2714700,0.0294314707604241)
C1_01300W_A	3	2	(20,17964000,1.56740249541925)(104,8292600000,1.60865179437439)(108,16511000,1.77166156982671)	(20,19152000,1.67105837186982)(51,6326000,0.576821373210541)
C5_03490C_A	3	2	(62,25485000,2.23004900245012)(83,15836000,1.57321676932247)(87,16010000,1.60765569457554)	(62,30654000,2.6823591179559)(63,25064000,1.53399840871534)
CPR3	3	2	(46,27225000,1.61630254096414)(62,2983000,0.337944238634175)(67,17168000,2.67073208674279)	(62,5263600,0.596313541560457)(65,17214000,0.645008992805755)
CR_06770C_A	3	2	(45,22531000,1.62338785215073)(77,350510000,1.63392690658214)(79,19751000,1.76695294328145)	(77,335540000,1.56414320343092)(78,55968000,1.60818343773346)
FUR1	3	2	(46,12188000,0.59147821023003)(58,17394000,1.86105731679916)(67,37531000,0.636140208142649)	(46,11863000,0.575706105017956)(67,27765000,0.470609173192312)
HOM6	3	2	(20,8345600,1.91883751408273)(45,3621800,0.570146716201751)(67,1200500000,1.64813289401428)	(20,19336000,4.44577288299267)(67,1100200000,1.51043382756727)
LKH1	3	2	(72,114330000,0.580355329949239)(82,11226000,1.59928198991367)(109,7385900,1.92833272413973)	(72,115140000,0.584467005076142)(109,6700000,1.74925591352932)
MSU1	3	2	(23,166910000,4.51987651646447)(29,2509700000,5.58754118799537)(66,26292000,5.46611226611227)	(29,992190000,2.20899011488111)(66,18292000,3.8029106029106)
NCE103	3	2	(83,9840000,2.0063616344507)(84,13074000,1.59645395267053)(85,20939000,3.11907882976822)	(85,13771000,2.05133170470119)(96,11667000,0.609592977689534)
NSI1	3	2	(95,49098000,1.62878184713376)(105,206790000,1.55446139968428)(120,51230000,2.00461731100329)	(107,83972000,0.606646438375957)(117,49694000,0.655965785339969)
PEX19	3	2	(98,2363900,0.570329087048832)(104,10420000,1.73707198346281)(108,8074800,1.61386257345005)	(93,6721700,1.6428850760131)(115,3388300,0.552713570298354)
PIL1	3	2	(103,28988000,1.94185423365488)(104,17674000,1.77554977346018)(109,21916000,1.55102618542109)	(103,25858000,1.73218113612004)(104,17300000,1.73797731587989)
PRE9	3	2	(105,4364200,1.70144249512671)(110,165410000,1.52185113625909)(118,67820000,1.66511171126933)	(61,91444,0.34982402448355)(115,33870000,1.57688905442525)
PRP19	3	2	(81,33060000,1.52807950080887)(85,51744000,1.89399707174231)(89,32378000,1.75633306211012)	(89,29996000,1.62712232167074)(100,12553000,0.619687021770252)
RAT1	3	2	(71,105210000,1.54104171549098)(72,33695000,1.62581423401689)(85,19374000,1.86216839677047)	(79,797580000,0.560846635257717)(80,485910000,0.658450322510705)
RET2	3	2	(101,4727900,1.50130191794742)(117,5165800,1.58295029723601)(118,4905200,0.65451537147737)	(114,11839000,0.650244411490086)(120,950450,0.627442566675469)
RPN13	3	2	(111,18599000,1.72708700900734)(116,27335000,1.5615538417595)(117,26047000,1.67817795245152)	(94,7001600,0.592702954372302)(100,28365000,0.575740353583535)
SOL1	3	2	(94,19487000,1.74943890834007)(101,7623500,2.40739571162409)(103,2646100,1.62877015880832)	(90,18929000,0.541555803507567)(111,4212400,0.649560524286816)
TIF3	3	2	(71,12207000,0.603619641002819)(101,6906100,2.02637833396907)(111,16827000,1.71788222803006)	(71,12963000,0.641002818572912)(101,6091400,1.78733018397347)
VMA4	3	2	(25,6405900,1.56420775034796)(33,8245000,1.80874868374868)(46,15326000,1.5878738901149)	(32,6602800,0.663798130089474)(33,7947000,1.74337486837487)
VMS1	3	2	(112,4522000,2.68192871122709)(114,2297000,0.615619639794168)(120,5983000,2.28315207021561)	(112,4555600,2.70185635490184)(117,13516000,0.588266016713092)
YAR1	3	2	(103,81935000,1.65662467902707)(104,68236000,1.56907652685798)(109,9725500,1.85067838861297)	(93,36304000,0.66406921655783)(94,12545000,0.467120941316652)
YPL225W	3	2	(73,1.86e+08,0.257475083056478)(80,10147000,1.93907775803092)(87,5975500,1.88960566676153)	(73,210990000,0.292068106312292)(87,5634600,1.78180438288587)
LSC2	2	37	(25,158290000,1.74497310168445)(72,5410000,0.665756020723348)	(20,119790000,0.505315110098709)(29,294170000,0.647324179209577)(30,162720000,0.656897178151871)(31,207510000,0.638728145776902)(33,253380000,0.609232988699207)(34,336160000,0.62756225964231)(35,436520000,0.59857117391364)(37,808230000,0.613830029619503)(38,808040000,0.644267261999681)(41,241980000,0.602960231236918)(43,548580000,0.528955741972809)(45,442870000,0.633803220035778)(46,630910000,0.6…
HSP90	2	31	(88,17051000,4.2734335839599)(93,1216100000,1.5390943377123)	(30,26678000,0.517266117304896)(91,10965000,0.0338394593093232)(92,24852000,0.0532824492946272)(93,57772000,0.0731161566304706)(94,37360000,0.0821243295524488)(95,251730000,0.028689795081033)(96,328090000,0.0304068582020389)(97,159710000,0.0247808344582538)(98,69340000,0.0268354038468981)(99,133550000,0.0436124355038861)(100,85460000,0.0263497055468196)(101,207140000,0.0336588615719602)(102,42365…
FAS2	2	21	(68,16839000,1.73474538730182)(88,22002000,1.61981889126114)	(68,23928000,2.46505063408503)(76,26207000,1.66393650793651)(80,13295000,1.50387421525932)(87,49652000,2.26773235898607)(88,21185000,1.55967017595524)(89,16722000,1.79051738906973)(90,22639000,1.6103997723716)(91,30104000,1.81908272403166)(93,69162000,1.83985528450959)(96,19137000,1.61602769802398)(97,81047000,1.58589179140984)(106,1273500000,0.659571162212554)(108,1395700000,0.664302712993812)(1…
HIS7	2	18	(59,135470000,1.71563536891163)(60,28560000,2.20796289137998)	(59,156550000,1.98259922494364)(60,44655000,3.45226130653266)(74,24309000,0.364638646386464)(75,1138700000,0.357699315197587)(76,1336800000,0.402444531414637)(77,911270000,0.388999402373431)(78,827300000,0.397167546807489)(79,1193300000,0.409984195698481)(80,900950000,0.43360766195014)(83,260910000,0.413748810656518)(84,257190000,0.378732991694646)(93,121500000,0.396204265310115)(96,100250000,0.4…
ADE6	2	14	(90,12454000,1.58355161101645)(95,4052100,0.613666308249156)	(74,79534000,0.457249626307922)(75,65382000,0.433452665075577)(76,97230000,0.597125836762267)(77,1976200000,0.591676646706587)(78,3.537e+09,0.575739818341635)(79,1700200000,0.645310661555395)(80,687450000,0.56168804640902)(81,255100000,0.619761424649547)(82,60337000,0.539204647006256)(83,4487700,0.521056114807203)(90,4040300,0.513732421229306)(95,3808900,0.576835122896821)(102,4247200,0.383425115…
RPL28	2	14	(35,16201000,0.606211412535079)(60,4088700,0.518719155576418)	(34,3691600,0.32625718073354)(35,9888200,0.36999812909261)(36,44861000,0.640587739715269)(41,8257000,0.598854076008123)(42,15202000,0.515112496611548)(43,21116000,0.570810693915065)(44,53831000,0.59777020199216)(45,36964000,0.620576186958566)(49,64369,0.658641154200348)(50,971690,0.532257887817704)(54,12584000,0.658124575074525)(56,1540300,0.513159648187633)(57,6875100,0.603502457865169)(60,44332…
ADE2	2	13	(70,9891900,0.531793989570453)(119,5173300,0.662963105352864)	(70,10881000,0.584968550077953)(72,12458000,0.529271815787238)(73,109070000,0.614825253664036)(74,110200000,0.61008691800919)(75,167260000,0.653921338650403)(79,7888900,0.666179699375106)(83,225970000,0.52826351224986)(87,188520000,0.597698234044577)(89,50490000,0.649497665204471)(92,23095000,0.605056326958344)(93,21662000,0.584275118004046)(100,9936000,0.526076137025467)(119,1789300,0.2293004241…
PRO2	2	13	(53,1560900,2.25065966865168)(59,1190700000,1.51656413587559)	(56,349950000,1.60815219888792)(57,3043500000,1.56703738029039)(58,1378600000,1.71578632946682)(59,1509100000,1.92210207226829)(60,1987900000,1.77190480434976)(62,1935700000,1.72092816500711)(63,1175300000,1.81583623020471)(64,914760000,1.7147998875246)(65,837340000,1.7263674411892)(66,753730000,1.51226901546919)(67,496120000,1.61866231647635)(68,467800000,1.74839288383914)(69,98978000,1.57925136…
PRX1	2	12	(101,47705000,1.75418275418275)(118,124410000,1.66003949615713)	(88,20586000,0.540456812811762)(90,5762900,0.612931016145158)(92,27287000,0.661872074126179)(95,22734000,0.567074083312547)(97,14539000,0.627465366190497)(99,54705000,0.648463152404547)(100,50017000,0.62142954762881)(103,54732000,0.595566872327229)(105,61958000,0.546607851786502)(108,19227000,0.600637280934679)(111,56369000,0.562060025924818)(114,110200000,0.579298743626137)
C7_03270W_A	2	11	(51,106810,0.605807951902898)(58,56459,0.597190636866545)	(24,6480500,0.50400528853632)(25,13044000,0.491503070952184)(29,6626000,0.446195286195286)(30,2439100,0.337881642378235)(31,1775600,0.237300367524223)(40,34504000,0.518786931092033)(41,35665000,0.594585132454195)(43,11145000,0.637950772753291)(47,25083000,0.654994124559342)(51,97214,0.551381090125347)(58,38264,0.404734453834844)
CYS3	2	11	(59,38882000,1.69708873466894)(60,52327000,1.55930031587103)	(8,4356300,1.62761068559686)(36,6233700,0.543383891213389)(37,9388000,0.542126234336201)(40,1290100000,0.666201910663568)(42,641510000,0.645330355705778)(43,2428900000,0.603873502063547)(45,1530700000,0.633358159549818)(50,343520000,0.609315690517578)(53,749860000,0.580836560805577)(56,57589000,0.590293152931529)(64,38285000,0.631265664160401)
ARO10	2	10	(51,797760,2.20333084762615)(52,4701600,1.87464114832536)	(23,128680000,1.79382449292535)(24,352720000,1.9049470728019)(36,389470000,1.67846061023961)(38,473500000,1.75617535791113)(40,68929000,1.51859440405376)(46,94584000,1.67880724174654)(48,12293000,1.5058492068353)(51,727740,2.00994282873478)(56,6288500,1.79784435931157)(69,5398000,1.93886713839302)
C1_09670C_A	2	9	(33,84438000,1.53069992567482)(34,451480000,1.61156523291094)	(29,192600000,1.84535786145444)(33,132920000,2.40958613563439)(34,664960000,2.37358557915402)(36,303120000,2.52494793835902)(37,349420000,2.01825218044244)(38,122530000,2.04947646606229)(90,66465000,1.87431262513747)(93,22778000,1.5884239888424)(103,60248000,0.446281481481482)
APE2	2	8	(109,7926100,0.508278825189175)(117,9302000,1.57596909731635)	(96,110070000,0.64907418327633)(97,82440000,0.634202630971613)(98,102950000,0.662015304482027)(102,72969000,0.608379189594797)(105,32154000,0.44227118923826)(109,9940400,0.637450301397974)(114,7849200,0.655301385874102)(118,963260,0.328197614991482)
EFG1	2	8	(31,40719000,0.656429849591333)(58,21483000,1.5585461404527)	(23,46845000,0.554904051172708)(24,46245000,0.560905794025253)(30,11775000,0.364969159718563)(31,25526000,0.411503925456627)(32,28818000,0.387213801999355)(33,52511000,0.438358794557142)(62,24547000,0.638928655092532)(66,13124000,0.619846030321636)
HEM3	2	8	(67,7198700,2.80192277751829)(73,25224000,1.53664331404203)	(67,1496900,0.582632726140433)(68,67577000,0.583919467726605)(69,265520000,0.576040265544322)(70,115060000,0.594502428438566)(71,114450000,0.524206476434755)(73,4798300,0.292311909838562)(74,25120000,0.489115619767125)(77,19583000,0.30748818440184)
IPI3	2	8	(49,910930,0.597762320362229)(79,19521000,1.88590474350304)	(42,7694800,0.555781870711448)(45,5555300,0.391356111306798)(46,133780000,0.592261377722685)(47,167770000,0.570995847797972)(48,12300000,0.616417760849955)(49,676840,0.444149878600958)(51,69036000,0.570309789343247)(79,42645000,4.11989179789392)
YDJ1	2	8	(66,5471800,1.82375095823751)(85,73529000,0.632018222451435)	(44,116790000,1.76037019172796)(63,105290000,1.6199458428211)(66,6703100,2.23414325234143)(68,8210000,2.33889806848613)(72,1496600000,1.51880492804806)(81,147410000,1.65452606768057)(82,222400000,1.59850499532811)(83,108940000,1.52363636363636)
IDP2	2	7	(77,1709200000,1.52484610580783)(116,2290300,1.53670155662909)	(67,49259000,1.50367837846088)(77,1777100000,1.58542242840575)(89,4569600,2.50416483998246)(92,153010000,1.60112594700933)(99,159970000,1.90879043516651)(116,2341900,1.57132313472893)(117,2997200,1.90238019676293)
CYC1	2	6	(113,1185900,1.54199227638576)(114,4283900,0.60531000960832)	(91,4933100,0.519229959582351)(100,3399300,1.85046271094175)(101,7838200,0.658949138293401)(113,1471600,1.91347991730272)(114,4034500,0.570070084214096)(120,3617600,0.547250586188639)
DCP2	2	6	(20,18080000,0.59311747531411)(102,20556000,1.54347499624568)	(20,48554000,1.59282222878326)(95,2176800,0.549933052067807)(97,4279600,0.653843215742594)(98,3221700,0.539684400964889)(99,3232100,0.648196057196719)(110,2494900,1.61075602040158)
MTD1	2	6	(38,81064000,1.73945883312233)(56,14080000,1.75666234155105)	(48,49796000,0.637584666009398)(49,324450000,0.578280397818415)(50,1420500000,0.639173866090713)(51,845200000,0.628074608010701)(52,867740000,0.562226253725541)(53,257260,0.570851639817157)
SOD1	2	6	(38,54674000,1.69316527825091)(52,592350,1.87642549417131)	(20,132850000,1.54125481460857)(33,192620000,1.54901487736228)(36,181270000,1.5061902783548)(37,218140000,1.74609781477627)(38,50580000,1.56638072527949)(52,497550,1.5761213887481)
STR3	2	6	(69,95904000,1.77471825903514)(74,89398000,5.03877804080712)	(52,60140000,1.77561263655152)(53,30560000,1.75259505648907)(54,140570000,1.72237606293038)(57,243470000,1.51195429423089)(59,125260000,1.65082963216785)(69,86428000,1.59936342271323)
YFR006W	2	6	(92,29050000,1.55455664365602)(111,18693000,1.60454935622318)	(67,126560000,0.643252858958069)(82,259070000,1.94555422048663)(90,9825300,0.426723127035831)(106,1705000,0.661006435605179)(115,1062900,0.621106760941974)(116,948570,0.638251917642309)
C3_07330W_A	2	5	(34,230340000,1.7192118226601)(37,53175000,2.58369369807104)	(33,1073700000,1.61874896350013)(34,276370000,2.06277056277056)(35,211310000,1.56132702822521)(36,217190000,1.67649556155924)(37,55639000,2.70341577182839)
FGR44	2	5	(46,41361000,0.637765407922532)(68,4850400,1.93636472513873)	(42,547640000,0.623849448646678)(46,33591000,0.51795599278368)(62,5709400,0.446814838002817)(64,2874500,0.496914273860356)(68,3823100,1.52624855283644)
INO1	2	5	(57,2243300,2.20840716676511)(63,22098000,1.6093511033428)	(63,23549000,1.71502439734906)(66,18346000,1.71538101916784)(76,1190100000,1.57823544233294)(77,3352100000,1.61991977963563)(78,537190000,1.6416282125722)
LPG20	2	5	(44,165010000,1.50487916096671)(45,4109800,2.08143833881995)	(43,997320000,1.54884999456446)(44,206330000,1.88171454628363)(45,3804100,1.92661433274247)(49,4984900,2.5960316633684)(50,6578800,1.92779698763406)
YHB1	2	5	(39,23769000,3.49785881418039)(115,105140000,1.61990601648563)	(39,13516000,1.9890218239077)(114,71571000,1.58831361931604)(115,115580000,1.78075649025499)(117,144750000,1.54141863758825)(120,90654000,1.65771861171049)
BGL2	2	4	(81,38913000,1.54294210943695)(87,4278700,2.00764827327327)	(73,15862000,2.63803885045237)(74,498930000,2.18982619382022)(75,1114500000,1.70896266196427)(87,3584600,1.68196321321321)
C4_01460C_A	2	4	(74,35661000,2.16639329323856)(114,27749000,1.56367632142455)	(54,1307000,0.640749093048338)(55,18826000,0.61266597240302)(74,34157000,2.07502581860154)(114,205240,0.0115654231939592)
DOA1	2	4	(92,21516000,0.457087015635622)(100,7067400,3.86703873933027)	(88,735090000,2.46782153288347)(91,319780000,5.26248230918606)(92,21038000,0.446932358939497)(100,2804700,1.53463558765594)
DYS1	2	4	(46,222200000,1.89202997275204)(115,41185000,1.52865414594314)	(46,211370000,1.79981267029973)(102,11171000,0.654307971651145)(105,16527000,2.08550481406236)(118,11589000,0.659627753429336)
ELF1	2	4	(92,2772500,1.7338961851157)(94,7410500,1.80238355831205)	(82,18770000,0.326207855404936)(83,18403000,0.560981557689377)(90,3632200,0.540152281244423)(94,2559600,0.62254651587012)
NRD1	2	4	(63,21964000,1.63398303823836)(79,173070000,6.1159799279101)	(63,7875000,0.585850319892873)(64,10433000,0.539228860864172)(80,16393000,0.640551734917162)(102,6291100,0.502644614892937)
POA1	2	4	(34,110260000,1.78443113772455)(35,85173000,1.50604731760795)	(32,51858000,2.23805619092832)(33,453050000,1.58630952380952)(34,105050000,1.70011328693963)(35,90731000,1.60432506984475)
AGE3	2	3	(57,37621,0.557546386863477)(92,2652500,0.326320969428554)	(48,5986800,0.472517758484609)(91,4305900,0.590439754823316)(92,2154400,0.265042750815034)
AMO1	2	3	(29,29961000,1.72855247216293)(94,4122500,0.389723955379089)	(83,96604000,1.50821207768688)(115,11348000,1.61627095469371)(117,45384000,0.558936906535956)
CKA2	2	3	(116,7945700,1.567168300428)(117,7804300,1.66958326202293)	(113,2344400,0.438050038304154)(114,12500000,0.568285142753228)(115,10425000,0.593340922026181)
CPR7	2	3	(73,61698000,1.75094361040951)(104,32328000,1.84911056454842)	(96,2987600,1.79187908594734)(102,514360,0.0129767641345208)(104,252190,0.0144248698735915)
ECM17	2	3	(95,114760000,1.75251592016248)(106,11956000,1.92879152080275)	(106,9821400,1.58442899317599)(109,30935000,1.5868171325981)(115,14099000,2.41578424317193)
FMN1	2	3	(74,212350000,2.4339782678465)(79,22445000,1.63343279237319)	(74,134880000,1.54600889459447)(105,988790,0.634449791466153)(107,1743400,1.55079167407935)
FSH1	2	3	(81,64048000,1.58428772849828)(88,1342900,0.423975500410431)	(79,179080000,0.666195454038168)(82,8796800,0.60961884961885)(88,1671300,0.527656753172949)
MDM35	2	3	(43,1977100,0.501585610269681)(57,38992,1.69456757931334)	(31,8377700,0.403219906627521)(43,1671400,0.424030240759063)(58,39634,0.655031649230667)
PFY1	2	3	(42,37122000,1.54033195020747)(46,34237000,1.87333114467061)	(23,3610400,0.633148027988706)(45,19675000,1.67133876996262)(48,408430,0.293075487944891)
PGA63	2	3	(53,43209,0.535952171270513)(66,15424000,1.64060671814836)	(23,9366800,2.41418593262713)(32,9001800,1.57804501788093)(36,16200000,2.54249258439663)
PRE8	2	3	(111,29502000,1.55675162260567)(113,21473000,1.93729700469145)	(113,21946000,1.97997112955612)(114,7190300,0.633060397957387)(115,34795000,0.616943562829128)
RPF2	2	3	(93,16227000,0.629856771338742)(101,1464600,3.27380021011691)	(93,16474000,0.639444164111322)(107,325650000,0.609603144889554)(109,7267400,0.533778920308483)
SPT6	2	3	(24,0,0)(111,17776000,2.2216667499875)	(24,0,0)(99,14007000,0.587123276187283)(111,17067000,2.13305504174374)
SRB1	2	3	(25,13662000,1.63573669212902)(60,11914000,0.592500497314502)	(29,267470000,1.82985564753369)(38,14769000,0.659536462287322)(46,12312000,1.50594451783355)
TOP1	2	3	(93,16400000,1.86562919482174)(107,48410000,0.568572871522028)	(93,15316000,1.74231565535913)(104,25040000,0.65692473174699)(119,6615300,0.428147045498673)
UBI3	2	3	(30,15507000,1.69722109733274)(91,142890000,1.50410526315789)	(34,52105000,0.560829646851152)(72,39221000,1.6109171561178)(115,84989000,0.654516750096265)
YCP4	2	3	(34,47384000,1.6038994008733)(38,39453000,2.35329555621831)	(34,46508000,1.57424770673256)(38,30052000,1.79254399045631)(53,5989600,1.78698013007936)
ATP11	2	2	(35,12642000,0.436352340190529)(44,95991000,1.52219279745009)	(35,16371000,0.565062819273782)(40,41167000,0.651407503520737)
AUT7	2	2	(72,58958000,1.56151177265143)(73,593380000,2.99218395441481)	(72,69640000,1.8444261991154)(74,30142000,1.52548205880864)
C1_06660W_A	2	2	(112,29906000,2.20855180562735)(113,20055000,2.8150529182224)	(107,47705000,0.560003286886497)(112,26373000,1.94764049922458)
C3_00640W_A	2	2	(21,11573000,0.596146911863184)(22,2056500,2.16218773656321)	(21,9216600,0.474764333178798)(22,2470900,2.59788459920935)
C6_01420C_A	2	2	(34,16112000,1.53418396495906)(56,28346000,1.55422743721899)	(33,29971000,0.610929919686901)(34,6945200,0.661321653018473)
CDC73	2	2	(112,14165000,1.72836644052906)(117,8616200,0.550028726460262)	(112,12859000,1.56901264092928)(117,9684400,0.618218959463773)
COF1	2	2	(92,17268000,1.78582139717669)(100,9957900,1.7800082226552)	(100,10070000,1.80004647587723)(107,6445900,1.6123214687711)
CR_04880W_A	2	2	(60,20735000,1.56490566037736)(63,29256000,1.90332444213129)	(27,263780000,1.52034582132565)(28,19210000,1.61265950302216)
CYB2	2	2	(109,37205000,1.72460946553562)(110,42007000,2.50518845419847)	(109,33499000,1.55282065544894)(110,32803000,1.95628578244275)
DCW1	2	2	(72,18213000,2.08668453976765)(73,21182000,1.67764929510534)	(72,17231000,1.97417566050274)(73,29454000,2.3328053223507)
DSK2	2	2	(45,167950000,1.55985882790006)(52,498520,0.640878295859205)	(45,166920000,1.55029256060184)(52,367760,0.472778227724427)
ERG10	2	2	(58,34619,3.56243182613349)(63,31632000,1.6054407958179)	(58,25300,2.60346992117557)(65,8104100,0.541247578975489)
ETR1	2	2	(94,76920000,1.72923879321973)(116,6234300,1.64954754722972)	(112,3676700,0.308370376583075)(116,5786500,1.53106313171403)
FDH1	2	2	(54,71767000,4.36087986874886)(55,28436000,5.29524589858662)	(54,66047000,4.01330740718235)(55,23283000,4.33567345114616)
GZF3	2	2	(36,152180000,0.598968788129256)(42,26436000,2.91855728148909)	(36,80143000,0.315436690675798)(42,4989800,0.550878238885393)
HAL21	2	2	(53,6689400,0.618701442841287)(54,17547000,2.04710905781884)	(41,6564700,1.84489784447629)(50,3109800,0.556503999570516)
HIS6	2	2	(31,16239000,1.99464458993036)(51,11334000,1.88250535652001)	(32,126980000,0.552279053583855)(44,12072000,0.567720090293454)
IDP1	2	2	(92,3296700,0.647478199387226)(110,20121000,1.51570621468927)	(104,25868000,1.86221294363257)(110,24497000,1.8453483992467)
IFR2	2	2	(30,321760000,1.506578639322)(47,12135000,2.86913346731292)	(31,99666000,1.53945722185323)(47,7250400,1.7142451826457)
KRE6	2	2	(69,10641000,1.62002923086292)(70,6362500,1.76633075150607)	(74,43940000,1.56542805229969)(75,43970000,1.68448071102938)
LHS1	2	2	(67,1508300000,7.72457236505173)(102,76786000,0.294741286657454)	(67,863260000,4.42107958619277)(102,86872000,0.333456164593889)
LIG1	2	2	(94,147050000,1.78836377788048)(97,23170000,2.01776539231908)	(94,130380000,1.58562984943935)(97,23455000,2.04258469041191)
MDH1-1	2	2	(106,108430000,1.55110507116801)(108,100040000,2.07147885865739)	(102,33336000,0.63520131095063)(113,105710000,0.645320798486051)
MEU1	2	2	(87,776530,0.608375117518019)(97,11111000,3.2714050170769)	(87,536250,0.420126919460984)(106,7439700,0.643016421780467)
MIS11	2	2	(54,61938000,1.59486043876815)(60,64450000,1.60775313692718)	(57,14669000,0.512579495422461)(60,64102000,1.59907201836007)
OFR1	2	2	(43,5329500,1.64765349656835)(44,3952200,1.93318333007239)	(43,5417700,1.67492116490447)(44,5034300,2.46248288006261)
PAF1	2	2	(113,33165000,1.72232031574574)(119,7143500,2.31488382643637)	(113,29846000,1.54995845450769)(119,5517900,1.7881007161606)
PMM1	2	2	(36,600120000,0.532398864442867)(51,5808200,1.62808689558514)	(36,396330000,0.351605748757984)(47,35708000,0.593945442448437)
PRE5	2	2	(112,47967000,1.54200019288263)(116,7004600,1.75716830143241)	(110,131030000,1.87627980239135)(112,47320000,1.52120101584852)
PUF3	2	2	(40,22326000,2.26212067480622)(52,1303200,1.53315843343019)	(40,16083000,1.62956583413547)(46,37301000,0.508243405275779)
RBL2	2	2	(24,2552600,2.23363668183409)(29,4877800,0.558075145302275)	(24,1987400,1.73906195309765)(29,3362300,0.3846849114457)
RET3	2	2	(99,4372900,0.551458441050733)(109,37916000,1.54551012921371)	(108,27116000,0.613248298165864)(117,8251500,0.623507631857337)
RIB3	2	2	(55,18664000,1.50710594315245)(62,20747000,0.505260338025425)	(62,11306000,0.275339730164142)(63,22059000,0.51716134477423)
RSC2	2	2	(110,12466000,1.5073942852997)(111,13195000,1.8899949867507)	(106,575830,0.432922336666416)(107,33939000,0.495865232891123)
RSE1	2	2	(96,16516000,1.8457962203422)(99,11443000,0.553363315440785)	(96,792780,0.0885995596732194)(99,8916300,0.431176555926302)
SDD2	2	2	(47,11081000,1.70358982243062)(103,1431000,0.535634076957628)	(44,12312000,1.60114441771246)(103,1204900,0.451003144183261)
SEC23	2	2	(108,45856000,1.69887374036752)(110,3168000,0.521670399156896)	(110,3106600,0.511559741799499)(120,5645500,4.3490486095062)
SMI1	2	2	(105,44141000,0.303416277151498)(106,0,0)	(104,16106000,Inf)(106,0,0)
SOD3	2	2	(20,153560000,4.21648040857794)(24,128020000,9.89106080506838)	(20,58864000,1.61629918449161)(24,31655000,2.44572355713513)
STM1	2	2	(89,13216000,1.54102680705682)(99,3127300,1.63484761357102)	(90,8373600,0.651236584227718)(96,24427000,1.51119772333581)
SVF1	2	2	(91,44719000,1.63488465616203)(97,18372000,0.551446752311202)	(83,1171900000,0.624314101539609)(97,15775000,0.473496218033377)
TAF14	2	2	(38,23855000,1.74060561838745)(73,19335000,2.37204338011581)	(38,40019000,2.92002918642831)(73,13563000,1.66392678378644)
TRP4	2	2	(33,2311100000,1.62661880630631)(109,9070700,1.64700221520137)	(48,75598000,1.65201809401018)(109,8261400,1.50005447216472)
UFD1	2	2	(52,35247000,1.50326267752804)(72,18106000,1.61732916480572)	(72,19347000,1.72818222420724)(77,12487000,1.57666132148133)
UTR2	2	2	(75,25775000,1.83778966131907)(77,22689000,2.60153186415025)	(75,21182000,1.51030303030303)(77,18596000,2.13222647740042)
YBN5	2	2	(101,1222400,2.11411079019733)(119,1261900,2.14831713171828)	(119,922400,1.57033657365634)(120,783450,0.545426065162907)
YGR054W	2	2	(52,713930,1.67428062193663)(80,19352000,1.56899627047187)	(64,8394800,1.73740634960056)(82,8786700,0.516409050837496)
YOR283W	2	2	(49,4487000,2.30197003899036)(51,729720,2.51350234224304)	(49,4905500,2.51667350707983)(51,444500,1.53106916505924)
CRD2	10	1	(33,5960900000,1.85929507174049)(35,785820000,1.5404006743247)(36,821540000,1.69848456656123)(44,15186000,1.85588932613106)(45,31043000,1.57634692530341)(46,43408000,1.53585960442982)(48,10059000,1.5723575202426)(49,31141000,2.0795325542571)(53,673110,1.92174384742763)(54,110310000,1.81100293871386)	(44,13377000,1.63481045144575)
MET14	8	1	(34,129460000,1.76349593385187)(36,20999000,1.50541257437809)(44,83053000,2.19062063144568)(45,128090000,2.10944962287145)(46,100870000,2.01667399736095)(48,38974000,5.88100375729957)(51,37549000,3.95206870783383)(55,43789000,3.99826515704894)	(57,17253000,1.50208950026119)
DAL3	7	1	(30,51040000,1.65741191751908)(31,98541000,2.05152707513584)(32,102070000,1.79792499691744)(33,255530000,1.61238011105502)(34,150340000,1.55353249356742)(35,75547000,1.63819498655564)(37,49095000,1.77308678536603)	(31,78806000,1.64066371036579)
CTA3	6	1	(31,9151900,0.641158750175144)(46,48338000,1.59263286217917)(57,20018000,1.66955796497081)(59,21317000,1.55769090244794)(66,14555000,1.85286554472083)(80,7122500,1.60149750415973)	(114,13578000,0.66545775338169)
LSP1	6	0	(111,10860000,1.60765040265277)(112,27406000,1.51055503499972)(113,11545000,0.65455267037079)(116,19994000,1.59836917419458)(118,11926000,1.5414840952861)(120,6885900,1.55973090513727)	(,,)
ARC1	5	1	(89,53012000,1.79866318325247)(91,66599000,1.63573621515412)(99,19068000,1.50628011691287)(101,11473000,1.54097215693122)(111,2128600,1.80849617672048)	(118,786920,0.659117178993216)
C2_00880W_A	5	1	(30,21753000,0.502378752886836)(34,282620000,1.71993670886076)(36,106290000,2.36852660664943)(59,7260100,1.64605722577427)(60,30102000,1.58816081038303)	(36,97222000,2.16645868615741)
C5_01260W_A	5	1	(40,7102700,0.604845439836498)(45,17408000,0.655792051233754)(48,369630,2.25810984177409)(96,51838000,0.664666435870806)(99,21298000,0.44550893193323)	(100,66142000,2.74004722647997)
CIP1	5	1	(46,2623500000,1.51981230448384)(47,972470000,1.57855693531369)(55,120130000,1.50810987245154)(56,191850000,1.76041475500092)(57,37223000,2.33343781344032)	(57,26341000,1.65126629889669)
ILS1	5	1	(98,89429000,1.71018511435784)(102,853310,1.97910288523982)(103,43696000,1.56057142857143)(104,64715000,1.61460542401637)(113,111020000,1.64170055452865)	(102,768180,1.78165878096298)
PUP2	5	1	(105,25661000,1.68346126090665)(109,945620000,1.60819727891156)(110,162740000,1.59439600274322)(111,164820000,1.6675266336844)(120,61376000,1.61049593282603)	(120,58300000,1.52978220939386)
SDT1	5	1	(41,67847000,1.52140374481444)(43,33874000,1.60654493715912)(44,40510000,1.635842351801)(47,23241000,1.54826460595563)(49,6440300,1.62154744819599)	(40,186540000,1.54292803970223)
SOD2	5	1	(20,79808000,9.488865373869)(37,9723100,1.57786180260297)(50,259050000,1.50838476767206)(56,63690000,1.59712121972015)(57,21116000,1.6105560216612)	(20,31023000,3.68851581913515)
IGO2	5	0	(34,100450000,1.68537440646969)(35,12067000,2.05189681851417)(36,27582000,1.86402649185646)(37,44017000,1.52213154436683)(38,3179700000,1.60315619643037)	(,,)
AAT1	4	1	(37,28558000,1.90895721925134)(57,12326000,1.76868991246951)(58,10907000,1.76743206235517)(62,6677600,0.607109737248841)	(35,9280000,0.624705486368226)
ABP1	4	1	(63,19505000,0.528906122891697)(66,20166000,0.563941944685254)(99,5409500,0.649906890130354)(108,7217200,1.63233364997512)	(63,23380000,0.633982320082434)
BNA5	4	1	(30,36727000,2.56240842810298)(31,46040000,1.52112862193148)(33,27421000,1.92603778886001)(35,4261100,1.67259381378552)	(33,21873000,1.53634894991922)
CYP5	4	1	(51,23177000,Inf)(69,77078000,1.69101160571291)(75,35223000,1.59394515340755)(78,11072000,1.53679593592982)	(78,11772000,1.63395608361325)
NNR2	4	1	(31,22603000,1.52805570578691)(35,100790000,2.11632545931759)(36,66509000,2.37227136538736)(38,18810000,2.18008599807605)	(49,594510,0.545672326755392)
SUN41	4	1	(68,9785200,2.22093102430831)(70,39524000,1.59493160082321)(71,51617000,1.67321469091381)(72,62924000,1.82886705807127)	(68,6803800,1.54424748632515)
TWF1	4	1	(78,31063000,1.85064045278522)(79,83542000,1.54578591914146)(81,9715400,1.72384179988999)(89,25531000,1.69720135611248)	(78,32151000,1.91546023235031)
URA2	4	1	(81,741990000,1.59932318834332)(82,612800000,1.61263157894737)(97,212250000,1.83337652241513)(105,172880000,1.58329517355069)	(120,40994000,0.595687174867041)
VMA13	4	1	(43,35435000,1.64561370919054)(44,7339400,1.57177427990149)(46,66722000,1.50061849177968)(47,23123000,1.53427111671422)	(43,33538000,1.55751637022245)
YKL069W	4	1	(42,25174000,1.57524560415493)(45,22531000,1.50578092628484)(50,6380700,1.83580285985557)(62,17813000,1.90576554793568)	(62,17923000,1.91753415570938)
CUE5	4	0	(101,25698000,1.62091585719692)(106,25537000,1.81049273307338)(107,65492000,1.81072188891039)(110,73802000,1.62968687894714)	(,,)
HAT2	4	0	(101,96481000,1.55218958138936)(107,14154000,1.60443446915595)(116,5971400,1.66038260482705)(119,5099000,1.54838905590477)	(,,)
TDH3	4	0	(33,15801000,2.31275888818958)(35,21092000,1.85489402866942)(41,9213100,1.91608260715846)(42,13903000,1.62064182218751)	(,,)
C5_01090C_A	3	1	(107,16522000,2.32187526349813)(118,12550000,1.71717862762537)(119,31362000,1.54332956055312)	(107,16824000,2.3643160291183)
CAR1	3	1	(34,22104000,2.35028921401837)(46,6226000,1.50546474513976)(57,9055300,1.50150892087285)	(32,3898900,0.449420199644973)
CAT1	3	1	(42,6589200,1.5415857567321)(58,268490000,1.53739120476409)(60,444490000,2.06470642883686)	(45,6606800,0.585034977419641)
CHS5	3	1	(62,22359000,1.79879324215607)(102,43568000,2.03370209587826)(105,20488000,0.662313312213099)	(54,2851700,1.52750549038513)
CIR1	3	1	(54,135880000,1.57301289620523)(62,10493000,1.69236476242702)(63,6317600,1.60300423739565)	(63,7243400,1.8379132729441)
CR_04500C_A	3	1	(78,1684100000,1.94226599621719)(80,33544000,1.76677551880333)(81,18908000,2.29895678817207)	(81,14897000,1.81127349658342)
IDH1	3	1	(101,2413200,0.636325282143234)(110,1163100,0.563681302704275)(120,2884100,1.58929850664022)	(93,55632000,0.662814387666353)
KRE5	3	1	(46,8803500,Inf)(97,15424000,1.9186704648646)(103,15498000,2.52451539338655)	(101,6410300,0.574760154218596)
LEU2	3	1	(66,7102700,0.494823742510798)(75,652110000,1.56430062129681)(76,172150000,2.56343439156591)	(76,110110000,1.63961522425398)
NAM2	3	1	(66,6672300,1.7027689166773)(68,6447000,1.74952510176391)(75,10363000,2.09858042566979)	(63,59141000,0.665912264108454)
PRE6	3	1	(67,4780100,0.639170432968737)(105,11180000,0.616623462577905)(109,2156800000,1.72778979412)	(63,15126000,0.66391607777729)
RPL7A	3	1	(88,6628400,0.0286658305583186)(89,0,0)(90,0,0)	(90,99675000,0.587706367924528)
RUD3	3	1	(98,100510000,1.58573141486811)(104,28902000,1.65551609577271)(109,7910500,2.89105328557854)	(109,5081500,1.85713763613771)
TTR1	3	1	(35,6516900000,1.60593888615081)(38,3091500000,1.53721843767093)(67,162600000,1.58525884761626)	(32,32656000,1.68529700159983)
YDR341C	3	1	(103,8601500,1.51368235811703)(112,13334000,1.71683877114825)(120,9014200,1.85626325652272)	(113,3017700,0.613790297976203)
YST1	3	1	(44,22183000,1.67595950438199)(45,10139000,0.651564809459546)(51,622030,0.627755126756015)	(59,24280000,0.512907178165533)
GCY1	3	0	(20,1.0349e+10,1.73678822561968)(23,223700000,2.50843808519943)(24,101430000,2.32557606328098)	(,,)
GRX5	3	0	(104,44091000,1.58378533711699)(118,58612000,1.60041503972913)(120,69377000,1.60113085621971)	(,,)
MDH1	3	0	(35,507120000,1.63909628624067)(36,368800000,1.55493717851421)(40,6601400,1.56212877730188)	(,,)
PFK2	3	0	(81,15574000,1.62266352705828)(99,15336000,1.57173017402177)(110,8765800,2.34611781709178)	(,,)
PUP1	3	0	(62,4500700,1.55550563351075)(64,7359100,1.85297746443409)(119,4568600,1.71997590542881)	(,,)
RPN11	3	0	(63,23292000,0.641847391771611)(67,14115000,1.50273078601923)(68,9815300,2.0421738135364)	(,,)
ALA1	2	1	(80,103450000,1.63904556689271)(85,41333000,1.72120429749313)	(62,10526000,0.600079813009521)
ALD5	2	1	(70,44263000,1.50774942943761)(85,13781000,1.67395476520176)	(85,13847000,1.68197167359036)
ATX1	2	1	(24,82808000,1.74840589502133)(36,5385500,0.521951928668347)	(30,41136000,0.624682996461709)
BUD27	2	1	(74,56637000,2.27723050942865)(114,65715000,1.67073449774998)	(115,12406000,0.53953205183961)
C1_11610C_A	2	1	(45,22001000,2.45601696807323)(46,24200000,1.70879819234571)	(45,20375000,2.27450323732976)
C6_02300C_A	2	1	(44,20197000,0.660075821949147)(45,26629000,1.50531373657434)	(43,5196700,0.622665021148109)
C6_02530C_A	2	1	(47,22173000,1.53552631578947)(82,17114000,1.62171894248081)	(38,11403000,1.69561338289963)
CHC1	2	1	(104,447030,0.65203693169387)(108,28875000,1.78163756401555)	(104,1074000,1.56653393427559)
DUT1	2	1	(55,1.8e+07,1.72430309416611)(59,8810900,1.78564335366719)	(55,25674000,2.45943097997893)
ECM29	2	1	(88,38168000,Inf)(96,66783000,1.50178776226135)	(41,23053000,Inf)
GCR3	2	1	(106,19658000,1.50774658689983)(109,9560000,1.68253577148489)	(120,9294900,2.58680284982745)
GCV1	2	1	(52,52488,2.14324213964884)(57,45037,1.55713446046399)	(52,37595,1.53511637403022)
GRH1	2	1	(73,15933000,0.487307315879618)(105,87698000,1.65708671088185)	(73,10584000,0.323709322241253)
HAT1	2	1	(92,16485000,1.879810707566)(99,23995000,2.1728696912071)	(101,15224000,1.50777458651084)
HEM12	2	1	(70,128130000,1.63354029348394)(71,134280000,1.54038521101717)	(62,603480000,0.593100737100737)
KES1	2	1	(63,1927900000,1.50511359200562)(69,45818000,0.657983169141511)	(67,451560000,0.577568013506773)
MRT4	2	1	(83,105320000,1.51184990597591)(101,12343000,4.76049058932428)	(101,22043000,8.50161987041037)
NAB3	2	1	(107,43587000,1.63492123030758)(108,5157000,1.52339595887983)	(112,3059500,0.61156975233374)
PAT1	2	1	(69,5703900,0.586115478282314)(71,13782000,1.51810891787099)	(58,4214900,0.57908909802844)
PBP2	2	1	(98,46515000,1.68027309178918)(102,17811000,1.75322374249434)	(96,79342000,0.653935547679881)
POF1	2	1	(57,4948700,1.94104726416944)(63,12866000,1.54773361562891)	(57,4540400,1.78089821533634)
RPC17	2	1	(115,9341600,1.51619814321885)(118,3546900,1.759375)	(114,68056000,0.611409576857425)
RPL4B	2	1	(34,79590000,3.63142765889492)(59,25203000,1.54496413903022)	(34,13602000,0.620614135146234)
RPN3	2	1	(106,26647000,2.57284928067973)(108,12115000,1.72558682771194)	(106,22176000,2.14116056773197)
RPO21	2	1	(78,100120000,1.77256873749624)(117,38193000,2.42911658080519)	(117,41540000,2.64198944221841)
SEC1	2	1	(56,16149000,1.59072104018913)(71,20855000,1.68402777777778)	(71,7543100,0.609100452196382)
SEC28	2	1	(114,91987000,1.61431680179706)(118,54298000,1.58872926236943)	(106,1342600,1.65585456698157)
SUB1	2	1	(101,20627000,1.62289535798584)(117,15292000,1.90578265204387)	(101,21662000,1.70432730133753)
YGR111W	2	1	(43,33622000,1.5439224870276)(46,45680000,0.544996838350215)	(46,43835000,0.52298459739671)
ZTA1	2	1	(76,15560000,1.98862547127612)(78,137330000,1.97299044608864)	(78,112350000,1.61410818188349)
ATP7	2	0	(87,10086000,0.647617824579427)(92,12660000,2.34579110229947)	(,,)
C1_00420W_A	2	0	(80,29625000,0.626268391679351)(87,5297000,1.64687227956722)	(,,)
C2_05560W_A	2	0	(66,13661000,1.5389208065788)(68,7028600,1.85573597359736)	(,,)
C2_06890C_A	2	0	(80,34687000,1.57189468437033)(102,1418300,1.64373877267196)	(,,)
C2_08850C_A	2	0	(69,23467000,1.7694917810285)(70,53946000,1.50619834710744)	(,,)
C4_01830C_A	2	0	(80,143020000,1.83037485442236)(81,676120000,1.7104404361355)	(,,)
C7_02080W_A	2	0	(23,20351000,1.83491118925255)(81,21953000,1.5054862158826)	(,,)
FUM11	2	0	(87,27141000,1.90142917192098)(94,14059000,1.82279039012563)	(,,)
GLO2	2	0	(37,384680000,1.50465461941641)(52,7872100,1.52719900671245)	(,,)
NNR1	2	0	(46,30766000,1.50917296183655)(49,145530000,1.69852941176471)	(,,)
OBPA	2	0	(69,10858000,1.83505154639175)(70,22720000,1.51345590194511)	(,,)
OPI10	2	0	(60,104550000,1.53517466190917)(63,19336000,2.23434250057777)	(,,)
PDB1	2	0	(100,621310000,1.62484962602647)(103,27951000,1.56474276437329)	(,,)
PGM2	2	0	(57,242770000,2.38149892093388)(59,23698000,2.05106456638394)	(,,)
PPX1	2	0	(69,7981600,1.98305547963925)(74,22032000,1.55813295615276)	(,,)
RBP1	2	0	(29,39695000,1.53660047226416)(31,35630000,1.53922585104545)	(,,)
SCD6	2	0	(25,4466100,1.61850402261361)(77,42871000,1.93881150506512)	(,,)
SER1	2	0	(79,1899800000,1.78452000751456)(80,109660000,2.28758578968229)	(,,)
SKP1	2	0	(103,66675000,1.68904369854338)(107,57846000,1.75461053142441)	(,,)
SQT1	2	0	(114,200710000,1.63484564633054)(118,26029000,1.77672354948805)	(,,)
TAL1	2	0	(106,172390000,1.66850561362756)(108,89241000,1.57164242189426)	(,,)
TIF5	2	0	(60,40776000,1.58605935664553)(75,22726000,1.56482820353921)	(,,)
TMA20	2	0	(78,12553000,0.588155367099283)(82,15949000,0.653245955355314)	(,,)
VTI1	2	0	(84,79294000,0.22774506706494)(85,43827000,0.202490297542044)	(,,)
YDL144C	2	0	(68,85083000,2.38468006390314)(69,9652100,0.64416043780032)	(,,)
YMR315W	2	0	(59,39648000,1.71361887885206)(62,82394000,1.80819452674084)	(,,)
FAS1	1	21	(97,509460000,1.51022707061125)	(38,27045000,0.651545447975138)(92,54528000,1.52351149730379)(93,104720000,1.52059011442179)(94,219490000,1.52624991307976)(95,359090000,1.83762345836958)(96,521100000,1.75053748992206)(97,609800000,1.80767178514259)(107,5196600000,0.639227504766591)(108,4056100000,0.592356222799895)(109,4339900000,0.572025464946157)(110,4547100000,0.631804918716132)(111,4572500000,0.604668077228246)(112,52426000…
SAM2	1	21	(114,10191000,0.65072473022157)	(41,3857200,0.613851932013495)(42,15075000,0.521824916058015)(43,8732000,0.605379922351636)(44,23480000,0.663126976954361)(49,8734200,0.60140466845693)(50,69599000,0.544635730495344)(51,1627100000,0.654399935649936)(52,671380000,0.633198151466566)(54,1654600000,0.61132047587379)(55,1.082e+09,0.595683770094693)(56,976690000,0.620081264681608)(57,2123100000,0.626209296838131)(62,1807400000,0.592590…
PMI1	1	20	(60,10418000,0.522179339381485)	(49,85204000,0.461785269091106)(50,213920000,0.529977207412546)(51,2039800000,0.382766320767109)(52,1656200000,0.663515083530307)(53,513310000,0.545737736290374)(54,674800000,0.577245508982036)(55,143140000,0.52418793715897)(57,17484000,0.502789440386496)(60,6437300,0.322655505989675)(62,60942000,0.537123215230037)(63,402920000,0.507826876055557)(64,4278800000,0.553316953316953)(65,6227600000,0.6…
NUP	1	18	(64,123270000,0.659233114070271)	(51,115990000,0.589649738193279)(54,175540000,0.656985665631199)(56,116730000,0.590559546696347)(58,35650000,0.491778403134139)(59,96858000,0.4908178777744)(60,143490000,0.541185788639964)(62,134560000,0.439724192019869)(63,65543000,0.475914899796689)(64,44060000,0.235627573667041)(66,53712000,0.376820541602357)(67,20326000,0.475918424688005)(68,44060000,0.524398952630326)(69,96431000,0.484699673…
NSA1	1	16	(88,1375700,0.424520150589397)	(91,1519000,1.57476233425601)(92,583790,0.421204906204906)(93,850860,0.442120031176929)(94,1334300,0.512659930072617)(95,5688200,0.614568477462293)(96,5887000,0.435203666740593)(97,290910000,0.475692911454501)(98,718210000,0.556622490893591)(99,362240000,0.595114097488048)(100,153150000,0.602430965305641)(101,65916000,0.598040283070223)(102,186680000,0.62825604092347)(103,106150000,0.575182877269…
CBF5	1	14	(103,7314000,0.633850420313719)	(93,1200900,0.658135583931605)(103,6449600,0.55893924950169)(106,2801800,0.605689826624584)(107,12727000,0.446342147716911)(108,13904000,0.492787524366472)(109,12414000,0.353212314345872)(110,30339000,0.52279776674938)(111,21848000,0.569180669532369)(112,20780000,0.58449594959496)(113,8242200,0.527973864582666)(114,2395200,0.528263602478993)(115,1350600,0.548935132498781)(116,690840,0.34871536015…
GCD11	1	14	(104,17509000,2.36857768999757)	(104,4351200,0.588620437758719)(108,86534000,0.402577343568272)(109,164130000,0.4584508812603)(110,108340000,0.375736977179718)(111,45514000,0.487839909107474)(112,51816000,0.490774767948475)(113,11477000,0.549559471365639)(114,72651000,0.505820511035299)(115,33384000,0.392558970861457)(116,48376000,0.390854003393391)(117,18136000,0.490188658846424)(118,53634000,0.435588402501421)(119,38623000,0.…
HOM2	1	13	(50,967810000,1.77605887102694)	(44,101560000,1.62829474764317)(45,459720000,1.53413869051592)(47,461370000,1.59016336940787)(50,1004400000,1.84320634221537)(56,2507600000,1.54723267723823)(58,4244800000,1.55310819216275)(59,7.252e+09,1.55289079229122)(60,1.2765e+10,1.5212365335113)(64,5032100000,1.54643515673018)(65,3556800000,1.68425040250024)(66,1427900000,1.57749373045947)(67,3117200000,1.58716904276986)(68,1460300000,1.568…
RPL20B	1	13	(113,31494000,1.80595217615689)	(90,18890000,0.604441315755792)(96,146540000,0.62463768115942)(100,190150000,0.644772981587603)(103,311650000,0.612832815511071)(104,209180000,0.59353630508186)(105,197790000,0.638094009097655)(107,113370000,0.591423652772706)(108,89199000,0.657518796992481)(111,69352000,0.534052056060373)(116,12356000,0.633771029954863)(117,55854000,0.59583955621933)(119,30298000,0.576654422260711)(120,70549000,…
NAM7	1	11	(120,18997000,1.62131945037126)	(104,16623000,0.37572045295301)(105,72404000,0.541419277648994)(106,19981000,0.431750902137038)(107,195970000,0.499655796639555)(108,63020000,0.580829493087558)(109,160930000,0.520977662674005)(110,21218000,0.514463060398128)(111,146410000,0.606026739517364)(113,14900000,0.39212590136323)(114,84423000,0.584849324558365)(119,11328000,0.599841143764893)
YNL035C	1	11	(89,9206700,1.63474138390241)	(82,16619000,0.487360703812317)(83,12289000,0.599697442904548)(84,9323800,0.62521290149534)(87,4976100,0.357992805755396)(88,14165000,0.502233725712665)(93,3100100,0.659329207341713)(95,34996000,4.66787600704263)(96,24264000,3.69101585080167)(98,47815000,0.60598955692994)(100,54438000,6.54310748927271)(102,2124500,0.564606144360583)
C6_03130W_A	1	9	(58,48622,0.374332127184541)	(38,61037000,0.490651125401929)(40,59092000,0.643248244706907)(41,9036400,0.662784215930761)(42,12024000,0.52628353832013)(43,9490500,0.578160219311605)(45,6204800,0.514963897418873)(51,504390,0.492905306361771)(52,440980,0.631803659183059)(58,18593,0.143144198937563)
CDC6	1	8	(83,472290,0.00580822490592026)	(32,33548000,Inf)(33,80121000,Inf)(35,31107000,Inf)(36,39194000,Inf)(37,99096000,Inf)(79,119860000,Inf)(80,100770000,Inf)(83,2625500,0.0322884128194407)
RPS27	1	8	(53,16977000,0.529175238451468)	(35,11824000,0.537478976317105)(37,111840000,0.558948473187066)(42,2541100000,0.646261444557477)(44,2667600000,0.613438807892195)(45,1228900000,0.658786319288088)(53,19184000,0.597967707748893)(65,96562000,0.646721585962092)(77,23921000,0.500701203558346)
CDC37	1	7	(103,180180000,1.5578419505447)	(95,8150700,2.58892100498682)(102,23898000,1.95917363502213)(103,193960000,1.67698426422272)(105,1736800000,1.57276102508376)(107,730780000,1.72908385387091)(114,71384000,1.62861901393991)(120,54458000,1.53372574421945)
DUR1,2	1	7	(20,8351900,2.29353288480022)	(20,11523000,3.16435534807085)(73,13066000,0.612823038319028)(89,21154000,0.634340890008396)(97,40597000,0.524028346090795)(107,52915000,0.569021324185691)(116,47258000,0.645804009456523)(119,44345000,0.665391252156951)
ASC1	1	6	(71,222290000,1.79613768584357)	(36,4618800,0.628450915028233)(46,55207000,0.623723336948662)(54,76996000,0.582464634238596)(55,260220000,0.659285533316443)(56,228600000,0.583609905539954)(57,1005800000,0.583106267029973)
NCL1	1	6	(92,145140000,1.77346041055718)	(87,4216900000,0.66622955999684)(90,175370000,0.6175)(100,30134000,0.587201371838341)(102,5508600,0.517190874096329)(105,6687200,0.533908183632735)(112,4837200,0.651764420550548)
PGA4	1	6	(63,6487800,0.64077037037037)	(63,4837200,0.477748148148148)(66,11361000,0.642154646167759)(70,69473000,0.544331270077568)(71,83334000,0.555522965135658)(72,34316000,0.555472822040209)(74,27887000,0.538931297709924)
PUF6	1	6	(119,20521000,0.57417459429211)	(111,10266000,0.60112425342546)(114,15762000,0.562687419677281)(117,27593000,0.495938027966498)(118,20275000,0.485989597066085)(119,16986000,0.475265808617795)(120,24447000,0.411537943572823)
RFA1	1	6	(106,858520,0.534836780463494)	(80,20761000,1.53296906150779)(94,6084800,1.52638972506522)(96,367460000,0.664160355703364)(103,142870000,0.454146667090499)(104,22829000,0.498112631188497)(116,1051400,2.24212569040155)
RPL2	1	6	(94,71337000,1.66967817437098)	(92,38130000,0.238178524579924)(98,24572000,0.470682884781151)(101,32266000,0.613912249324556)(102,34962000,0.643997863287222)(104,8531500,0.369841338650945)(105,10033000,0.598092399403875)
RPS7A	1	6	(44,8680600,0.455387682299864)	(23,20031000,0.462172077247872)(34,21701000,0.524596900911354)(38,26323000,0.564096519801132)(41,7377800,0.636620933643973)(44,8059500,0.422804532577904)(45,14374000,0.5052727784027)
STH1	1	6	(110,4986700,1.89940580482974)	(102,4347200,0.629837295895452)(103,13560000,0.662627052384676)(104,5771500,0.401188655637425)(106,20300000,0.57417621269976)(107,19922000,0.584291412482403)(110,4694300,1.78803229984002)
ARX1	1	5	(60,29581000,1.82677700240845)	(62,656170000,0.65812463015155)(64,342460000,0.554250016184372)(65,197470000,0.470659738773954)(66,148580000,0.627714406421631)(67,71960000,0.599666666666667)
C3_03470W_A	1	5	(80,78518000,1.51975225007258)	(77,63345000,1.50821428571429)(78,1725900000,1.78457688808007)(79,542260000,1.7607559177842)(80,90349000,1.74874673376561)(87,1929600,2.51843537503752)
DHH1	1	5	(113,10350000,0.274164922783502)	(70,7211100,0.624553958080721)(71,1993800000,0.471347517730496)(72,989130000,0.488604030823948)(73,405720000,0.468596244023007)(74,1.44e+08,0.589511606009743)
HGH1	1	5	(114,26911000,1.78989025606917)	(111,289080000,0.663073147234902)(112,175520000,0.610780526846922)(113,29109000,0.508907498382839)(114,8905300,0.592304622547389)(115,8247200,0.477627845022297)
HHF1	1	5	(107,29577000,2.60383836605335)	(103,122660000,0.382344690003429)(104,257470000,0.420448421705831)(105,3.12e+08,0.365036094113793)(106,69343000,0.377746908536253)(109,2966100,0.25517033723331)
KRR1	1	5	(44,7650000,Inf)	(91,266830000,0.559356853866633)(93,19767000,0.579049125582213)(94,6660700,0.321990718360244)(101,7086600,0.629864012087814)(107,5305100,0.597852055535521)
LSC1	1	5	(41,3835900,0.522530990328293)	(41,4179800,0.569377469009672)(48,45663000,0.660710151637921)(51,15553000,0.642447023834111)(57,184020000,0.663852813852814)(58,710090000,0.654702194357367)
LTP1	1	5	(59,245490000,0.538072067332983)	(41,11448000,1.50447478743117)(44,57999000,2.33171182761116)(46,17374000,1.98256384508296)(59,92153000,0.201983605120112)(60,11526000,0.621213754446481)
NNT1	1	5	(117,4103700,1.60156890293877)	(99,5339300,0.657484484287262)(108,4686400,0.3657535315695)(113,3925600,0.626512177215998)(116,6612000,0.638100752750434)(119,5266800,1.63952185282032)
NOP5	1	5	(105,13360000,1.67223661647453)	(109,38086000,0.562121793547244)(110,59977000,0.595541654254791)(111,113480000,0.650762702144741)(112,240040000,0.59320400345978)(117,51275000,0.602469803073742)
PGA45	1	5	(94,9471800,0.641851324795013)	(71,11840000,0.565722203640881)(75,18064000,0.481154942332792)(84,9736200,0.498219220141234)(94,5741700,0.389083146981094)(95,13210000,0.662288178080818)
SNU13	1	5	(108,4456800,0.49896999552172)	(106,21248000,0.425215129077446)(108,2743800,0.307187639946261)(110,66169000,0.60340142257888)(112,98055000,0.647227722772277)(113,45054000,0.654550209205021)
SUB2	1	5	(69,50711000,1.50553691773298)	(67,8639100,1.87586311721023)(68,20560000,1.53696643492562)(88,5962200,0.64919425087108)(94,7665000,1.54486455981941)(100,190850000,0.659171761130107)
C1_04150C_A	1	4	(34,66593000,0.620162041348482)	(33,3626700,0.388809674410626)(34,64473000,0.600419072452971)(40,23545000,0.637022807824464)(47,16530000,0.62623124715866)
DIP2	1	4	(117,52393000,1.71847940173183)	(100,47806000,0.538380107212037)(113,66614000,0.576495023799221)(114,397890000,0.602206683617871)(115,208970000,0.552509121675215)
FET34	1	4	(87,16342000,1.72458552749607)	(83,70266000,2.00823115836406)(84,172400000,2.45801134905472)(85,289360000,2.27002431944771)(87,20278000,2.13995504384808)
GCS1	1	4	(67,5964200,0.526268419659402)	(62,10464000,0.594511675472984)(63,12874000,0.662106562435713)(64,16178000,0.636252802139458)(66,7370100,0.465666266506603)
KRS1	1	4	(48,649810,1.84878229202231)	(47,13863000,0.665434646954351)(57,3762400,0.468053343949045)(78,14467000,0.666374942422847)(79,19860000,0.612414813901138)
LHP1	1	4	(110,8562600,0.59191206968063)	(107,15754000,0.520277410832232)(109,8621800,0.513202380952381)(110,8077100,0.558350615235725)(114,4204100,0.334322067594433)
PEX6	1	4	(57,1438900,0.587593923554394)	(57,52165000,21.3022704998367)(81,53788000,Inf)(83,45187000,Inf)(88,957690000,Inf)
RBE1	1	4	(38,22885000,0.607222458076841)	(36,14535000,0.56637961267194)(38,15762000,0.418223307153471)(40,10418000,0.440693739424704)(43,7584800,0.369827880442732)
RDI1	1	4	(93,193380000,1.53220822438792)	(40,67535000,1.67062461348176)(41,125570000,1.74686643573585)(43,113670000,1.65859281524499)(44,59368000,1.82317354052145)
SSZ1	1	4	(116,345200000,1.58595975374437)	(103,39548000,0.633639888486558)(105,817360,0.641922563417891)(109,158540000,0.662626431497116)(110,113930000,0.655787716571692)
UBC9	1	4	(88,4470200,1.63456194237239)	(69,2651400000,0.647314453125)(73,25717000,0.640858232201151)(78,107170000,0.62286411716843)(83,14247000,0.576684881602914)
UTP6	1	4	(50,42008000,0.290310988251555)	(50,36969000,0.255487214927436)(52,104180000,0.662511923688394)(53,4770800,0.547788545446195)(75,15036000,0.446516600344479)
ADE17	1	3	(70,13625000,0.583986970125584)	(47,79935000,0.614695478314365)(70,11148000,0.477819210492478)(71,27149000,1.58275520317146)
ADE8	1	3	(76,40672000,1.733526553576)	(72,55292000,0.569181515909535)(73,3167800000,0.565224373271478)(74,7788600000,0.596142365097589)
ADH1	1	3	(51,2350700000,1.58584631990825)	(20,5768800,0.332649060085342)(23,1478100,0.289177133466369)(118,7979800,1.8291385870811)
ADK1	1	3	(50,380060000,0.567931858936043)	(42,29617000,0.638710373086047)(50,401700000,0.600268977884041)(65,7009100,0.582247881707925)
AGE2	1	3	(75,36414000,1.54597945147321)	(32,26229000,0.583813742293053)(40,5268100,0.653456381250078)(75,43554000,1.84911267725227)
BIO4	1	3	(23,18058000,1.78721298495645)	(30,10427000,0.601083760880844)(32,27230000,0.572010755398706)(33,22010000,0.528058347928313)
BUB3	1	3	(59,60491000,1.54823270456349)	(29,13214000,3.01242448421293)(59,67720000,1.733254843746)(60,48879000,1.67382371070475)
C4_00230W_A	1	3	(29,4412700,1.94554913804506)	(29,4568800,2.01437326396543)(31,12632000,1.56450873781598)(52,14128000,0.663504438078242)
CHS3	1	3	(80,64921000,1.5960909649662)	(80,71651000,1.76154886293792)(81,53229000,1.82422290003084)(82,19718000,2.58237728534758)
CIT1	1	3	(90,14757000,2.20165008131052)	(63,685410000,0.5479772945315)(99,7499200,0.510844686648501)(112,14485000,1.81445804261502)
COP1	1	3	(115,141560000,0.593891592549085)	(109,340940000,0.585133952322927)(115,120950000,0.507425742574257)(117,77453000,0.551306142785963)
CR_09190C_A	1	3	(44,154250000,1.78208327556726)	(44,182170000,2.10464901335552)(45,88190000,3.06587867199722)(46,408320000,2.17445947385238)
GNA1	1	3	(59,211930,2.0090055929472)	(59,61493,0.582927291686416)(76,16354000,0.613911933631142)(78,11001000,0.521028701335607)
HCR1	1	3	(120,7912000,0.629435163086714)	(107,85782000,0.664461657629744)(119,11959000,0.650617485446929)(120,8343200,0.663739061256961)
MAM33	1	3	(110,1547400,2.0054432348367)	(110,1699700,2.20282529808191)(119,70901000,0.664240209855724)(120,1137700000,0.662107897340395)
MAS2	1	3	(90,3813700,0.644532702382964)	(87,9512700,2.12778759478381)(90,3889000,0.657258745986142)(91,8939400,0.609075424132997)
MIA40	1	3	(104,5389900,1.7659065592032)	(97,14760000,0.555618294748729)(105,7124200,0.580288344057995)(109,21181000,0.665295096899834)
MNP1	1	3	(92,27042000,2.06049984760744)	(64,28330000,0.583173799378332)(85,7908400,0.526349417637271)(87,13628000,0.63471659447627)
MRP7	1	3	(101,1040100,0.507687802020794)	(90,165260000,0.606169533800389)(100,3918100,0.498074111739655)(106,728330,0.570344557556774)
MSD1	1	3	(59,27570,1.68500183351668)	(51,42948,0.457263319279417)(59,8681.4,0.530583058305831)(71,9254400,0.556087008772984)
NPL3	1	3	(92,50681000,1.50760032126603)	(84,38944000,0.521436413785716)(100,1948500,0.635228532307492)(120,10661000,0.534707593539974)
PRO3	1	3	(83,6815300,0.410140217849191)	(47,7984900,0.375318448883666)(48,1442600,0.6030180161351)(83,8233600,0.4954925678522)
PRS1	1	3	(68,7486500,0.599831744251262)	(66,5102300,0.603843923452904)(68,5966000,0.478006569986379)(70,13688000,0.617801047120419)
PWP2	1	3	(119,1274400,0.445859426932093)	(114,103790000,0.579897195217343)(115,29444000,0.565013816395456)(119,1222000,0.427526851625092)
QCR6	1	3	(99,1432600,1.90553464306141)	(99,1185700,1.57712719969141)(101,1316800,1.64933991332448)(103,6075700,1.96662782417298)
RHR2	1	3	(45,7606500,2.05681142177275)	(46,8897800,0.548434418145957)(47,5554600,0.497857847091512)(66,27554000,0.635353255856853)
RPL22B	1	3	(105,7615400,0.552842105263158)	(105,5978300,0.433996370235935)(112,47546000,0.569699729205109)(117,21057000,0.57100631830138)
RPN1	1	3	(119,1478500,1.51802948786398)	(104,12812000,0.602209165687427)(108,31274000,0.5519980231573)(113,8263300,1.58571127017328)
SDD3	1	3	(98,2663500,2.12705638076985)	(115,273430000,0.659646329400979)(117,25040000,0.453582103070374)(120,31215000,0.610717639693223)
SDH5	1	3	(25,7614500,1.94599913107925)	(25,6219500,1.58948605893327)(32,16836000,0.656937724363977)(35,2648800,0.649502231376588)
SES1	1	3	(62,22383000,0.477076539420679)	(62,14653000,0.31231749685615)(64,34142000,0.56829455041779)(68,2691000,0.657046586580721)
SOL3	1	3	(57,246530,1.61225557517494)	(44,26100000,2.81918340894362)(67,3687700,0.487326884448673)(68,8946100,0.555279001924151)
TIF4631	1	3	(106,19860000,1.97848176927675)	(95,36733000,0.641400384145277)(101,36840000,0.586213481000573)(105,9159200,0.32654283575172)
YNL010W	1	3	(102,13550000,1.89185038325678)	(81,178940000,1.61178166096199)(82,53646000,1.58280470893695)(85,21445000,2.28898044573478)
ACO1	1	2	(40,16598000,1.59167625623322)	(40,15913000,1.52598772535481)(43,141470000,0.640715579710145)
ACP12	1	2	(92,6586000,2.32877196704501)	(100,20811000,0.524153737658674)(119,69530000,0.55397976256872)
ALF1	1	2	(109,4499200,1.60559560345443)	(98,2339800,1.51620010368066)(112,4551900,1.59503118648819)
C2_07270W_A	1	2	(63,127700000,1.52617929320091)	(62,179590000,1.80110519401069)(63,189350000,2.26297610937817)
C7_04210C_A	1	2	(64,22681000,0.568389133921411)	(64,22089000,0.553553528468324)(70,46765000,0.57172023423842)
CGT1	1	2	(116,6947700,3.01196514501236)	(105,51522000,0.455946902654867)(116,3890700,1.68669527896996)
CLC1	1	2	(119,1332800,0.433247732665865)	(62,5033500,0.657192098288311)(119,1808500,0.587881546013068)
DOG1	1	2	(32,6216900,0.508623087621697)	(32,6301600,0.515552646649759)(51,606150,1.60170700771589)
EBP1	1	2	(20,38145000,1.80747725549659)	(20,47873000,2.26843252463988)(34,27035000,0.501623527228871)
EGD2	1	2	(84,20247000,0.632501327668614)	(84,18981000,0.59295242260473)(94,4720800,0.504957802522222)
ELP4	1	2	(108,23435000,1.77484095728567)	(104,257600000,0.633157183237065)(109,32874000,0.66472550803761)
END3	1	2	(103,9396700,2.87563117789271)	(103,5385100,1.64797870061511)(105,3685000,0.430777503711584)
FTR1	1	2	(35,11200000,1.61183547765017)	(35,10945000,1.57513743775725)(41,30157000,0.661700493691717)
GCV3	1	2	(100,1414200,2.31135082127973)	(90,7519100,3.72934232715008)(109,579620000,0.231987192315389)
HAS1	1	2	(103,197340000,1.50251256281407)	(96,8039600,0.58194715888527)(102,3853800,0.660304297169488)
MAK10	1	2	(104,12893000,0.646946660645291)	(77,5676700,0.620709638620086)(78,11484000,1.67495587999358)
MRPL13	1	2	(64,30922000,1.64899744027304)	(62,17970000,0.639479022098858)(77,26510000,0.624528835280814)
MSM1	1	2	(52,3039000,2.23966393986292)	(48,2429000,2.99115828879639)(52,2805000,2.06721202741543)
OSH2	1	2	(78,58755000,0.6119420084571)	(77,40510000,0.616778319123021)(78,58055000,0.604651405003437)
PDI1	1	2	(94,3503100,2.61874859834044)	(87,2901900,0.660904618748292)(94,2455000,1.83523959034163)
POL30	1	2	(117,36479000,1.56966437177281)	(112,89278000,0.657374272881231)(118,14969000,0.658006945360236)
PRE10	1	2	(110,13688000,2.38313282378954)	(110,10385000,1.80806797012379)(116,850630,1.50110293468862)
PRE2	1	2	(105,12764000,1.67808264202043)	(105,11696000,1.53767271866742)(111,16902000,0.631449172488512)
PRM15	1	2	(71,46577000,1.51366546423581)	(69,297010000,1.50369582827055)(71,46706000,1.51785772318092)
PUS4	1	2	(75,7794300,1.99495776810852)	(74,2193100,0.525368915293216)(76,129930000,0.616629490769304)
QCR2	1	2	(64,10145000,0.470002316423442)	(64,10884000,0.504239054899236)(107,13721000,2.30419157654329)
RAD27	1	2	(74,23461000,1.78288623755605)	(74,29077000,2.20966638802341)(75,12822000,0.633529324571372)
RAM2	1	2	(97,47983000,2.16559100961321)	(94,15580000,1.75324090745409)(99,6989100,0.606850742380828)
RIB4	1	2	(46,37365000,1.5841353287828)	(46,40002000,1.69593420104295)(50,2957300,1.88399057144677)
RPP0	1	2	(49,192030,0.511793395698409)	(37,8869600,0.654100294985251)(65,13347000,0.578568641900386)
RRP5	1	2	(117,14641000,1.92277890866111)	(103,20328000,0.579475484606613)(107,4310700,0.623934345554285)
RSC8	1	2	(110,3110400,0.509100432106848)	(107,95085000,0.47625845229151)(110,3986100,0.652432237789708)
RVB1	1	2	(120,2385200,0.655184727372614)	(113,2047000,0.665474642392718)(120,2054900,0.564455431946161)
SNP3	1	2	(99,32075000,1.82078792007266)	(97,28082000,0.638546546000273)(102,8992500,0.658260742258985)
TIM10	1	2	(24,30747000,0.665577106242965)	(24,28822000,0.623906831760326)(32,3042700,0.425772777521235)
TIM9	1	2	(64,12840000,1.66692631250974)	(54,19094000,0.593737367455456)(67,5725800,0.620716570003794)
TRM82	1	2	(91,10422000,0.501009518315547)	(87,837960000,0.580385094888489)(91,10987000,0.528170368233824)
URA5	1	2	(54,3828800,0.366954188230784)	(47,227180000,0.556390977443609)(54,5271200,0.505194556258386)
UTP20	1	2	(44,15601000,0.551311046717083)	(43,29618000,1.70492746949114)(77,94532000,1.53778081434126)
YBL055C	1	2	(64,10661000,1.61042296072508)	(64,11301000,1.7070996978852)(67,8472400,0.569764626765299)
YDL086W	1	2	(78,36447000,1.52434127979925)	(80,65271000,1.89213242115028)(100,863320,0.505782412560783)
YGL101W	1	2	(46,27106000,1.5813546467534)	(40,135730000,0.425512571321086)(41,746240000,0.647328244274809)
YGR021W	1	2	(115,5853400,3.37761107905366)	(110,11604000,0.57869539198085)(115,3081600,1.77818811309867)
YNL247W	1	2	(68,716710000,1.55725273770207)	(67,704840000,1.55107609700277)(117,287460,0.523006386114295)
PUT2	0	14	(,,)	(80,7381100,0.346709568321668)(81,15450000,0.403373192000418)(82,12486000,0.456593286038177)(83,173090000,0.434223069590086)(84,2021300000,0.48105573801704)(85,1159100000,0.50255809920222)(87,55294000,0.485162762130385)(88,23158000,0.449007290212502)(89,14428000,0.495671293115295)(90,3949000,0.439569001981344)(96,2281300,0.653536539949007)(113,1096100,0.406625612108621)(114,2663400,0.505187686121…
UTP13	0	13	(,,)	(98,37698000,0.585163683777533)(99,39263000,0.547135630774376)(101,47351000,0.628714448840853)(108,6287900,0.63941061023602)(110,16589000,0.645235316997277)(111,368380,0.497447808356065)(112,72240000,0.517849462365591)(113,92082000,0.612858569051581)(114,592910000,0.57059955730921)(115,422380000,0.530321673404816)(116,119370000,0.567401844281776)(118,40897000,0.55134340833412)(120,5561900,0.40603…
FUN12	0	12	(,,)	(41,2549000,0.618419137270125)(45,2432700,0.647580258744609)(80,10420000,0.508292682926829)(81,7612000,0.642362869198312)(99,10305000,0.45793894147447)(100,6188500,0.601467586743124)(101,6148000,0.594296761720638)(104,9902200,0.5827565913371)(112,8901900,0.542798780487805)(113,3623300,0.615778113900172)(115,14485000,0.578728674737305)(117,17311000,0.608406846378238)
NOP2	0	11	(,,)	(55,2207400,0.635058545988089)(57,1350700,0.544615136486432)(60,1445700,0.443997420226652)(109,8689500,0.547266658269303)(111,16819000,0.641677158444928)(112,159600000,0.595811401052749)(113,1492100,0.648851974256392)(114,691320000,0.655403868031854)(116,45593000,0.59085077431478)(117,741380000,0.607937679376794)(118,345670000,0.612282131217231)
RPL12	0	11	(,,)	(25,3531400,0.57377288901165)(32,18147000,0.530443424629505)(36,6062600,0.473012405399079)(37,15257000,0.404223187791437)(38,11119000,0.582817905440822)(41,1889300,0.448253772420993)(42,7603700,0.588294003868472)(44,10666000,0.618032216942867)(45,16249000,0.622638617465609)(46,6350900,0.6493430806196)(49,79747,0.625221481771854)
ACC1	0	10	(,,)	(68,97332000,0.607527619998752)(71,27615000,0.532902354303358)(72,23196000,0.553154957790814)(101,32643000,0.595936176427633)(106,52025000,0.556012739398085)(115,27263000,0.515125177137459)(116,78984000,0.5485)(117,69167000,0.659424158642387)(118,39860000,0.489392004714665)(119,32713000,0.467622505574933)
SAH1	0	10	(,,)	(68,6643200,2.49904074032276)(77,30997000,0.627063440686195)(89,292390000,0.558934852423918)(90,5536300000,0.621741815935763)(95,2487500000,0.655312310650966)(103,1167800000,0.665640674874601)(105,730660000,0.652142092109961)(108,190590000,0.650122799836267)(118,288710000,0.599667670578461)(120,422750000,0.630321012688425)
APT1	0	9	(,,)	(48,3622700,0.407823933355848)(53,32640000,0.594264906690942)(56,34350000,0.650975041218944)(57,35639000,0.578376799363833)(58,386390,0.560936660714545)(64,100380000,0.56178643384822)(65,70111000,0.499472821828026)(66,61444000,0.557365747460087)(67,55256000,0.613022399236717)
DPH5	0	8	(,,)	(108,21425000,0.648868833096096)(111,961120000,0.605468060980219)(112,2544900000,0.656223408370078)(113,387370000,0.603098240697493)(114,162550000,0.531887045580969)(116,18593000,0.49659464223712)(118,39264000,0.639676772942767)(119,7908800,0.54887917273926)
RHD3	0	8	(,,)	(29,248690000,0.563705601015482)(30,70216000,0.651173142910136)(31,93861000,0.609447438478021)(32,89657000,0.50670848875325)(34,103440000,0.649707932918786)(36,62387000,0.661138369911936)(37,23539000,0.660095344924285)(38,4894100,0.600871700429711)
RPL23A	0	8	(,,)	(32,63398000,0.235855654761905)(34,40755000,0.306313416009019)(35,14407000,0.295291971550964)(36,18598000,0.34237219491541)(37,6640500,0.439943023718034)(38,6186600,0.412357528494301)(40,20698000,0.455251292202793)(45,19129000,0.619322044873248)
RPS21B	0	8	(,,)	(24,23130000,0.62875472313589)(29,66917000,0.628092735122958)(30,23196000,0.587091875474563)(55,139300,0.652520142402099)(62,44542000,0.507011792560215)(63,99597000,0.64173324742268)(64,26522000,0.640025097130722)(68,14784000,0.538108757370605)
TIF	0	8	(,,)	(90,2205100,0.509508075510063)(95,1097700000,0.632097201428078)(100,482030000,0.640044083280221)(103,353600000,0.588450657347312)(104,183030000,0.594909965546382)(116,56373000,0.666134921478961)(118,79078000,0.638910883089602)(120,83903000,0.663107563423694)
TPK2	0	8	(,,)	(56,1902900,0.411393362879689)(62,3090200,0.443541789266696)(63,2535700,0.38800055085459)(66,3214700,0.338353857488685)(67,3559600,0.371317700075106)(68,3952300,0.386911404796867)(69,5746600,0.42732004759072)(70,4857200,0.530853133401823)
CNS1	0	7	(,,)	(84,15531000,0.566535346903042)(85,12424000,0.508055941768218)(89,17528000,0.516440777843253)(90,3.58e+08,0.63478553823785)(91,334620000,0.645374067002257)(92,5910800,0.522017133268568)(93,69201000,0.598935433616064)
DIS3	0	7	(,,)	(89,26780000,2.52213222829158)(91,84042000,0.62281013783904)(92,42486000,0.639839761449376)(93,78132000,0.574669020300088)(95,5564900,0.500215730337079)(101,1830700,0.533374122308656)(102,10139000,0.479090866134291)
RPS20	0	7	(,,)	(37,2598300,0.502932466175019)(55,1231300,0.631889561736631)(58,6381600,0.369220087942606)(63,6613800,0.487312113174182)(64,12984000,0.664993597951344)(66,12133000,0.593010752688172)(67,7408000,0.640442638540676)
RRB1	0	7	(,,)	(112,516900000,0.620074135387051)(113,625880000,0.583407904548844)(115,90989000,0.520532036613272)(116,91369000,0.576824494949495)(117,14169000,0.631585985557636)(118,47922000,0.585521412425927)(120,13651000,0.646231774285173)
ACP1	0	6	(,,)	(105,27770000,0.601694364396681)(107,21483000,0.537115283646273)(111,44022000,0.651511787950095)(113,50228000,0.574553025016872)(116,29088000,0.635928379353315)(118,29274000,0.620988099531194)
ADE1	0	6	(,,)	(33,21786000,0.485546814058704)(34,262280000,0.634476752624704)(38,29398000,0.557170744650607)(41,2.436e+09,0.559832693677751)(51,19622000,0.584248920649099)(53,14072000,0.523258840590488)
ADO1	0	6	(,,)	(71,584150000,0.60470388505295)(72,1.9696e+10,0.638195839543776)(85,2254600,0.361071073956632)(97,98033000,0.537815448760149)(106,19470000,0.638151425762045)(108,6067800,0.663017111387924)
DBP2	0	6	(,,)	(76,5082800000,0.662806770466578)(77,2532100000,0.451813785843013)(78,392910000,0.368031097789434)(79,29149000,0.525424950880545)(80,8215600,0.503129401677996)(82,2562500,0.345545996386095)
NIP7	0	6	(,,)	(112,11580000,0.583610523132749)(116,2803700,0.664336658531384)(117,17054000,0.521098786934336)(118,13370000,0.629620908876854)(119,2485100,0.450721851421938)(120,9183600,0.618590866226593)
SGT2	0	6	(,,)	(91,333470000,1.6308196400626)(99,38585000,1.8386066901744)(104,15172000,1.94820036724579)(111,12990000,1.60823057495172)(115,4444100,1.55322941423179)(119,3476300,1.60865340120315)
TSR1	0	6	(,,)	(105,147890000,0.611317791005291)(106,92988000,0.52535593220339)(107,1572100,0.58754718391449)(108,593190000,0.613002232142857)(112,63834000,0.624721080446271)(113,3788100,1.60431136710147)
ANB1	0	5	(,,)	(97,52447000,0.598546060440062)(107,6471700,0.505641065708259)(108,2471100,0.623369743447441)(109,8849000,0.566662397540984)(110,3591100,0.655788897005113)
C5_02410C_A	0	5	(,,)	(40,54364000,0.636491359527935)(43,133330000,0.646072588069971)(55,50818000,0.630371142205021)(56,92319000,0.593729500289408)(57,152830000,0.64684471155881)
C6_02330W_A	0	5	(,,)	(47,117790000,1.566627209491)(52,10070000,0.627922928228472)(54,92724000,0.598566909818604)(55,88116000,0.629804874562219)(56,102780000,0.601862153774082)
NOP9	0	5	(,,)	(92,39125000,0.435481896196699)(93,46748000,0.612606473594549)(99,4909500,0.552448575415223)(100,152990000,0.586235965819826)(103,7982800,1.803126129382)
NUP2	0	5	(,,)	(49,86023000,0.647861123663202)(51,33323000,0.66591395056054)(52,3333300,0.413601846337105)(55,7734100,0.517158141089937)(114,3904400,1.57416441559489)
RSC9	0	5	(,,)	(104,2707600,0.411814808054998)(107,38096000,0.525418586048051)(108,30778000,0.53215990040805)(109,15663000,0.652353186172428)(114,2905200,0.384067263329059)
SHM2	0	5	(,,)	(37,8108300,0.601416703753152)(56,15665000,0.618387809884731)(64,10920000,0.339647289353364)(72,575180000,0.538759835144249)(77,29775000,0.651417694933053)
UTP22	0	5	(,,)	(107,169220000,0.560981269683408)(108,148600000,0.49205298013245)(109,44821000,0.52126533697738)(110,121050000,0.476218576655258)(111,9333800,0.35721994718512)
ATP5	0	4	(,,)	(35,15749000,0.626850819933132)(46,15391000,0.660869938597621)(53,70237000,0.638344087976007)(73,17762000,0.56633612855913)
GUK1	0	4	(,,)	(30,151570000,0.556792300345309)(31,610960000,0.616913212500631)(44,23575000,0.646687697160883)(48,4620800,0.625565212682425)
KGD2	0	4	(,,)	(102,22708000,0.431145455581082)(103,19993000,0.599113002307393)(107,30567000,0.376589296274394)(108,475090000,0.580347654007305)
MCK1	0	4	(,,)	(57,5309600,0.190704690754975)(62,2089300,0.329272520960726)(67,21560000,0.27615888101856)(68,26157000,0.396318181818182)
NPT1	0	4	(,,)	(72,1008300000,2.14477154768995)(73,1711200000,1.87118644067797)(79,5860000,0.510497430089729)(80,4005800,0.581081277108084)
PET191	0	4	(,,)	(72,39590000,0.626156547044775)(74,152230000,0.490179031427099)(75,14847000,0.625769198347804)(78,3633600,0.60570095015836)
PRT1	0	4	(,,)	(68,113960000,0.476202415277255)(69,518790000,0.596680698364502)(71,123640000,0.654249126891735)(72,13848000,0.532328746059814)
RIM11	0	4	(,,)	(46,515090000,0.445810974554267)(47,308890000,0.294939367898405)(48,3502100,0.421929592058023)(49,823470,0.491447839579852)
RPL82	0	4	(,,)	(116,20117000,0.413887460137846)(117,23429000,0.457151219512195)(118,48754000,0.564093070612873)(119,37947000,0.552470663599569)
RPP2A	0	4	(,,)	(114,52258000,0.621490158767913)(116,271550000,0.634877957542317)(119,109530000,0.496127191194456)(120,353550000,0.59520202020202)
SDH8	0	4	(,,)	(44,11263000,0.632291023409869)(46,10272000,0.428035669639137)(47,11714000,0.451632802560049)(48,285930,0.293550572871751)
SPB4	0	4	(,,)	(81,44227000,0.628983858351703)(82,40608000,0.582970842844222)(83,2356500,0.430293070391674)(87,900430,0.650270816783419)
TMA19	0	4	(,,)	(105,173090000,0.618333154717251)(106,215190000,0.651834125950383)(109,37373000,0.644362068965517)(114,120870000,0.662918883343388)
TUP1	0	4	(,,)	(44,8758900,0.548013514359006)(47,5453100,0.515708341214299)(51,1332000,0.464678178963893)(53,2472400,0.509857296048833)
YBR137W	0	4	(,,)	(62,287020000,0.647111872660865)(65,42156000,0.574661250306715)(66,16374000,0.558115754311814)(69,4872200,0.562148815636141)
BPL1	0	3	(,,)	(53,22470000,0.590756125775581)(54,178880000,0.655934875875472)(56,8469300,0.600404083368779)
C4_00700C_A	0	3	(,,)	(67,83808000,1.5436244083031)(72,1060200000,1.51122514432328)(73,92377000,1.71144582777531)
C4_03720C_A	0	3	(,,)	(63,40994000,0.663022206407996)(64,13695000,0.595927070188417)(69,14776000,0.598848990840561)
C7_01160C_A	0	3	(,,)	(37,86609000,0.641595673753611)(41,67470000,0.628446348733234)(43,103480000,0.647194946525736)
CMS1	0	3	(,,)	(102,42030000,0.64851103224811)(106,27630000,0.473911701142328)(107,13258000,0.654037787972966)
ERG13	0	3	(,,)	(40,1.412e+09,0.625886524822695)(41,2282500000,0.656947962238084)(63,76060000,0.651421719767044)
GLN1	0	3	(,,)	(62,31728000,0.53242045912203)(64,298060000,0.620454214284227)(77,914370000,0.608241867890641)
HET1	0	3	(,,)	(37,17568000,0.459594506213211)(40,5834900,0.519350244770805)(49,891060,0.550887171561051)
MTR2	0	3	(,,)	(24,594410000,1.51995806377375)(36,18294000,0.555491452342635)(74,77645000,0.596718413771903)
OFD1	0	3	(,,)	(109,474680000,0.655237148694164)(113,18055000,0.533587492981056)(114,2825700,0.480536707310851)
PUS7	0	3	(,,)	(72,28491000,0.645220463346695)(78,1169100000,0.619095530607922)(83,1039600,0.416639948701507)
RCK2	0	3	(,,)	(80,29212000,0.655786283533505)(83,32486000,0.586686411904934)(85,33332000,0.642631294825326)
RPC40	0	3	(,,)	(65,584430,0.276156499551103)(115,779980,0.627043974596029)(118,428840,0.573514858105759)
RPP2B	0	3	(,,)	(114,57178000,0.556802025513682)(116,156600000,0.61704558887269)(117,100720000,0.64431934493347)
SUA5	0	3	(,,)	(46,129940000,0.650415457002703)(48,29576000,0.615897211636576)(49,22783000,0.417891010473413)
UTP21	0	3	(,,)	(114,112340000,0.574570376432079)(115,51206000,0.542143545330383)(116,5205400,0.385214238141049)
YBL036C	0	3	(,,)	(75,13086000,0.439260179248766)(79,8378400,0.465880782918149)(80,5861100,0.37029946929492)
YRB1	0	3	(,,)	(67,13729000,0.655353477492959)(71,11805000,0.589955022488756)(77,25879000,1.61541822721598)
AFL1	0	2	(,,)	(79,8562800,0.462054824088064)(80,53361000,0.619281387090036)
AIM18	0	2	(,,)	(79,40728000,2.09603211363285)(80,30530000,1.50408907281506)
BLM3	0	2	(,,)	(109,20249000,0.624776303609997)(110,8395700,0.596836567853842)
BZZ1	0	2	(,,)	(38,96927000,1.75923842021199)(104,118800000,2.06702160977137)
C1_03510C_A	0	2	(,,)	(81,9851300,1.76401174658883)(85,14754000,1.51493993223124)
C1_10450W_A	0	2	(,,)	(89,14272000,1.58685331168903)(91,22244000,3.42716277636546)
C2_06880C_A	0	2	(,,)	(75,156030000,1.63337730042083)(79,9110200,1.63564221336493)
C4_06710W_A	0	2	(,,)	(35,5255500,0.61682100395526)(36,3192000,0.402923467262468)
C5_03670C_A	0	2	(,,)	(70,10638000,1.67937485200095)(71,9742400,0.655480051133688)
CAM1-1	0	2	(,,)	(71,27692000,0.567459016393443)(115,537230000,0.61974966833939)
CBF1	0	2	(,,)	(83,25482000,0.57463073627241)(85,12880000,1.8723923883179)
CHS6	0	2	(,,)	(64,8364300,0.41619644723093)(65,11547000,0.429017276611555)
CHZ1	0	2	(,,)	(113,8565000,0.648961963933929)(114,7194300,0.632354750813044)
DIB1	0	2	(,,)	(68,16405000,0.612515401560692)(70,9079200,0.525355861590094)
EBP7	0	2	(,,)	(77,121530000,0.559710772348363)(78,263650000,0.628711100512698)
EFB1	0	2	(,,)	(48,332060,0.472696731579547)(108,15542000,0.608345075935494)
ENG1	0	2	(,,)	(71,25779000,0.459199486987656)(72,10086000,0.355553988789791)
ETT1	0	2	(,,)	(117,787270000,0.627056949422541)(118,137920000,0.641697296794305)
FCA1	0	2	(,,)	(53,1051400,0.614386723543505)(64,10141000,0.666119285338938)
HEK2	0	2	(,,)	(72,7869100,1.67153811840177)(79,9099000,0.604464226400053)
HEM1	0	2	(,,)	(75,13838000,1.55460438362936)(79,11576000,2.04606112024321)
HPT1	0	2	(,,)	(90,463630000,0.649960746929849)(91,1.18e+08,0.634169936045574)
KGD1	0	2	(,,)	(97,7310100,0.651291874554526)(98,26515000,0.634907332024328)
KTI12	0	2	(,,)	(47,26374000,0.632788694546414)(48,10963000,0.532236139431013)
MRPL19	0	2	(,,)	(68,3321200,0.599234988452656)(75,17590000,0.646358491952671)
NSP1	0	2	(,,)	(54,3068300,1.59657612654803)(55,3735100,0.581320425823321)
NTO1	0	2	(,,)	(76,189270000,1.52256455635106)(93,110520000,0.622122150295525)
NUP116	0	2	(,,)	(76,94913000,0.526504687413324)(80,16203000,1.63910048253467)
RAI1	0	2	(,,)	(79,258240000,0.601719598294382)(80,276130000,0.641267998142127)
RMS1	0	2	(,,)	(21,137450000,0.66368903911154)(106,22050000,0.626456048639127)
RRT2	0	2	(,,)	(97,5227400,0.562830410112299)(101,4067700,0.492237133487421)
SRO77	0	2	(,,)	(75,10183000,0.488018786542701)(76,48298000,0.637664703863114)
TIM8	0	2	(,,)	(32,6253500,0.630997426971394)(34,6606900,0.470811658234162)
TRM10	0	2	(,,)	(84,167890000,0.596009798004899)(85,18307000,0.598287525736135)
UBP6	0	2	(,,)	(40,15875000,0.578092567641382)(64,27179000,0.60436725890018)
YTM1	0	2	(,,)	(83,108990000,0.546124166958962)(100,1886100,0.600860146543485)
ABP140	1	1	(59,57301000,0.580092934733091)	(59,60250000,0.609947458467893)
AIM45	1	1	(57,20081000,1.58692903429746)	(57,19112000,1.51035245772088)
ARA2	1	1	(78,69606000,0.655053642010164)	(78,67644000,0.636589497459063)
ARO1	1	1	(54,5171900,1.53980588305347)	(92,15643000,1.5649729383635)
BMT3	1	1	(24,7176400,Inf)	(70,58925000,3.39684095232605)
BOL2	1	1	(48,526620,0.620238852377924)	(48,485040,0.57126704826514)
BUD16	1	1	(46,6232700,3.37340333405499)	(38,48675000,0.659937361877517)
C1_03720C_A	1	1	(107,1169200,1.5157447139505)	(109,14782000,1.61645543320175)
C2_06630C_A	1	1	(24,69253000,3.06931702344546)	(24,43022000,1.90674998891991)
C3_01620W_A	1	1	(52,86924,0.599104004411055)	(52,68435,0.471672754841822)
C3_02090C_A	1	1	(84,126770000,1.64582927620902)	(82,81461000,0.640668501769563)
C5_02660C_A	1	1	(51,20272000,1.83125564588979)	(51,20399000,1.84272809394761)
C5_02920W_A	1	1	(60,14328000,2.00646977271772)	(60,13903000,1.94695346524948)
CAP1	1	1	(106,12684000,2.15121603744785)	(106,10718000,1.81778094365863)
CDC21	1	1	(51,10938000,1.59042661470905)	(54,8593100,0.641898857100172)
CDC60	1	1	(113,54550000,1.52353023320765)	(77,36634000,1.52667111185198)
CMR2	1	1	(116,1023300,0.097680412371134)	(116,5676600,0.541867124856816)
CR_08280W_A	1	1	(72,14795000,3.37377146375391)	(72,0,0)
DCS1	1	1	(43,26692000,0.656532861078316)	(51,20519000,0.487398750564146)
DRN1	1	1	(72,18371000,1.51889210417528)	(73,14386000,0.511611365980298)
DUS4	1	1	(97,15948000,1.86140971322525)	(90,6540200,0.538554018445323)
EGD1	1	1	(98,52066000,1.81902665688432)	(98,46944000,1.64007965622052)
ENT3	1	1	(98,27840000,1.79786890539232)	(100,5773000,0.500563600104049)
FDH3	1	1	(47,1.0982e+10,1.5700010007291)	(40,7133300,0.583692005564193)
FRE10	1	1	(76,26989000,1.69870342396777)	(76,104940000,6.60498489425982)
GLO1	1	1	(54,4740400,1.63225673163005)	(57,17585000,1.64947003095394)
GLR1	1	1	(46,12666000,1.57294719586707)	(74,32051000,1.58975249243589)
GUS1	1	1	(98,33497000,1.80674217907228)	(74,19798000,0.541757880910683)
HAL22	1	1	(34,99929000,0.528612991959374)	(34,90559000,0.479046762589928)
LAT1	1	1	(120,76064000,1.59133036255989)	(102,4261700,0.352731335871544)
MDY2	1	1	(74,17703000,0.457335503371309)	(74,24970000,0.645069622051719)
MRD1	1	1	(104,40462000,0.443055023268546)	(104,17009000,0.186246920339447)
MRP8	1	1	(111,3034200,1.83879764862736)	(111,2568800,1.55675413611296)
MRPL35	1	1	(44,740690000,14.0802205113582)	(44,0,0)
NGL2	1	1	(97,2575600,1.52447469665582)	(92,4707900,0.493490566037736)
NMT1	1	1	(49,13111000,0.623442700903471)	(49,11082000,0.526961483594864)
NOC4	1	1	(112,16954000,0.598848504115008)	(112,14981000,0.529158277701247)
NOP13	1	1	(80,24265000,1.87722419928826)	(79,111310000,0.540025228022511)
NOT3	1	1	(115,23060000,0.597347425137291)	(113,27780000,0.580358075500867)
NOT5	1	1	(118,19270000,2.06398680419438)	(119,10508000,0.648081904526952)
OYE23	1	1	(25,12648000,1.51474867962491)	(24,82333000,0.501205332683996)
PBP1	1	1	(76,16453000,1.87012662256473)	(76,19504000,2.21691786583009)
PGI1	1	1	(44,414940000,1.57807864912147)	(36,1101400000,0.638900168223215)
PHO15	1	1	(55,51510000,1.90488517436485)	(69,13323000,1.65336741911865)
PHO8	1	1	(56,8074100,1.84681717331137)	(56,9521400,2.17786317161875)
PNP1	1	1	(81,132120000,1.54345794392523)	(80,98234000,1.7242807744291)
PPE1	1	1	(78,18286000,1.76556918026456)	(74,31475000,0.504455556624034)
PRC2	1	1	(90,18625000,1.64793841797912)	(90,27141000,2.40143337462396)
PRE1	1	1	(110,28814000,1.63261374582129)	(111,18946000,1.52262316161697)
PRE3	1	1	(112,86202000,1.57708703049818)	(37,9728800,0.64707682075158)
PRI1	1	1	(34,3167300,1.80042064574807)	(73,53456000,1.53927666436305)
PRK1	1	1	(84,5571800,3.19502265038133)	(84,1114100,0.638855438958656)
PSP1	1	1	(71,15223000,1.80420740740741)	(71,12745000,1.51051851851852)
PTC2	1	1	(113,46406000,1.56681747585927)	(109,4385100,0.606766293067663)
PTC5	1	1	(68,13168000,0.648797792668506)	(68,11106000,0.547201418998817)
PTP3	1	1	-9.23669e+13	(92,0,0)
RKI1	1	1	(57,6824600,1.83053484255137)	(59,2516800000,2.84191508581752)
RKM1	1	1	(84,11047000,1.75463396813799)	(84,10114000,1.60644228783812)
RPL30	1	1	(118,23836000,0.628934800390512)	(118,24145000,0.637088049816618)
RRS1	1	1	(108,31461000,0.61046647004036)	(109,1975600,0.304228648865071)
RVS161	1	1	(81,21207000,1.82378740970072)	(77,18536000,0.581576305220884)
RVS167	1	1	(77,14274000,0.48476821192053)	(81,5658500,0.599245978374829)
SAR1	1	1	(64,25401000,1.92242488458336)	(64,21549000,1.63089381669568)
SEC14	1	1	(40,20320000,1.6771211620997)	(38,12060000,1.83519744350605)
SEC17	1	1	(92,45359000,1.61287913807204)	(94,6492300,0.656709926057798)
SEC21	1	1	(107,218540000,1.61379412199084)	(109,7811500,0.47336686462247)
SEC26	1	1	(83,210530000,8.61274750450008)	(83,77045000,3.15189821633121)
2019-09-07	1	1	(63,15761000,1.50549240615149)	(66,11078000,0.586976103428178)
SHQ1	1	1	(113,2985200,1.5283637108335)	(107,41175000,0.526959059088524)
SLA2	1	1	(106,47850000,1.52126915495644)	(80,5885500,0.55117999625398)
SRP72	1	1	(99,553710000,1.57339736303705)	(105,1796600,0.579454926624738)
TEL2	1	1	(112,87620000,13.9046258827263)	(112,3767000,0.597794175989844)
TPM2	1	1	(28,5241000,2.59378402454716)	(28,4912800,2.43135702266653)
TPS1	1	1	(77,538640000,1.60400226318454)	(77,1284300000,3.82448408326137)
UFD2	1	1	(94,12425000,1.79882153663515)	(94,10673000,1.54517684189191)
UMP1	1	1	(48,4597400,2.1435098843715)	(42,11649000,0.663344912020956)
UNG1	1	1	(76,19171000,0.59748800099732)	(76,20022000,0.624010471856885)
VPS29	1	1	(108,5259100,1.99503053753651)	(108,7036800,2.66939797428019)
XYL2	1	1	(83,22673000,2.53148586485642)	(83,21608000,2.41257648162208)
YAH1	1	1	(103,26934000,1.56492940561269)	(116,23501000,0.635574426655128)
YBR238C	1	1	(106,20823000,1.83527234267583)	(105,15472000,0.525168867316113)
YER152C	1	1	(80,17764000,1.68698955365622)	(80,18058000,1.71490978157645)
YJR096W	1	1	(79,12638000,0.590671153486633)	(79,5385200,0.251691905028977)
YMR090W	1	1	(55,18866000,2.26686692700511)	(55,13944000,1.67545809552418)
YMR099C	1	1	(81,10935000,1.64879902293391)	(40,13099000,0.54280623238853)
YMR178W	1	1	(30,16987000,1.50154689295501)	(46,134380000,2.43552333484368)
YMR262W	1	1	(47,7432900,0.453945279101014)	(52,5666500,0.58975052818917)
YNL193W	1	1	(93,4898800,0.552687395640598)	(93,3695000,0.416873505122072)
ACF2	1	0	(36,62431000,1.81237843643859)	(,,)
ACH1	1	0	(49,13604000,0.4947088985054)	(,,)
ACT1	1	0	(67,26822000,Inf)	(,,)
AHP2	1	0	(25,16208000,1.67191029780386)	(,,)
ARO2	1	0	(103,9092400,1.83993362608009)	(,,)
BRE5	1	0	(68,1727200,0.530907078965973)	(,,)
C1_03240W_A	1	0	(82,21048000,2.11051950786632)	(,,)
C1_11120C_A	1	0	(99,33856000,1.97192614596074)	(,,)
C1_11580W_A	1	0	(50,20833000,1.56533173040799)	(,,)
C2_07650C_A	1	0	(60,35956000,1.67697402173406)	(,,)
C3_07910W_A	1	0	(77,163620000,2.35529516762873)	(,,)
CBP1	1	0	(33,13892000,0.38665145147374)	(,,)
CBP3	1	0	(67,9221500,1.73011257035647)	(,,)
CCA1	1	0	(55,4818300,1.7192863514719)	(,,)
CCT3	1	0	(116,23189000,3.64263273641219)	(,,)
CCT4	1	0	(70,14847000,1.57541223658242)	(,,)
CDC68	1	0	(87,6202500,1.58186687069625)	(,,)
CEF3	1	0	(56,3854500,1.5906652360515)	(,,)
CGR1	1	0	(42,26292000,1.70760537767097)	(,,)
CPD1	1	0	(66,8675500,2.29626002488023)	(,,)
CR_10040W_A	1	0	(37,6238200,0.665266076570332)	(,,)
DCG1	1	0	(75,51864000,1.55114248115803)	(,,)
ECM31	1	0	(95,109200000,0.398598335523434)	(,,)
ESS1	1	0	(44,45386000,1.70227289775711)	(,,)
FMO1	1	0	(53,3381800,1.64692704782312)	(,,)
FPR3	1	0	(120,2252700,2.50737397460014)	(,,)
GCV2	1	0	(104,161140000,1.5327689527252)	(,,)
GIG1	1	0	(68,9942700,1.65345151580663)	(,,)
GIM4	1	0	(20,328140000,1.61669212198847)	(,,)
GLC3	1	0	(35,316710000,1.51203093669436)	(,,)
HER2	1	0	(79,21104000,2.04061110036743)	(,,)
KEX1	1	0	(66,30277000,2.55609962009287)	(,,)
LAP4	1	0	(87,245840000,1.5170626349892)	(,,)
LPD1	1	0	(20,70835000,1.69210740050643)	(,,)
LSM8	1	0	(100,57777000,1.50908948440683)	(,,)
MCT1	1	0	(74,17752000,Inf)	(,,)
MDH1-3	1	0	(47,28510000,2.22005918081296)	(,,)
MHO1	1	0	(79,425080000,1.92587894164552)	(,,)
MIX14	1	0	(36,183220000,0.595295340827864)	(,,)
MPD1	1	0	(89,6206000,0.533344792024751)	(,,)
MPE1	1	0	(81,3248000,0.654785904362551)	(,,)
MRPS17	1	0	(75,71952000,1.50175321422608)	(,,)
MSC6	1	0	(77,50295000,Inf)	(,,)
NPL6	1	0	(109,11097000,1.6731499909535)	(,,)
PAN1	1	0	(37,9643800,2.79336114007647)	(,,)
POX1-3	1	0	(116,8738400,1.78692078033618)	(,,)
PSF2	1	0	(110,36240000,1.66177549523111)	(,,)
RCT1	1	0	(54,78114000,1.59902560848294)	(,,)
RIB2	1	0	(83,33831000,2.99124668435013)	(,,)
ROT2	1	0	(78,9848000,1.50998942026097)	(,,)
RPS12	1	0	(112,3599800,0.574075846011546)	(,,)
RPS23A	1	0	(37,6386700,2.10893541143838)	(,,)
RSP5	1	0	(68,38953000,1.53382422428729)	(,,)
SEC65	1	0	(80,6527900,0.540747183565275)	(,,)
SGN1	1	0	(53,13649000,1.6160695256814)	(,,)
SHM1	1	0	(65,54408000,1.7932762030323)	(,,)
SIL1	1	0	(92,9412100,0.652575747070651)	(,,)
SMY2	1	0	(67,25832000,1.52212597961228)	(,,)
SRM1	1	0	(104,49322000,1.66039387308534)	(,,)
TIF11	1	0	(96,2732500,2.01720064963827)	(,,)
TPS2	1	0	(67,15413000,1.74471649630409)	(,,)
TRR1	1	0	(77,192310000,0.594246338298004)	(,,)
UBA2	1	0	(108,17117000,1.72775080497825)	(,,)
UBC4	1	0	(44,19896000,1.80038005610352)	(,,)
VMA10	1	0	(63,7159600,0.298266955507415)	(,,)
VPS1	1	0	(41,4494000,0.628672150411281)	(,,)
VTS1	1	0	(77,80732000,3.55444018843834)	(,,)
YFR016C	1	0	(102,113980000,1.5698859566966)	(,,)
YPR089W	1	0	(103,10756000,1.97811494252874)	(,,)
YSH1	1	0	(108,25852000,2.31607238846085)	(,,)
ACS1	0	1	(,,)	(69,13725000,1.55272476327311)
ADK2	0	1	(,,)	(33,455800000,2.2055550179038)
AGM1	0	1	(,,)	(59,20685000,0.639551062053613)
AIM7	0	1	(,,)	(107,13553000,0.563253262405453)
AIP1	0	1	(,,)	(66,28050000,1.62420382165605)
APE4	0	1	(,,)	(40,3169600,0.620176880331846)
ARH2	0	1	(,,)	(74,24359000,1.51608887782411)
ARO7	0	1	(,,)	(60,5328700,0.645261679300574)
BMT6	0	1	(,,)	(77,9159800,0.460291457286432)
BUR2	0	1	(,,)	(77,7426200,0.476068978780691)
C1_13820C_A	0	1	(,,)	(77,38286000,0.54082382190078)
C3_06530W_A	0	1	(,,)	(84,17538000,0.504124867055678)
C3_07370W_A	0	1	(,,)	(33,57220000,2.12374271610437)
C6_02880W_A	0	1	(,,)	(75,160410000,Inf)
C7_00920C_A	0	1	(,,)	(82,2081300,0.601444877907817)
C7_01930C_A	0	1	(,,)	(42,56936000,1.62613886270814)
CAB2	0	1	(,,)	(73,12315000,0.583787627399858)
CAM1	0	1	(,,)	(92,12200000,0.494167206740117)
CAP2	0	1	(,,)	(103,55937000,1.62607558139535)
CCT2	0	1	(,,)	(32,16475000,1.5914799072643)
CLP1	0	1	(,,)	(88,14066000,1.51380787360899)
CR_01380W_A	0	1	(,,)	(106,31598000,0.557421585576686)
CR_07830C_A	0	1	(,,)	(35,212040000,1.76156849713384)
CR_08050C_A	0	1	(,,)	(73,7466900,0.540023143125768)
CUZ1	0	1	(,,)	(75,5266400,0.394545999400659)
DBP3	0	1	(,,)	(90,19626000,0.651810029890402)
DED1	0	1	(,,)	(67,15631000,0.582963487860366)
DEG1	0	1	(,,)	(74,31042000,0.624662937175514)
EIF4E	0	1	(,,)	(75,10301000,0.592420059811364)
FKH2	0	1	(,,)	(77,5311000,0.471753419790371)
FLC1	0	1	(,,)	(49,22053000,0.517797605071613)
GDH3	0	1	(,,)	(31,10609000,0.647087526684965)
GIM5	0	1	(,,)	(43,33255000,1.70845106601593)
GPM1	0	1	(,,)	(112,202540000,0.655872542987598)
GTB1	0	1	(,,)	(84,7713200,0.578634658664666)
HTD2	0	1	(,,)	(43,277400000,1.78369341563786)
HTS1	0	1	(,,)	(77,150910000,0.547529206879036)
INO4	0	1	(,,)	(23,231860000,2.01459727170041)
ISU1	0	1	(,,)	(41,5100900,1.78765683044789)
KAR2	0	1	(,,)	(96,9852200,1.72579176008969)
KEL3	0	1	(,,)	(120,14706000,0.561576354679803)
LEO1	0	1	(,,)	(120,20832000,1.60542540073983)
LEU4	0	1	(,,)	(78,259640000,1.5825917347312)
LYS21	0	1	(,,)	(60,17892000,0.624132277531657)
MAP1	0	1	(,,)	(80,7228600,0.64231384396659)
MKT1	0	1	(,,)	(77,14816000,0.530982331648927)
MPA43	0	1	(,,)	(100,28597000,0.61380124490234)
MRI1	0	1	(,,)	(59,18452000,1.6104032117298)
MSF1	0	1	(,,)	(78,12417000,1.59957231375681)
MSI3	0	1	(,,)	(114,344240000,1.64228805877582)
MTR4	0	1	(,,)	(79,35163000,0.489197122942723)
MUD2	0	1	(,,)	(78,16484000,0.520016404302975)
MXR2	0	1	(,,)	(35,67468000,1.62797094804913)
NOP1	0	1	(,,)	(67,22178000,0.516500151377536)
NOP8	0	1	(,,)	(76,14403000,0.50736226574609)
OBPALPHA	0	1	(,,)	(45,154860000,Inf)
OYE2	0	1	(,,)	(39,6939900,0.625836414464785)
PAA1	0	1	(,,)	(107,25072000,0.66424692012187)
PLP2	0	1	(,,)	(108,125140000,0.626734111283618)
PPM1	0	1	(,,)	(35,18942000,0.54317093453388)
PRE4	0	1	(,,)	(120,3731000,1.51365166943892)
PRP43	0	1	(,,)	(75,54974000,0.515220243673852)
PSR1	0	1	(,,)	(108,20076000,0.65644312199588)
PTC7	0	1	(,,)	(60,7090300,0.498754924029263)
PUP3	0	1	(,,)	(114,20425000,1.50771388499299)
RAD6	0	1	(,,)	(118,206410000,0.612528933467862)
RMD6	0	1	(,,)	(77,8392600,0.654751131221719)
RNA1	0	1	(,,)	(114,513360000,0.646304922573335)
RPL16A	0	1	(,,)	(98,144840000,0.622378824338261)
RPL32	0	1	(,,)	(103,49376000,2.71401088330677)
RPL8B	0	1	(,,)	(102,26831000,0.543082683938873)
RPN9	0	1	(,,)	(72,23328000,0.656534954407295)
SDO1	0	1	(,,)	(36,8796500,0.587137898811908)
SDS22	0	1	(,,)	(113,11552000,0.348644896480956)
SEC24	0	1	(,,)	(108,31874000,0.51500218125414)
SET2	0	1	(,,)	(96,75878000,0.655816767502161)
SKG3	0	1	(,,)	(35,36921000,1.53972225697485)
SLA1	0	1	(,,)	(105,5287000,0.625702687669385)
SMB1	0	1	(,,)	(103,1129600,0.306307283475243)
SPE4	0	1	(,,)	(76,19498000,0.565684112800279)
SUA71	0	1	(,,)	(77,5904700,0.632947078433685)
SUI2	0	1	(,,)	(104,6452500,0.612482202183199)
THG1	0	1	(,,)	(77,18446000,0.540890830718705)
TMA64	0	1	(,,)	(82,5357700,0.624862960975951)
TOS1	0	1	(,,)	(80,26672000,1.61199081348967)
TRM1	0	1	(,,)	(77,75658000,0.611377777777778)
TRM12	0	1	(,,)	(71,284360000,0.478189217367908)
TRM5	0	1	(,,)	(56,88316000,0.558008466544513)
TRM8	0	1	(,,)	(87,44890000,0.554882571075402)
UBA1	0	1	(,,)	(92,612930,0.57455005624297)
VPS75	0	1	(,,)	(117,10285000,0.652270421106038)
VPS9	0	1	(,,)	(85,68305000,1.91389503768668)
YER156C	0	1	(,,)	(68,4829800,0.655830753353973)
YGR266W	0	1	(,,)	(83,38332000,0.621103117505995)
YKT6	0	1	(,,)	(32,11732000,1.6253134394525)
YLR456W	0	1	(,,)	(66,31453000,1.53917298752141)
YMR209C	0	1	(,,)	(64,23168000,2.35258278414687)
YOR289W	0	1	(,,)	(79,91360000,0.654581930214229)
YPL113C	0	1	(,,)	(82,19617000,1.83679775280899)
