# Supplementary material for: Global proteomic analyses define an environmentally contingent Hsp90 interactome and reveal chaperone-dependent regulation of stress granule proteins and the R2TP complex in a fungal pathogen
Source: PLoS Biol. 2019 Jul 8;17(7):e3000358. doi: 10.1371/journal.pbio.3000358 (PMC6638986; doi:10.1371/journal.pbio.3000358)
Supplement: S4 Table — (Tab1) Significant interactors. Column A: bait protein and treatment condition. NoDrug indicates the sample was untreated, Caspo indicates the sample was treated with caspofungin, and Flu indicates the sample was treated with fluconazole. Column B: prey protein. Column C: spectral counts in each replicate. Column D: average spectral counts. Column E: number of replicates performed. Column F: spectral counts identified in each replicate from the control pulldown. Column G: BFDR. (Tab2) All identified interactor peptide counts. Column A: bait protein and treatment condition. NoDrug indicates the sample was untreated, Caspo indicates the sample was treated with caspofungin, and Flu indicates the sample was treated with fluconazole. Column B: prey protein. Column C: spectral counts in each replicate. Column D: average spectral counts. Column E: number of replicates performed. Column F: spectral counts identified in each replicate from the control pulldown. Column G: BFDR. AP-MS, affinity purification mass spectrometry; BFDR, Bayesian false discovery rate; GFP, green fluorescent protein. (XLSX) [file pbio.3000358.s009.xlsx]

## Sheet: Significant (bfdr < 0.02)
Bait	PreyGene	Spec	AvgSpec	NumReplicates	ctrlCounts	BFDR
Candida_HSP90_NoDrug	CTK1	3|2	2.5	2	0|0|1|0|0|0	0.02
Candida_HSP90_Caspo	TPD3	2|3	2.5	2	0|0|0|0|1|0	0.02
Candida_HSP90_Flu	MRPL16	3|2	2.5	2	0|0|0|1|0|0	0.02
Candida_HSP90_Caspo	MDH2	3|2	2.5	2	0|0|0|0|1|0	0.02
Candida_HSP90_NoDrug	KAP123	23|31	27	2	3|0|1|2|6|14	0.02
Candida_HSP90_Flu	IDH2	7|12	9.5	2	0|0|0|6|0|0	0.02
Candida_HSP90_Flu	LPD1	2|3	2.5	2	0|0|1|0|0|0	0.02
Candida_HSP90_Caspo	CHC1	6|9	7.5	2	2|0|0|3|2|0	0.03
Candida_HSP90_Flu	orf19.11759	3|4	3.5	2	1|0|0|1|0|0	0.02
Candida_HSP90_NoDrug	CCT8	12|21	16.5	2	2|0|0|7|0|4	0.02
Candida_HSP90_Flu	DHH1	7|8	7.5	2	0|2|1|3|1|2	0.02
Candida_HSP90_Flu	SEC26	2|4	3	2	0|0|0|1|0|0	0.02
Candida_HSP90_Caspo	RPN2	4|2	3	2	0|0|0|0|1|0	0.02
Candida_HSP90_Caspo	CCT7	5|7	6	2	1|0|0|1|1|2	0.02
Candida_HSP90_Flu	SKP1	4|2	3	2	0|0|0|0|1|0	0.02
Candida_HSP90_NoDrug	TRP5	2|4	3	2	0|0|0|1|0|0	0.02
Candida_HSP90_NoDrug	KEM1	5|8	6.5	2	2|0|1|1|0|1	0.02
Candida_HSP90_Flu	MYO2	5|10	7.5	2	3|0|0|1|0|1	0.02
Candida_HSP90_Flu	MDH2	2|8	5	2	0|0|0|0|1|0	0.02
Candida_HSP90_NoDrug	PSE1	3|5	4	2	0|0|1|0|0|1	0.02
Candida_HSP90_Caspo	orf19.5328	6|6	6	2	0|0|0|3|2|1	0.02
Candida_HSP90_NoDrug	DNM1	2|7	4.5	2	0|0|0|0|1|0	0.02
Candida_HSP90_Caspo	GPD2	13|11	12	2	3|0|0|6|0|0	0.01
Candida_HSP90_Caspo	TCP1	4|5	4.5	2	0|0|0|2|0|0	0.01
Candida_HSP90_Caspo	GFA1	15|21	18	2	0|0|0|11|0|0	0.01
Candida_HSP90_Caspo	TFP1	10|4	7	2	0|0|0|2|1|0	0.01
Candida_HSP90_Caspo	CCT8	15|14	14.5	2	2|0|0|7|0|4	0.01
Candida_HSP90_Caspo	RPS24	6|5	5.5	2	0|0|1|2|0|1	0.01
Candida_HSP90_NoDrug	RPS24	5|6	5.5	2	0|0|1|2|0|1	0.01
Candida_HSP90_Caspo	ELF1	12|10	11	2	0|0|0|5|0|2	0.01
Candida_HSP90_Flu	MAM33	4|6	5	2	0|0|0|0|1|2	0.01
Candida_HSP90_NoDrug	MAM33	6|4	5	2	0|0|0|0|1|2	0.01
Candida_HSP90_NoDrug	RPS41	17|15	16	2	0|0|0|0|0|8	0.01
Candida_HSP90_NoDrug	IDH2	11|13	12	2	0|0|0|6|0|0	0.01
Candida_HSP90_Caspo	FAS2	3|3	3	2	0|0|0|1|0|0	0.01
Candida_HSP90_Flu	BGL2	2|2	2	2	0|0|0|0|0|0	0.01
Candida_HSP90_Caspo	MDN1	2|2	2	2	0|0|0|0|0|0	0.01
Candida_HSP90_Caspo	MYO2	6|8	7	2	3|0|0|1|0|1	0.01
Candida_HSP90_Caspo	MET3	6|11	8.5	2	0|0|0|3|0|0	0.01
Candida_HSP90_Caspo	RVB2	2|2	2	2	0|0|0|0|0|0	0.01
Candida_HSP90_Caspo	RVS161	2|2	2	2	0|0|0|0|0|0	0.01
Candida_HSP90_NoDrug	C1_01490W_A	2|2	2	2	0|0|0|0|0|0	0.01
Candida_HSP90_Flu	VMA4	2|2	2	2	0|0|0|0|0|0	0.01
Candida_HSP90_Flu	PDA1	2|2	2	2	0|0|0|0|0|0	0.01
Candida_HSP90_NoDrug	RSC8	2|2	2	2	0|0|0|0|0|0	0.01
Candida_HSP90_NoDrug	ESF2	2|2	2	2	0|0|0|0|0|0	0.01
Candida_HSP90_NoDrug	SEC28	2|2	2	2	0|0|0|0|0|0	0.01
Candida_HSP90_NoDrug	MYO2	7|7	7	2	3|0|0|1|0|1	0.01
Candida_HSP90_Flu	C5_05270C_A	2|3	2.5	2	0|0|0|0|0|0	0
Candida_HSP90_NoDrug	COP1	3|2	2.5	2	0|0|0|0|0|0	0
Candida_HSP90_Caspo	HOM6	3|4	3.5	2	0|0|0|0|1|0	0.01
Candida_HSP90_NoDrug	NPA3	2|3	2.5	2	0|0|0|0|0|0	0
Candida_HSP90_Caspo	PFK2	3|12	7.5	2	1|0|0|0|0|0	0.01
Candida_HSP90_NoDrug	RET2	2|3	2.5	2	0|0|0|0|0|0	0
Candida_HSP90_NoDrug	TPD3	5|3	4	2	0|0|0|0|1|0	0.01
Candida_HSP90_Flu	C6_02560W_A	3|2	2.5	2	0|0|0|0|0|0	0
Candida_HSP90_Flu	CRM1	2|3	2.5	2	0|0|0|0|0|0	0
Candida_HSP90_NoDrug	CRM1	3|2	2.5	2	0|0|0|0|0|0	0
Candida_HSP90_Flu	BNA3	2|3	2.5	2	0|0|0|0|0|0	0
Candida_HSP90_NoDrug	BNA3	2|3	2.5	2	0|0|0|0|0|0	0
Candida_HSP90_Flu	C1_01490W_A	3|2	2.5	2	0|0|0|0|0|0	0
Candida_HSP90_Flu	RPS24	7|6	6.5	2	0|0|1|2|0|1	0
Candida_HSP90_Flu	FUN11	2|3	2.5	2	0|0|0|0|0|0	0
Candida_HSP90_Flu	PSE1	4|5	4.5	2	0|0|1|0|0|1	0.01
Candida_HSP90_Flu	PIM1	3|2	2.5	2	0|0|0|0|0|0	0
Candida_HSP90_Flu	LPF36	2|3	2.5	2	0|0|0|0|0|0	0
Candida_HSP90_Caspo	PBS2	2|3	2.5	2	0|0|0|0|0|0	0
Candida_HSP90_Flu	CSE1	2|3	2.5	2	0|0|0|0|0|0	0
Candida_HSP90_NoDrug	CSE1	2|3	2.5	2	0|0|0|0|0|0	0
Candida_HSP90_Flu	RPT1	3|6	4.5	2	1|0|0|0|0|0	0.01
Candida_HSP90_Caspo	SUP45	3|2	2.5	2	0|0|0|0|0|0	0
Candida_HSP90_Flu	ACS1	2|3	2.5	2	0|0|0|0|0|0	0
Candida_HSP90_Flu	C6_00930C_A	3|2	2.5	2	0|0|0|0|0|0	0
Candida_HSP90_NoDrug	SGT1	3|2	2.5	2	0|0|0|0|0|0	0
Candida_HSP90_NoDrug	KAP95	8|4	6	2	0|0|0|1|0|1	0.01
Candida_HSP90_Flu	SVL3	5|6	5.5	2	0|1|0|0|1|1	0.01
Candida_HSP90_Flu	GCD6	3|5	4	2	1|0|0|0|0|0	0.01
Candida_HSP90_NoDrug	SRP1	4|3	3.5	2	0|0|0|0|0|1	0.01
Candida_HSP90_Caspo	TRP5	3|7	5	2	0|0|0|1|0|0	0.01
Candida_HSP90_Flu	FOX2	2|3	2.5	2	0|0|0|0|0|0	0
Candida_HSP90_NoDrug	RPN1	2|4	3	2	0|0|0|0|0|0	0
Candida_HSP90_Flu	COP1	2|7	4.5	2	0|0|0|0|0|0	0
Candida_HSP90_Flu	RVS161	2|4	3	2	0|0|0|0|0|0	0
Candida_HSP90_NoDrug	FUN11	2|4	3	2	0|0|0|0|0|0	0
Candida_HSP90_Flu	GCN1	7|13	10	2	2|0|0|3|0|1	0
Candida_HSP90_NoDrug	GCN1	7|17	12	2	2|0|0|3|0|1	0
Candida_HSP90_NoDrug	PBS2	2|5	3.5	2	0|0|0|0|0|0	0
Candida_HSP90_NoDrug	RNR21	2|4	3	2	0|0|0|0|0|0	0
Candida_HSP90_Caspo	SGT1	2|5	3.5	2	0|0|0|0|0|0	0
Candida_HSP90_Caspo	THS1	5|2	3.5	2	0|0|0|0|0|0	0
Candida_HSP90_NoDrug	IDH1	10|8	9	2	1|1|1|0|2|0	0
Candida_HSP90_Caspo	RPN1	4|3	3.5	2	0|0|0|0|0|0	0
Candida_HSP90_Caspo	PFK1	3|4	3.5	2	0|0|0|0|0|0	0
Candida_HSP90_Caspo	COP1	3|5	4	2	0|0|0|0|0|0	0
Candida_HSP90_NoDrug	RVB2	3|5	4	2	0|0|0|0|0|0	0
Candida_HSP90_Flu	PFK2	6|5	5.5	2	1|0|0|0|0|0	0
Candida_HSP90_NoDrug	PFK2	6|7	6.5	2	1|0|0|0|0|0	0
Candida_HSP90_NoDrug	RVS161	3|4	3.5	2	0|0|0|0|0|0	0
Candida_HSP90_Flu	TPD3	5|6	5.5	2	0|0|0|0|1|0	0
Candida_HSP90_Caspo	ARO8	7|5	6	2	0|0|0|0|0|0	0
Candida_HSP90_NoDrug	ARO8	3|6	4.5	2	0|0|0|0|0|0	0
Candida_HSP90_Caspo	AHA1	7|9	8	2	0|0|0|1|0|0	0
Candida_HSP90_Flu	AHA1	9|7	8	2	0|0|0|1|0|0	0
Candida_HSP90_NoDrug	AHA1	10|6	8	2	0|0|0|1|0|0	0
Candida_HSP90_Caspo	ACC1	13|13	13	2	1|0|0|3|3|0	0
Candida_HSP90_Caspo	SDS23	3|3	3	2	0|0|0|0|0|0	0
Candida_HSP90_NoDrug	SEC26	5|4	4.5	2	0|0|0|1|0|0	0
Candida_HSP90_Flu	LMO1	3|3	3	2	0|0|0|0|0|0	0
Candida_HSP90_NoDrug	THR1	3|6	4.5	2	0|0|0|0|0|0	0
Candida_HSP90_Caspo	RPT1	7|5	6	2	1|0|0|0|0|0	0
Candida_HSP90_NoDrug	RPT1	4|7	5.5	2	1|0|0|0|0|0	0
Candida_HSP90_Flu	VPS1	14|15	14.5	2	4|0|0|2|4|4	0
Candida_HSP90_NoDrug	RVB1	4|3	3.5	2	0|0|0|0|0|0	0
Candida_HSP90_Caspo	RNR1	10|8	9	2	0|0|0|1|0|0	0
Candida_HSP90_Caspo	RPT3	3|3	3	2	0|0|0|0|0|0	0
Candida_HSP90_Caspo	CCT5	4|7	5.5	2	0|0|0|0|0|1	0
Candida_HSP90_Flu	CCT5	5|4	4.5	2	0|0|0|0|0|1	0
Candida_HSP90_NoDrug	CCT5	5|9	7	2	0|0|0|0|0|1	0
Candida_HSP90_NoDrug	CCT7	11|11	11	2	1|0|0|1|1|2	0
Candida_HSP90_Caspo	SUP35	5|6	5.5	2	0|0|0|1|0|0	0
Candida_HSP90_Flu	SGT1	6|6	6	2	0|0|0|0|0|0	0
Candida_HSP90_Flu	GGC1	5|5	5	2	0|0|0|0|0|0	0
Candida_HSP90_NoDrug	GGC1	5|9	7	2	0|0|0|0|0|0	0
Candida_HSP90_NoDrug	SEC21	6|9	7.5	2	1|0|0|0|0|2	0
Candida_HSP90_Flu	VMA2	22|19	20.5	2	3|3|2|7|2|7	0
Candida_HSP90_NoDrug	VMA2	17|21	19	2	3|3|2|7|2|7	0
Candida_HSP90_Caspo	CAM1	11|12	11.5	2	1|0|0|3|0|2	0
Candida_HSP90_NoDrug	GCR3	5|10	7.5	2	0|1|0|0|0|0	0
Candida_HSP90_Caspo	ENO1	16|14	15	2	0|0|0|0|0|0	0
Candida_HSP90_Flu	ENO1	26|20	23	2	0|0|0|0|0|0	0
Candida_HSP90_NoDrug	ENO1	17|9	13	2	0|0|0|0|0|0	0
Candida_HSP90_NoDrug	TCP1	7|11	9	2	0|0|0|2|0|0	0
Candida_HSP90_NoDrug	GCD6	4|6	5	2	1|0|0|0|0|0	0
Candida_HSP90_NoDrug	CLU1	7|13	10	2	0|0|0|0|0|0	0
Candida_HSP90_Caspo	PRSS1	4|4	4	2	0|0|0|0|0|0	0

## Sheet: all interactors
Bait	PreyGene	Spec	AvgSpec	NumReplicates	ctrlCounts	BFDR
Candida_HSP90_Caspo	COX2	1|1	1	2	0|0|0|0|0|0	0.66
Candida_HSP90_Flu	COX2	0|1	0.5	2	0|0|0|0|0|0	0.66
Candida_HSP90_Caspo	MSS116	0|2	1	2	1|0|4|1|3|6	0.66
Candida_HSP90_NoDrug	JIP5	0|1	0.5	2	0|0|0|0|0|1	0.66
Candida_HSP90_NoDrug	COX5	0|1	0.5	2	1|0|0|1|2|0	0.66
Candida_HSP90_NoDrug	orf19.4760	0|1	0.5	2	0|0|0|0|0|0	0.66
Candida_HSP90_NoDrug	SIR21	1|0	0.5	2	0|0|0|0|0|0	0.66
Candida_HSP90_NoDrug	orf19.4793	0|1	0.5	2	0|0|0|0|0|0	0.66
Candida_HSP90_Flu	CAF20	0|1	0.5	2	0|0|0|0|0|0	0.66
Candida_HSP90_Caspo	YTM1	0|1	0.5	2	5|0|2|5|1|5	0.66
Candida_HSP90_Flu	YTM1	1|3	2	2	5|0|2|5|1|5	0.66
Candida_HSP90_NoDrug	YTM1	2|0	1	2	5|0|2|5|1|5	0.66
Candida_HSP90_Caspo	DBP3	38|44	41	2	35|32|31|45|26|63	0.66
Candida_HSP90_Flu	DBP3	28|46	37	2	35|32|31|45|26|63	0.66
Candida_HSP90_NoDrug	DBP3	50|45	47.5	2	35|32|31|45|26|63	0.65
Candida_HSP90_Caspo	MIR1	10|15	12.5	2	6|7|11|6|12|15	0.62
Candida_HSP90_Flu	MIR1	17|24	20.5	2	6|7|11|6|12|15	0.54
Candida_HSP90_NoDrug	MIR1	15|22	18.5	2	6|7|11|6|12|15	0.57
Candida_HSP90_Caspo	YRA1	2|6	4	2	3|3|6|2|7|7	0.59
Candida_HSP90_Flu	YRA1	5|8	6.5	2	3|3|6|2|7|7	0.57
Candida_HSP90_NoDrug	YRA1	9|6	7.5	2	3|3|6|2|7|7	0.56
Candida_HSP90_Caspo	RPA34	6|6	6	2	3|4|5|6|3|3	0.55
Candida_HSP90_Flu	RPA34	4|7	5.5	2	3|4|5|6|3|3	0.54
Candida_HSP90_NoDrug	RPA34	4|4	4	2	3|4|5|6|3|3	0.66
Candida_HSP90_Caspo	SBP1	3|3	3	2	3|1|4|4|3|1	0.56
Candida_HSP90_Flu	SBP1	3|5	4	2	3|1|4|4|3|1	0.52
Candida_HSP90_NoDrug	SBP1	2|0	1	2	3|1|4|4|3|1	0.66
Candida_HSP90_Caspo	URB2	4|2	3	2	1|0|3|5|1|6	0.56
Candida_HSP90_Flu	URB2	0|4	2	2	1|0|3|5|1|6	0.56
Candida_HSP90_NoDrug	URB2	3|4	3.5	2	1|0|3|5|1|6	0.56
Candida_HSP90_Caspo	SNU13	11|13	12	2	8|7|8|11|11|10	0.62
Candida_HSP90_Flu	SNU13	11|13	12	2	8|7|8|11|11|10	0.62
Candida_HSP90_NoDrug	SNU13	14|9	11.5	2	8|7|8|11|11|10	0.61
Candida_HSP90_Caspo	RPL19	1|1	1	2	1|0|0|0|3|1	0.66
Candida_HSP90_Flu	RPL19	1|1	1	2	1|0|0|0|3|1	0.66
Candida_HSP90_NoDrug	RPL19	1|1	1	2	1|0|0|0|3|1	0.66
Candida_HSP90_Caspo	ZCF31	3|3	3	2	2|0|2|2|0|6	0.53
Candida_HSP90_Caspo	RPS15	10|12	11	2	9|9|7|9|11|16	0.63
Candida_HSP90_Flu	RPS15	12|14	13	2	9|9|7|9|11|16	0.62
Candida_HSP90_NoDrug	RPS15	16|16	16	2	9|9|7|9|11|16	0.61
Candida_HSP90_Caspo	RPP2B	1|0	0.5	2	1|0|1|2|0|0	0.66
Candida_HSP90_Caspo	SEC7	1|0	0.5	2	0|0|0|0|0|0	0.66
Candida_HSP90_Flu	FAS2	0|1	0.5	2	0|0|0|0|2|0	0.66
Candida_HSP90_Caspo	NOP14	1|1	1	2	0|0|0|0|0|3	0.66
Candida_HSP90_NoDrug	ARF2	1|1	1	2	0|0|0|2|1|0	0.66
Candida_HSP90_Caspo	RPL18	3|3	3	2	0|0|0|4|6|1	0.5
Candida_HSP90_Flu	RPL18	3|2	2.5	2	0|0|0|4|6|1	0.51
Candida_HSP90_NoDrug	RPL18	3|0	1.5	2	0|0|0|4|6|1	0.52
Candida_HSP90_Caspo	HRP1	1|4	2.5	2	1|3|4|0|3|5	0.56
Candida_HSP90_Flu	HRP1	3|6	4.5	2	1|3|4|0|3|5	0.51
Candida_HSP90_NoDrug	HRP1	5|5	5	2	1|3|4|0|3|5	0.53
Candida_HSP90_Caspo	DBP10	3|2	2.5	2	4|3|4|4|4|4	0.66
Candida_HSP90_Caspo	RPL8B	10|8	9	2	6|7|6|10|15|5	0.62
Candida_HSP90_Flu	RPL8B	9|9	9	2	6|7|6|10|15|5	0.63
Candida_HSP90_NoDrug	RPL8B	10|8	9	2	6|7|6|10|15|5	0.62
Candida_HSP90_Caspo	BFR1	0|1	0.5	2	0|1|0|1|1|0	0.66
Candida_HSP90_NoDrug	orf19.12032	2|0	1	2	2|0|0|6|1|1	0.53
Candida_HSP90_Caspo	MDH1	1|0	0.5	2	0|0|0|0|4|0	0.66
Candida_HSP90_Caspo	POL30	0|1	0.5	2	0|0|0|0|0|0	0.66
Candida_HSP90_Caspo	FBA1	8|6	7	2	2|0|4|8|10|0	0.58
Candida_HSP90_Flu	FBA1	7|6	6.5	2	2|0|4|8|10|0	0.59
Candida_HSP90_NoDrug	FBA1	6|2	4	2	2|0|4|8|10|0	0.6
Candida_HSP90_NoDrug	PWP1	1|0	0.5	2	0|0|1|1|0|1	0.66
Candida_HSP90_Caspo	RPS6	6|6	6	2	8|5|8|9|10|8	0.66
Candida_HSP90_Flu	RPS6	4|5	4.5	2	8|5|8|9|10|8	0.66
Candida_HSP90_NoDrug	RPS6	5|10	7.5	2	8|5|8|9|10|8	0.62
Candida_HSP90_Caspo	RPL20	8|7	7.5	2	9|4|5|7|5|6	0.6
Candida_HSP90_Flu	RPL20	6|10	8	2	9|4|5|7|5|6	0.58
Candida_HSP90_NoDrug	RPL20	11|7	9	2	9|4|5|7|5|6	0.57
Candida_HSP90_Flu	COX13	0|1	0.5	2	0|0|0|0|2|0	0.66
Candida_HSP90_Caspo	RPS26	5|8	6.5	2	4|5|6|3|6|4	0.55
Candida_HSP90_Flu	RPS26	6|6	6	2	4|5|6|3|6|4	0.58
Candida_HSP90_NoDrug	RPS26	7|7	7	2	4|5|6|3|6|4	0.56
Candida_HSP90_Caspo	COX4	1|1	1	2	0|0|0|0|1|0	0.66
Candida_HSP90_Flu	COX4	1|1	1	2	0|0|0|0|1|0	0.66
Candida_HSP90_Flu	SLA1	1|0	0.5	2	0|0|0|0|0|0	0.66
Candida_HSP90_Caspo	orf19.1549	1|0	0.5	2	0|0|0|0|0|0	0.66
Candida_HSP90_Caspo	ENT3	1|0	0.5	2	0|0|0|0|0|0	0.66
Candida_HSP90_Flu	ENT3	0|1	0.5	2	0|0|0|0|0|0	0.66
Candida_HSP90_Flu	UTP21	0|1	0.5	2	2|0|0|5|3|2	0.66
Candida_HSP90_NoDrug	UTP21	1|0	0.5	2	2|0|0|5|3|2	0.66
Candida_HSP90_NoDrug	orf19.1569	1|0	0.5	2	0|0|0|2|0|0	0.66
Candida_HSP90_Caspo	RRP5	4|6	5	2	7|0|3|9|6|10	0.63
Candida_HSP90_Flu	RRP5	0|2	1	2	7|0|3|9|6|10	0.66
Candida_HSP90_NoDrug	RRP5	5|2	3.5	2	7|0|3|9|6|10	0.66
Candida_HSP90_Caspo	ACT1	5|13	9	2	6|2|2|10|8|3	0.53
Candida_HSP90_Flu	ACT1	5|4	4.5	2	6|2|2|10|8|3	0.66
Candida_HSP90_NoDrug	ACT1	5|7	6	2	6|2|2|10|8|3	0.61
Candida_HSP90_Caspo	DOR14	2|4	3	2	0|0|0|7|11|0	0.58
Candida_HSP90_Flu	DOR14	7|4	5.5	2	0|0|0|7|11|0	0.52
Candida_HSP90_NoDrug	DOR14	1|2	1.5	2	0|0|0|7|11|0	0.66
Candida_HSP90_NoDrug	MET3	1|0	0.5	2	0|0|0|3|0|0	0.66
Candida_HSP90_Caspo	orf19.4947	0|1	0.5	2	0|0|0|0|1|0	0.66
Candida_HSP90_Caspo	SAH1	2|1	1.5	2	0|0|3|0|6|0	0.51
Candida_HSP90_NoDrug	SAH1	1|0	0.5	2	0|0|3|0|6|0	0.66
Candida_HSP90_Caspo	HAS1	4|4	4	2	2|0|1|7|2|7	0.58
Candida_HSP90_Flu	HAS1	2|4	3	2	2|0|1|7|2|7	0.58
Candida_HSP90_NoDrug	HAS1	2|3	2.5	2	2|0|1|7|2|7	0.66
Candida_HSP90_Flu	orf19.11456	1|0	0.5	2	0|1|2|0|1|0	0.66
Candida_HSP90_Flu	orf19.11461	1|1	1	2	2|0|2|3|1|1	0.66
Candida_HSP90_Caspo	ADH1	14|12	13	2	6|2|4|9|10|4	0.53
Candida_HSP90_Flu	ADH1	5|9	7	2	6|2|4|9|10|4	0.6
Candida_HSP90_NoDrug	ADH1	10|7	8.5	2	6|2|4|9|10|4	0.59
Candida_HSP90_NoDrug	C5_05270C_A	1|0	0.5	2	0|0|0|0|0|0	0.66
Candida_HSP90_Caspo	KRI1	0|2	1	2	3|0|0|5|0|3	0.55
Candida_HSP90_NoDrug	KRI1	2|0	1	2	3|0|0|5|0|3	0.55
Candida_HSP90_Caspo	ILV2	16|17	16.5	2	9|2|3|11|6|14	0.59
Candida_HSP90_Flu	ILV2	13|18	15.5	2	9|2|3|11|6|14	0.58
Candida_HSP90_NoDrug	ILV2	18|17	17.5	2	9|2|3|11|6|14	0.58
Candida_HSP90_Caspo	GFA1	0|1	0.5	2	9|6|2|0|4|7	0.66
Candida_HSP90_Flu	GFA1	12|0	6	2	9|6|2|0|4|7	0.54
Candida_HSP90_Caspo	PSP2	51|43	47	2	22|19|34|24|43|52	0.65
Candida_HSP90_Flu	PSP2	75|55	65	2	22|19|34|24|43|52	0.64
Candida_HSP90_NoDrug	PSP2	85|60	72.5	2	22|19|34|24|43|52	0.63
Candida_HSP90_Caspo	orf19.1633	0|4	2	2	4|0|2|4|1|5	0.56
Candida_HSP90_Flu	orf19.1633	1|3	2	2	4|0|2|4|1|5	0.57
Candida_HSP90_NoDrug	orf19.1633	2|1	1.5	2	4|0|2|4|1|5	0.66
Candida_HSP90_Caspo	RPL12	9|10	9.5	2	6|2|6|8|10|6	0.6
Candida_HSP90_Flu	RPL12	7|7	7	2	6|2|6|8|10|6	0.61
Candida_HSP90_NoDrug	RPL12	10|7	8.5	2	6|2|6|8|10|6	0.6
Candida_HSP90_Caspo	orf19.1658	1|0	0.5	2	0|3|1|1|2|2	0.66
Candida_HSP90_NoDrug	orf19.1658	2|1	1.5	2	0|3|1|1|2|2	0.5
Candida_HSP90_Caspo	MNT1	1|0	0.5	2	0|0|0|0|0|0	0.66
Candida_HSP90_Flu	MNT1	0|1	0.5	2	0|0|0|0|0|0	0.66
Candida_HSP90_NoDrug	MNT1	1|1	1	2	0|0|0|0|0|0	0.66
Candida_HSP90_Caspo	PRP43	5|11	8	2	10|1|5|13|7|14	0.63
Candida_HSP90_Flu	PRP43	3|6	4.5	2	10|1|5|13|7|14	0.66
Candida_HSP90_NoDrug	PRP43	8|9	8.5	2	10|1|5|13|7|14	0.63
Candida_HSP90_Caspo	RPS7	20|20	20	2	20|17|21|22|29|21	0.66
Candida_HSP90_Flu	RPS7	21|24	22.5	2	20|17|21|22|29|21	0.64
Candida_HSP90_NoDrug	RPS7	27|19	23	2	20|17|21|22|29|21	0.64
Candida_HSP90_Caspo	ARF3	1|0	0.5	2	0|0|0|0|0|0	0.66
Candida_HSP90_NoDrug	ARF3	1|0	0.5	2	0|0|0|0|0|0	0.66
Candida_HSP90_Flu	POX181	1|0	0.5	2	0|0|0|0|0|0	0.66
Candida_HSP90_Flu	orf19.1713	1|1	1	2	0|0|0|0|0|0	0.66
Candida_HSP90_NoDrug	RPL10	2|2	2	2	1|1|1|3|3|2	0.5
Candida_HSP90_Flu	HOM6	0|1	0.5	2	0|0|0|0|1|0	0.66
Candida_HSP90_NoDrug	YKT6	1|1	1	2	0|0|0|0|2|0	0.66
Candida_HSP90_NoDrug	RPP1A	1|1	1	2	1|1|2|2|2|2	0.66
Candida_HSP90_Caspo	RPL13	5|6	5.5	2	4|1|2|6|5|5	0.57
Candida_HSP90_Flu	RPL13	3|4	3.5	2	4|1|2|6|5|5	0.6
Candida_HSP90_NoDrug	RPL13	4|3	3.5	2	4|1|2|6|5|5	0.6
Candida_HSP90_Caspo	RPS10	13|14	13.5	2	10|10|10|15|12|17	0.63
Candida_HSP90_Flu	RPS10	15|17	16	2	10|10|10|15|12|17	0.63
Candida_HSP90_NoDrug	RPS10	24|26	25	2	10|10|10|15|12|17	0.59
Candida_HSP90_Caspo	CDC12	0|1	0.5	2	0|0|0|0|0|0	0.66
Candida_HSP90_Flu	CDC12	1|1	1	2	0|0|0|0|0|0	0.66
Candida_HSP90_NoDrug	BMH1	3|1	2	2	0|0|2|2|5|2	0.53
Candida_HSP90_Flu	orf19.3015	0|1	0.5	2	0|0|0|0|0|0	0.66
Candida_HSP90_Flu	PAB1	4|6	5	2	4|2|2|3|7|3	0.54
Candida_HSP90_NoDrug	PAB1	6|1	3.5	2	4|2|2|3|7|3	0.55
Candida_HSP90_Flu	COQ6	1|0	0.5	2	0|0|0|0|0|0	0.66
Candida_HSP90_Caspo	NPA3	1|1	1	2	0|0|0|0|0|0	0.66
Candida_HSP90_Caspo	CYP1	2|0	1	2	1|0|2|3|4|0	0.54
Candida_HSP90_Flu	CYP1	1|1	1	2	1|0|2|3|4|0	0.66
Candida_HSP90_NoDrug	CYP1	1|0	0.5	2	1|0|2|3|4|0	0.66
Candida_HSP90_Caspo	MRP49	1|0	0.5	2	0|0|0|0|0|0	0.66
Candida_HSP90_Flu	MRP49	0|1	0.5	2	0|0|0|0|0|0	0.66
Candida_HSP90_NoDrug	MRP49	0|1	0.5	2	0|0|0|0|0|0	0.66
Candida_HSP90_Flu	RVB2	0|1	0.5	2	0|0|0|0|0|0	0.66
Candida_HSP90_Caspo	RPL5	3|0	1.5	2	1|0|1|3|8|0	0.55
Candida_HSP90_Flu	RPL5	1|3	2	2	1|0|1|3|8|0	0.55
Candida_HSP90_NoDrug	RPL5	3|0	1.5	2	1|0|1|3|8|0	0.55
Candida_HSP90_Caspo	LAT1	1|0	0.5	2	0|0|1|0|3|0	0.66
Candida_HSP90_Flu	PRE10	0|1	0.5	2	0|0|0|0|0|0	0.66
Candida_HSP90_NoDrug	PRE10	0|1	0.5	2	0|0|0|0|0|0	0.66
Candida_HSP90_Caspo	PYC2	1|0	0.5	2	0|0|0|0|1|0	0.66
Candida_HSP90_Flu	PYC2	1|0	0.5	2	0|0|0|0|1|0	0.66
Candida_HSP90_NoDrug	PYC2	1|0	0.5	2	0|0|0|0|1|0	0.66
Candida_HSP90_Caspo	NOP12	1|0	0.5	2	2|0|0|2|0|0	0.66
Candida_HSP90_NoDrug	orf19.8433	2|1	1.5	2	1|2|0|2|3|0	0.5
Candida_HSP90_Caspo	orf19.8442	1|0	0.5	2	0|0|0|0|0|0	0.66
Candida_HSP90_Flu	orf19.8442	0|1	0.5	2	0|0|0|0|0|0	0.66
Candida_HSP90_Caspo	RPS9	1|1	1	2	0|0|0|1|2|1	0.66
Candida_HSP90_Caspo	RPL21	3|4	3.5	2	1|2|3|3|5|3	0.55
Candida_HSP90_Flu	RPL21	3|3	3	2	1|2|3|3|5|3	0.56
Candida_HSP90_NoDrug	RPL21	4|4	4	2	1|2|3|3|5|3	0.54
Candida_HSP90_Caspo	GPM1	5|4	4.5	2	5|0|6|16|10|0	0.66
Candida_HSP90_Flu	GPM1	8|5	6.5	2	5|0|6|16|10|0	0.63
Candida_HSP90_NoDrug	GPM1	5|3	4	2	5|0|6|16|10|0	0.66
Candida_HSP90_NoDrug	ROM2	0|1	0.5	2	0|0|0|0|0|0	0.66
Candida_HSP90_Flu	HSP12	0|1	0.5	2	0|0|0|1|2|0	0.66
Candida_HSP90_Caspo	GCD11	3|3	3	2	1|1|0|7|3|1	0.52
Candida_HSP90_Caspo	orf19.11703	0|1	0.5	2	0|0|0|0|0|0	0.66
Candida_HSP90_Flu	orf19.11703	0|1	0.5	2	0|0|0|0|0|0	0.66
Candida_HSP90_Caspo	RET2	0|1	0.5	2	0|0|0|0|0|0	0.66
Candida_HSP90_Caspo	orf19.11747	1|1	1	2	0|0|0|0|0|1	0.66
Candida_HSP90_Flu	orf19.11747	1|1	1	2	0|0|0|0|0|1	0.66
Candida_HSP90_NoDrug	orf19.11747	1|1	1	2	0|0|0|0|0|1	0.66
Candida_HSP90_Caspo	YNK1	1|0	0.5	2	0|0|0|0|4|0	0.66
Candida_HSP90_Caspo	RPS5	8|7	7.5	2	8|5|4|9|5|4	0.6
Candida_HSP90_Flu	RPS5	7|10	8.5	2	8|5|4|9|5|4	0.58
Candida_HSP90_NoDrug	RPS5	6|7	6.5	2	8|5|4|9|5|4	0.61
Candida_HSP90_Flu	MKT1	0|1	0.5	2	0|0|0|0|0|0	0.66
Candida_HSP90_Flu	NCP1	0|1	0.5	2	0|0|0|0|0|0	0.66
Candida_HSP90_Caspo	ABP1	1|0	0.5	2	0|0|0|0|0|0	0.66
Candida_HSP90_Caspo	ZUO1	1|0	0.5	2	1|0|0|0|2|0	0.66
Candida_HSP90_NoDrug	SAS10	1|0	0.5	2	0|0|0|0|0|1	0.66
Candida_HSP90_Flu	CCT4	1|1	1	2	0|0|0|4|0|0	0.66
Candida_HSP90_Flu	BEM3	0|1	0.5	2	0|0|0|0|0|0	0.66
Candida_HSP90_Flu	orf19.7011	1|2	1.5	2	0|0|2|0|2|5	0.52
Candida_HSP90_Caspo	RPP0	9|12	10.5	2	7|4|6|10|13|8	0.62
Candida_HSP90_Flu	RPP0	7|11	9	2	7|4|6|10|13|8	0.62
Candida_HSP90_NoDrug	RPP0	11|11	11	2	7|4|6|10|13|8	0.62
Candida_HSP90_Caspo	RPS18	9|10	9.5	2	8|7|6|7|6|7	0.59
Candida_HSP90_Flu	RPS18	8|8	8	2	8|7|6|7|6|7	0.6
Candida_HSP90_NoDrug	RPS18	10|8	9	2	8|7|6|7|6|7	0.59
Candida_HSP90_NoDrug	RFC2	0|1	0.5	2	0|0|0|0|0|0	0.66
Candida_HSP90_Caspo	NOP15	0|1	0.5	2	0|0|0|0|0|0	0.66
Candida_HSP90_Caspo	RPA135	27|26	26.5	2	20|9|35|22|9|31	0.65
Candida_HSP90_Flu	RPA135	13|28	20.5	2	20|9|35|22|9|31	0.65
Candida_HSP90_NoDrug	RPA135	34|43	38.5	2	20|9|35|22|9|31	0.64
Candida_HSP90_Flu	orf19.7085	1|0	0.5	2	0|0|0|2|0|0	0.66
Candida_HSP90_Caspo	SGN12	8|9	8.5	2	12|13|14|15|14|15	0.66
Candida_HSP90_Flu	SGN12	12|13	12.5	2	12|13|14|15|14|15	0.66
Candida_HSP90_NoDrug	SGN12	17|13	15	2	12|13|14|15|14|15	0.63
Candida_HSP90_Caspo	RPL9	13|17	15	2	11|8|8|17|15|15	0.63
Candida_HSP90_Flu	RPL9	9|14	11.5	2	11|8|8|17|15|15	0.64
Candida_HSP90_NoDrug	RPL9	15|14	14.5	2	11|8|8|17|15|15	0.64
Candida_HSP90_Caspo	DCG1	1|1	1	2	0|0|0|1|0|0	0.66
Candida_HSP90_Flu	DCG1	1|1	1	2	0|0|0|1|0|0	0.66
Candida_HSP90_NoDrug	DCG1	1|1	1	2	0|0|0|1|0|0	0.66
Candida_HSP90_Flu	orf19.7882	0|1	0.5	2	0|0|0|0|0|0	0.66
Candida_HSP90_Flu	FAA21	1|0	0.5	2	0|0|0|0|0|0	0.66
Candida_HSP90_Caspo	HTZ1	1|1	1	2	0|0|0|0|0|0	0.66
Candida_HSP90_Flu	HTZ1	0|1	0.5	2	0|0|0|0|0|0	0.66
Candida_HSP90_NoDrug	NDE1	0|1	0.5	2	0|0|0|0|0|0	0.66
Candida_HSP90_Caspo	orf19.6710	2|2	2	2	3|1|0|4|1|4	0.66
Candida_HSP90_Flu	orf19.6710	0|1	0.5	2	3|1|0|4|1|4	0.66
Candida_HSP90_NoDrug	orf19.6710	1|0	0.5	2	3|1|0|4|1|4	0.66
Candida_HSP90_Caspo	TPI1	2|0	1	2	1|0|4|5|8|0	0.66
Candida_HSP90_Flu	TPI1	2|4	3	2	1|0|4|5|8|0	0.58
Candida_HSP90_Flu	KRS1	1|0	0.5	2	0|0|0|0|0|0	0.66
Candida_HSP90_Caspo	GCD2	0|1	0.5	2	0|0|0|0|0|1	0.66
Candida_HSP90_NoDrug	MRS6	0|1	0.5	2	0|0|0|0|0|0	0.66
Candida_HSP90_Caspo	RPS12	3|3	3	2	1|2|4|3|3|3	0.55
Candida_HSP90_Flu	RPS12	4|3	3.5	2	1|2|4|3|3|3	0.53
Candida_HSP90_NoDrug	RPS12	4|2	3	2	1|2|4|3|3|3	0.53
Candida_HSP90_NoDrug	HHT3	1|1	1	2	0|0|0|0|0|0	0.66
Candida_HSP90_Caspo	TDH1	31|37	34	2	13|5|12|25|33|10	0.63
Candida_HSP90_Flu	TDH1	23|22	22.5	2	13|5|12|25|33|10	0.64
Candida_HSP90_NoDrug	TDH1	29|28	28.5	2	13|5|12|25|33|10	0.64
Candida_HSP90_NoDrug	RPN9	0|1	0.5	2	0|0|0|0|0|0	0.66
Candida_HSP90_NoDrug	CHA2	1|0	0.5	2	0|0|0|0|0|0	0.66
Candida_HSP90_Caspo	KAR2	12|11	11.5	2	8|0|1|11|10|0	0.58
Candida_HSP90_Flu	KAR2	10|10	10	2	8|0|1|11|10|0	0.59
Candida_HSP90_NoDrug	KAR2	4|3	3.5	2	8|0|1|11|10|0	0.66
Candida_HSP90_Caspo	RPA49	11|13	12	2	5|3|11|6|3|9	0.57
Candida_HSP90_Flu	RPA49	9|10	9.5	2	5|3|11|6|3|9	0.6
Candida_HSP90_Caspo	MRPL16	0|1	0.5	2	0|0|0|1|0|0	0.66
Candida_HSP90_NoDrug	MRPL16	1|0	0.5	2	0|0|0|1|0|0	0.66
Candida_HSP90_Flu	RFC5	1|0	0.5	2	0|0|0|0|0|0	0.66
Candida_HSP90_Flu	TFG2	1|0	0.5	2	0|0|0|0|0|0	0.66
Candida_HSP90_Caspo	NDT801	9|8	8.5	2	7|9|9|8|14|11	0.66
Candida_HSP90_Flu	NDT801	12|16	14	2	7|9|9|8|14|11	0.61
Candida_HSP90_Caspo	SIK1	61|67	64	2	54|49|59|68|58|99	0.66
Candida_HSP90_Flu	SIK1	67|79	73	2	54|49|59|68|58|99	0.66
Candida_HSP90_NoDrug	SIK1	120|62	91	2	54|49|59|68|58|99	0.65
Candida_HSP90_Caspo	UBC4	1|1	1	2	0|0|0|0|1|0	0.66
Candida_HSP90_Flu	UBC4	0|1	0.5	2	0|0|0|0|1|0	0.66
Candida_HSP90_NoDrug	UBC4	1|1	1	2	0|0|0|0|1|0	0.66
Candida_HSP90_Flu	orf19.7591	0|1	0.5	2	0|0|0|0|0|0	0.66
Candida_HSP90_Caspo	SFA1	1|0	0.5	2	0|0|0|0|0|0	0.66
Candida_HSP90_Caspo	TRX1	3|5	4	2	2|2|4|2|6|5	0.56
Candida_HSP90_Flu	TRX1	6|7	6.5	2	2|2|4|2|6|5	0.51
Candida_HSP90_Caspo	HCR1	1|1	1	2	0|0|0|1|0|0	0.66
Candida_HSP90_Caspo	ARD1	1|1	1	2	0|0|0|0|0|0	0.66
Candida_HSP90_NoDrug	ARD1	1|0	0.5	2	0|0|0|0|0|0	0.66
Candida_HSP90_NoDrug	orf19.7618	1|1	1	2	1|0|0|0|0|0	0.66
Candida_HSP90_Caspo	DRS1	1|1	1	2	0|0|0|0|0|0	0.66
Candida_HSP90_Flu	DRS1	0|1	0.5	2	0|0|0|0|0|0	0.66
Candida_HSP90_Caspo	CKA1	1|1	1	2	0|0|0|0|0|0	0.66
Candida_HSP90_Flu	CKA1	0|1	0.5	2	0|0|0|0|0|0	0.66
Candida_HSP90_NoDrug	CKA1	1|0	0.5	2	0|0|0|0|0|0	0.66
Candida_HSP90_Caspo	orf19.7664	3|3	3	2	2|2|3|1|1|6	0.55
Candida_HSP90_Flu	orf19.7664	2|3	2.5	2	2|2|3|1|1|6	0.56
Candida_HSP90_NoDrug	orf19.7664	4|3	3.5	2	2|2|3|1|1|6	0.53
Candida_HSP90_Caspo	ATP16	0|1	0.5	2	0|0|0|0|3|0	0.66
Candida_HSP90_NoDrug	ATP16	1|0	0.5	2	0|0|0|0|3|0	0.66
Candida_HSP90_Caspo	C6_02560W_A	0|1	0.5	2	0|0|0|0|0|0	0.66
Candida_HSP90_NoDrug	C6_02560W_A	1|1	1	2	0|0|0|0|0|0	0.66
Candida_HSP90_Flu	NAB3	1|0	0.5	2	1|2|4|0|3|2	0.66
Candida_HSP90_NoDrug	NAB3	2|2	2	2	1|2|4|0|3|2	0.66
Candida_HSP90_Flu	orf19.12992	0|1	0.5	2	0|0|0|0|0|0	0.66
Candida_HSP90_Caspo	MRT4	1|0	0.5	2	0|0|0|1|1|1	0.66
Candida_HSP90_NoDrug	PHZ1	1|0	0.5	2	0|0|0|0|0|0	0.66
Candida_HSP90_Flu	TUF1	1|3	2	2	1|1|1|4|3|2	0.51
Candida_HSP90_NoDrug	TUF1	3|2	2.5	2	1|1|1|4|3|2	0.51
Candida_HSP90_Flu	GCN20	0|1	0.5	2	0|0|0|0|0|0	0.66
Candida_HSP90_Caspo	RPL16	5|6	5.5	2	6|2|4|5|8|5	0.6
Candida_HSP90_Flu	RPL16	5|3	4	2	6|2|4|5|8|5	0.66
Candida_HSP90_NoDrug	RPL16	5|4	4.5	2	6|2|4|5|8|5	0.66
Candida_HSP90_Caspo	NSR1	36|37	36.5	2	21|19|24|33|30|31	0.65
Candida_HSP90_Flu	NSR1	33|43	38	2	21|19|24|33|30|31	0.64
Candida_HSP90_NoDrug	NSR1	38|26	32	2	21|19|24|33|30|31	0.64
Candida_HSP90_Caspo	SEC31	0|1	0.5	2	0|0|0|0|0|0	0.66
Candida_HSP90_Caspo	orf19.6236	1|1	1	2	1|1|1|1|0|2	0.66
Candida_HSP90_Flu	orf19.6236	0|1	0.5	2	1|1|1|1|0|2	0.66
Candida_HSP90_Caspo	RPS23	0|1	0.5	2	0|0|0|0|0|0	0.66
Candida_HSP90_Flu	RPS23	0|1	0.5	2	0|0|0|0|0|0	0.66
Candida_HSP90_Caspo	RPS22	4|7	5.5	2	5|5|7|7|7|7	0.61
Candida_HSP90_Flu	RPS22	5|6	5.5	2	5|5|7|7|7|7	0.66
Candida_HSP90_NoDrug	RPS22	6|6	6	2	5|5|7|7|7|7	0.66
Candida_HSP90_Caspo	YRB1	0|1	0.5	2	0|0|0|0|0|0	0.66
Candida_HSP90_NoDrug	MDH2	0|1	0.5	2	0|0|0|0|1|0	0.66
Candida_HSP90_Caspo	CRM1	1|0	0.5	2	0|0|0|0|0|0	0.66
Candida_HSP90_Flu	MRPL6	1|1	1	2	0|0|0|0|0|0	0.66
Candida_HSP90_Flu	IMP3	0|1	0.5	2	1|0|1|2|0|2	0.66
Candida_HSP90_Flu	NAP1	0|1	0.5	2	0|0|0|0|0|0	0.66
Candida_HSP90_NoDrug	NAP1	1|1	1	2	0|0|0|0|0|0	0.66
Candida_HSP90_Caspo	KAP123	10|9	9.5	2	3|0|1|2|6|14	0.55
Candida_HSP90_Flu	BMS1	1|0	0.5	2	1|0|1|0|0|0	0.66
Candida_HSP90_Flu	C3_01130C_A	1|0	0.5	2	0|0|0|0|0|0	0.66
Candida_HSP90_NoDrug	MBF1	1|0	0.5	2	0|0|0|2|4|0	0.66
Candida_HSP90_Caspo	TIF1	24|23	23.5	2	10|6|15|18|17|20	0.63
Candida_HSP90_Flu	TIF1	28|23	25.5	2	10|6|15|18|17|20	0.63
Candida_HSP90_NoDrug	TIF1	38|33	35.5	2	10|6|15|18|17|20	0.57
Candida_HSP90_Caspo	RPS2	3|4	3.5	2	3|1|3|4|7|5	0.59
Candida_HSP90_NoDrug	orf19.10849	1|0	0.5	2	0|0|0|0|0|0	0.66
Candida_HSP90_Caspo	RPS42	9|11	10	2	7|7|9|9|10|0	0.61
Candida_HSP90_Flu	RPS42	9|0	4.5	2	7|7|9|9|10|0	0.62
Candida_HSP90_Flu	MGE1	0|1	0.5	2	0|0|0|0|0|0	0.66
Candida_HSP90_Caspo	TMA23	2|3	2.5	2	2|4|0|3|2|5	0.57
Candida_HSP90_Flu	TMA23	2|0	1	2	2|4|0|3|2|5	0.66
Candida_HSP90_NoDrug	TMA23	3|4	3.5	2	2|4|0|3|2|5	0.55
Candida_HSP90_Caspo	RPA43	4|2	3	2	4|0|3|1|0|4	0.52
Candida_HSP90_Flu	RPA43	1|3	2	2	4|0|3|1|0|4	0.54
Candida_HSP90_Caspo	orf19.5722	7|6	6.5	2	5|4|0|7|4|6	0.58
Candida_HSP90_Flu	orf19.5722	5|6	5.5	2	5|4|0|7|4|6	0.59
Candida_HSP90_NoDrug	orf19.5722	1|0	0.5	2	5|4|0|7|4|6	0.66
Candida_HSP90_NoDrug	orf19.5732	1|1	1	2	0|0|1|0|0|0	0.66
Candida_HSP90_Caspo	NOG2	1|0	0.5	2	0|0|0|0|0|0	0.66
Candida_HSP90_NoDrug	NOG2	0|1	0.5	2	0|0|0|0|0|0	0.66
Candida_HSP90_Flu	SHM2	0|1	0.5	2	0|0|0|0|3|0	0.66
Candida_HSP90_Caspo	orf19.3268	0|1	0.5	2	0|0|0|1|1|0	0.66
Candida_HSP90_NoDrug	orf19.3268	1|0	0.5	2	0|0|0|1|1|0	0.66
Candida_HSP90_Caspo	PWP2	2|2	2	2	3|0|0|2|2|2	0.5
Candida_HSP90_Flu	PWP2	1|2	1.5	2	3|0|0|2|2|2	0.52
Candida_HSP90_NoDrug	PWP2	1|2	1.5	2	3|0|0|2|2|2	0.52
Candida_HSP90_Flu	GSY1	0|1	0.5	2	0|0|0|0|0|0	0.66
Candida_HSP90_Flu	ATP3	0|1	0.5	2	0|0|0|0|4|0	0.66
Candida_HSP90_Caspo	PMA1	8|8	8	2	4|0|2|5|12|2	0.56
Candida_HSP90_Flu	PMA1	6|4	5	2	4|0|2|5|12|2	0.59
Candida_HSP90_NoDrug	PMA1	4|6	5	2	4|0|2|5|12|2	0.59
Candida_HSP90_Flu	ATP5	0|1	0.5	2	0|0|0|0|2|0	0.66
Candida_HSP90_Caspo	UTP8	0|1	0.5	2	2|0|0|2|0|2	0.66
Candida_HSP90_Flu	RHR2	0|1	0.5	2	2|0|0|4|0|0	0.66
Candida_HSP90_NoDrug	RHR2	1|0	0.5	2	2|0|0|4|0|0	0.66
Candida_HSP90_Caspo	orf19.5049	1|0	0.5	2	0|0|0|0|0|0	0.66
Candida_HSP90_Caspo	ADE5,7	1|0	0.5	2	0|0|0|0|0|0	0.66
Candida_HSP90_Caspo	DPM1	0|1	0.5	2	0|0|0|0|0|0	0.66
Candida_HSP90_Flu	DPM1	1|0	0.5	2	0|0|0|0|0|0	0.66
Candida_HSP90_Caspo	PFY1	0|1	0.5	2	0|0|0|0|0|0	0.66
Candida_HSP90_Flu	PFY1	1|0	0.5	2	0|0|0|0|0|0	0.66
Candida_HSP90_NoDrug	PFY1	1|0	0.5	2	0|0|0|0|0|0	0.66
Candida_HSP90_Caspo	orf19.5081	4|7	5.5	2	4|2|7|8|2|6	0.6
Candida_HSP90_Flu	orf19.5081	6|11	8.5	2	4|2|7|8|2|6	0.55
Candida_HSP90_Caspo	TEF3	53|66	59.5	2	43|30|42|48|51|44	0.65
Candida_HSP90_Flu	TEF3	56|56	56	2	43|30|42|48|51|44	0.65
Candida_HSP90_NoDrug	TEF3	54|60	57	2	43|30|42|48|51|44	0.65
Candida_HSP90_NoDrug	RRF1	1|1	1	2	1|0|0|0|0|0	0.66
Candida_HSP90_Caspo	ADE17	1|1	1	2	0|0|0|0|1|0	0.66
Candida_HSP90_Flu	ADE17	0|1	0.5	2	0|0|0|0|1|0	0.66
Candida_HSP90_Caspo	CAP001	0|1	0.5	2	0|0|0|0|0|0	0.66
Candida_HSP90_Caspo	orf19.8143	4|4	4	2	4|1|7|4|2|8	0.66
Candida_HSP90_Flu	orf19.8143	3|4	3.5	2	4|1|7|4|2|8	0.66
Candida_HSP90_Caspo	NHP2	4|4	4	2	4|5|6|9|7|9	0.66
Candida_HSP90_Flu	NHP2	5|5	5	2	4|5|6|9|7|9	0.66
Candida_HSP90_NoDrug	NHP2	11|8	9.5	2	4|5|6|9|7|9	0.59
Candida_HSP90_Flu	CDC10	1|0	0.5	2	0|0|0|0|0|0	0.66
Candida_HSP90_Caspo	RPL24	5|8	6.5	2	9|9|10|7|10|9	0.66
Candida_HSP90_Flu	RPL24	8|7	7.5	2	9|9|10|7|10|9	0.66
Candida_HSP90_NoDrug	RPL24	12|9	10.5	2	9|9|10|7|10|9	0.62
Candida_HSP90_Caspo	SSZ1	1|1	1	2	0|0|0|1|1|0	0.66
Candida_HSP90_Flu	SSZ1	1|0	0.5	2	0|0|0|1|1|0	0.66
Candida_HSP90_NoDrug	SSZ1	1|0	0.5	2	0|0|0|1|1|0	0.66
Candida_HSP90_Flu	ZDS1	0|1	0.5	2	0|0|0|0|0|0	0.66
Candida_HSP90_Caspo	orf19.11312	4|6	5	2	2|5|0|2|3|5	0.51
Candida_HSP90_Flu	orf19.11312	6|3	4.5	2	2|5|0|2|3|5	0.51
Candida_HSP90_Flu	EFB1	0|1	0.5	2	0|0|0|2|2|0	0.66
Candida_HSP90_Caspo	PAT1	0|1	0.5	2	0|0|0|0|0|0	0.66
Candida_HSP90_Flu	PAT1	1|0	0.5	2	0|0|0|0|0|0	0.66
Candida_HSP90_Flu	orf19.5299	1|0	0.5	2	0|0|0|0|0|0	0.66
Candida_HSP90_Flu	TIF11	2|2	2	2	2|2|3|2|2|2	0.66
Candida_HSP90_NoDrug	orf19.5126	1|1	1	2	1|0|2|0|1|2	0.66
Candida_HSP90_Caspo	orf19.5128	0|1	0.5	2	0|1|1|0|1|0	0.66
Candida_HSP90_NoDrug	orf19.5128	1|1	1	2	0|1|1|0|1|0	0.66
Candida_HSP90_NoDrug	LMO1	0|1	0.5	2	0|0|0|0|0|0	0.66
Candida_HSP90_Caspo	LPF36	1|0	0.5	2	0|0|0|0|0|0	0.66
Candida_HSP90_NoDrug	LPF36	1|0	0.5	2	0|0|0|0|0|0	0.66
Candida_HSP90_Flu	ERG11	1|0	0.5	2	0|0|0|0|3|0	0.66
Candida_HSP90_Caspo	PET9	23|20	21.5	2	14|12|11|12|20|17	0.63
Candida_HSP90_Flu	PET9	25|27	26	2	14|12|11|12|20|17	0.62
Candida_HSP90_NoDrug	PET9	31|28	29.5	2	14|12|11|12|20|17	0.59
Candida_HSP90_NoDrug	orf19.8548	0|1	0.5	2	0|0|0|0|0|0	0.66
Candida_HSP90_Caspo	orf19.8577	5|1	3	2	4|1|9|6|1|8	0.62
Candida_HSP90_Flu	orf19.8577	0|5	2.5	2	4|1|9|6|1|8	0.62
Candida_HSP90_NoDrug	orf19.8577	5|5	5	2	4|1|9|6|1|8	0.61
Candida_HSP90_Caspo	orf19.8591	0|1	0.5	2	0|0|1|0|0|2	0.66
Candida_HSP90_Caspo	BDF1	0|1	0.5	2	0|0|0|0|0|0	0.66
Candida_HSP90_NoDrug	orf19.8595	1|0	0.5	2	0|0|0|0|0|0	0.66
Candida_HSP90_Flu	ERG11	0|1	0.5	2	0|0|0|0|0|0	0.66
Candida_HSP90_Caspo	ADK12	1|0	0.5	2	0|0|0|0|1|0	0.66
Candida_HSP90_Flu	ADK12	0|1	0.5	2	0|0|0|0|1|0	0.66
Candida_HSP90_Caspo	DBP9	2|1	1.5	2	4|0|3|3|0|4	0.66
Candida_HSP90_Flu	DBP9	1|2	1.5	2	4|0|3|3|0|4	0.66
Candida_HSP90_Flu	HCH1	0|1	0.5	2	0|0|0|0|0|0	0.66
Candida_HSP90_Caspo	TIF3	10|15	12.5	2	12|12|8|11|15|5	0.63
Candida_HSP90_Flu	TIF3	8|9	8.5	2	12|12|8|11|15|5	0.66
Candida_HSP90_NoDrug	TIF3	7|9	8	2	12|12|8|11|15|5	0.66
Candida_HSP90_Caspo	orf19.7350	5|5	5	2	5|6|3|4|6|2	0.59
Candida_HSP90_Flu	orf19.7350	5|7	6	2	5|6|3|4|6|2	0.57
Candida_HSP90_NoDrug	orf19.7350	2|2	2	2	5|6|3|4|6|2	0.66
Candida_HSP90_Caspo	DED1	81|84	82.5	2	64|44|62|74|72|93	0.66
Candida_HSP90_Flu	DED1	70|94	82	2	64|44|62|74|72|93	0.66
Candida_HSP90_NoDrug	DED1	124|106	115	2	64|44|62|74|72|93	0.66
Candida_HSP90_Caspo	orf19.1226	0|1	0.5	2	0|1|1|1|0|2	0.66
Candida_HSP90_Flu	orf19.1226	1|1	1	2	0|1|1|1|0|2	0.66
Candida_HSP90_NoDrug	orf19.1226	1|1	1	2	0|1|1|1|0|2	0.66
Candida_HSP90_Flu	orf19.1230	0|1	0.5	2	0|0|0|0|0|0	0.66
Candida_HSP90_NoDrug	RPN7	0|1	0.5	2	0|0|0|0|0|0	0.66
Candida_HSP90_Flu	ACD99	1|0	0.5	2	0|0|0|0|2|0	0.66
Candida_HSP90_Caspo	ERG13	5|12	8.5	2	6|1|0|10|8|5	0.57
Candida_HSP90_Flu	ERG13	10|14	12	2	6|1|0|10|8|5	0.53
Candida_HSP90_NoDrug	ERG13	8|6	7	2	6|1|0|10|8|5	0.61
Candida_HSP90_Caspo	PHO88	0|1	0.5	2	0|0|0|1|1|0	0.66
Candida_HSP90_Flu	CAP100	0|1	0.5	2	0|0|0|0|0|0	0.66
Candida_HSP90_Caspo	BRX1	1|0	0.5	2	0|0|0|0|0|0	0.66
Candida_HSP90_Flu	BRX1	0|1	0.5	2	0|0|0|0|0|0	0.66
Candida_HSP90_Flu	orf19.12699	0|1	0.5	2	0|0|0|0|0|0	0.66
Candida_HSP90_Flu	SER3	0|1	0.5	2	0|0|0|0|0|0	0.66
Candida_HSP90_NoDrug	SER3	0|1	0.5	2	0|0|0|0|0|0	0.66
Candida_HSP90_Caspo	CAF120	1|0	0.5	2	0|0|0|0|1|0	0.66
Candida_HSP90_Caspo	SSB1	51|54	52.5	2	29|7|22|34|37|13	0.64
Candida_HSP90_Flu	SSB1	45|41	43	2	29|7|22|34|37|13	0.64
Candida_HSP90_NoDrug	SSB1	37|36	36.5	2	29|7|22|34|37|13	0.65
Candida_HSP90_Caspo	RPS20	5|4	4.5	2	5|5|3|7|8|4	0.66
Candida_HSP90_Flu	RPS20	5|7	6	2	5|5|3|7|8|4	0.6
Candida_HSP90_NoDrug	RPS20	6|2	4	2	5|5|3|7|8|4	0.6
Candida_HSP90_Caspo	ACO1	2|0	1	2	0|0|0|1|9|0	0.52
Candida_HSP90_Flu	ACO1	0|1	0.5	2	0|0|0|1|9|0	0.66
Candida_HSP90_Flu	ERV25	0|1	0.5	2	0|0|0|0|0|0	0.66
Candida_HSP90_NoDrug	TSA1	3|1	2	2	1|0|2|2|5|0	0.51
Candida_HSP90_Caspo	NSA2	1|1	1	2	0|0|0|0|2|0	0.66
Candida_HSP90_Flu	BNI5	1|0	0.5	2	2|1|0|3|0|0	0.66
Candida_HSP90_NoDrug	SKO1	1|0	0.5	2	0|0|0|0|0|0	0.66
Candida_HSP90_Flu	VMA5	0|1	0.5	2	0|0|0|0|0|0	0.66
Candida_HSP90_NoDrug	orf19.2167	0|1	0.5	2	0|0|0|0|0|0	0.66
Candida_HSP90_Flu	orf19.2171	1|0	0.5	2	0|0|0|0|0|0	0.66
Candida_HSP90_Flu	orf19.2180	0|1	0.5	2	0|0|1|0|0|2	0.66
Candida_HSP90_Caspo	orf19.8070	1|0	0.5	2	0|0|0|1|0|1	0.66
Candida_HSP90_Flu	orf19.8070	0|1	0.5	2	0|0|0|1|0|1	0.66
Candida_HSP90_NoDrug	orf19.8070	1|0	0.5	2	0|0|0|1|0|1	0.66
Candida_HSP90_Caspo	RRP9	1|0	0.5	2	1|0|0|3|0|1	0.66
Candida_HSP90_Flu	RHO1	0|1	0.5	2	0|0|0|0|0|0	0.66
Candida_HSP90_Caspo	SRP40	3|3	3	2	4|1|1|3|2|3	0.53
Candida_HSP90_Flu	SRP40	3|2	2.5	2	4|1|1|3|2|3	0.54
Candida_HSP90_Caspo	orf19.10395	15|12	13.5	2	10|0|5|9|12|4	0.59
Candida_HSP90_Flu	orf19.10395	8|9	8.5	2	10|0|5|9|12|4	0.62
Candida_HSP90_NoDrug	orf19.10395	12|12	12	2	10|0|5|9|12|4	0.61
Candida_HSP90_NoDrug	VMA8	0|1	0.5	2	0|0|0|0|0|0	0.66
Candida_HSP90_Caspo	orf19.10434	2|3	2.5	2	3|0|3|3|1|2	0.53
Candida_HSP90_Caspo	NUM1	2|1	1.5	2	2|2|1|2|4|0	0.54
Candida_HSP90_Flu	NUM1	3|2	2.5	2	2|2|1|2|4|0	0.5
Candida_HSP90_NoDrug	NUM1	1|3	2	2	2|2|1|2|4|0	0.51
Candida_HSP90_Caspo	UBI3	8|6	7	2	6|6|10|5|4|8	0.61
Candida_HSP90_Flu	UBI3	9|5	7	2	6|6|10|5|4|8	0.61
Candida_HSP90_NoDrug	UBI3	6|6	6	2	6|6|10|5|4|8	0.66
Candida_HSP90_Flu	orf19.10603	1|0	0.5	2	0|0|0|0|0|0	0.66
Candida_HSP90_Flu	orf19.10642	1|1	1	2	0|0|0|0|0|0	0.66
Candida_HSP90_Caspo	NOP1	289|251	270	2	174|128|145|215|118|248	0.66
Candida_HSP90_Flu	NOP1	181|253	217	2	174|128|145|215|118|248	0.66
Candida_HSP90_NoDrug	NOP1	400|185	292.5	2	174|128|145|215|118|248	0.66
Candida_HSP90_Caspo	EFT2	23|25	24	2	10|1|12|25|19|14	0.63
Candida_HSP90_Flu	EFT2	14|16	15	2	10|1|12|25|19|14	0.64
Candida_HSP90_NoDrug	EFT2	15|13	14	2	10|1|12|25|19|14	0.64
Candida_HSP90_Caspo	RNR21	0|1	0.5	2	0|0|0|0|0|0	0.66
Candida_HSP90_Caspo	NCB2	1|0	0.5	2	0|0|0|0|0|0	0.66
Candida_HSP90_NoDrug	NCB2	0|1	0.5	2	0|0|0|0|0|0	0.66
Candida_HSP90_Flu	UAF1	0|1	0.5	2	1|1|0|0|0|1	0.66
Candida_HSP90_Caspo	SXM1	0|1	0.5	2	0|0|0|0|0|0	0.66
Candida_HSP90_Flu	SXM1	0|1	0.5	2	0|0|0|0|0|0	0.66
Candida_HSP90_NoDrug	SXM1	1|1	1	2	0|0|0|0|0|0	0.66
Candida_HSP90_Caspo	LOS1	0|1	0.5	2	0|0|0|0|0|0	0.66
Candida_HSP90_Caspo	SUI3	5|5	5	2	3|3|7|9|8|8	0.66
Candida_HSP90_Flu	SUI3	2|4	3	2	3|3|7|9|8|8	0.66
Candida_HSP90_NoDrug	SUI3	5|8	6.5	2	3|3|7|9|8|8	0.62
Candida_HSP90_Flu	orf19.7197	1|0	0.5	2	0|0|2|0|0|0	0.66
Candida_HSP90_Caspo	MCM2	1|0	0.5	2	0|0|0|0|0|0	0.66
Candida_HSP90_Flu	MCM2	1|1	1	2	0|0|0|0|0|0	0.66
Candida_HSP90_Caspo	TAL1	4|0	2	2	0|0|2|4|8|0	0.54
Candida_HSP90_Flu	TAL1	1|3	2	2	0|0|2|4|8|0	0.56
Candida_HSP90_NoDrug	CIT1	4|2	3	2	1|0|2|3|7|0	0.53
Candida_HSP90_Caspo	orf19.7210	1|0	0.5	2	0|0|0|0|0|0	0.66
Candida_HSP90_Caspo	orf19.7215	4|5	4.5	2	5|0|0|10|1|6	0.59
Candida_HSP90_Flu	orf19.7215	0|4	2	2	5|0|0|10|1|6	0.6
Candida_HSP90_NoDrug	orf19.7215	4|3	3.5	2	5|0|0|10|1|6	0.6
Candida_HSP90_Caspo	RPL4	11|13	12	2	7|7|7|10|9|6	0.59
Candida_HSP90_Flu	RPL4	11|12	11.5	2	7|7|7|10|9|6	0.59
Candida_HSP90_NoDrug	RPL4	14|11	12.5	2	7|7|7|10|9|6	0.58
Candida_HSP90_NoDrug	TIF35	1|0	0.5	2	0|0|0|2|0|1	0.66
Candida_HSP90_Caspo	NPL3	264|351	307.5	2	222|146|242|424|373|476	0.66
Candida_HSP90_Flu	NPL3	234|461	347.5	2	222|146|242|424|373|476	0.66
Candida_HSP90_NoDrug	NPL3	487|371	429	2	222|146|242|424|373|476	0.66
Candida_HSP90_Caspo	RIM101	7|6	6.5	2	8|7|4|8|1|5	0.61
Candida_HSP90_Flu	RIM101	1|5	3	2	8|7|4|8|1|5	0.66
Candida_HSP90_NoDrug	RIM101	2|3	2.5	2	8|7|4|8|1|5	0.66
Candida_HSP90_Caspo	RPC10	1|2	1.5	2	0|0|2|2|0|4	0.5
Candida_HSP90_Flu	RPC10	0|2	1	2	0|0|2|2|0|4	0.5
Candida_HSP90_NoDrug	RPN11	0|1	0.5	2	0|0|0|0|0|0	0.66
Candida_HSP90_Caspo	CYT1	1|0	0.5	2	0|0|0|1|0|0	0.66
Candida_HSP90_NoDrug	MAK5	0|1	0.5	2	0|0|0|0|0|0	0.66
Candida_HSP90_Flu	NUP133	0|1	0.5	2	0|0|0|0|0|0	0.66
Candida_HSP90_Flu	orf19.11040	1|0	0.5	2	0|0|0|0|0|0	0.66
Candida_HSP90_NoDrug	orf19.11040	0|1	0.5	2	0|0|0|0|0|0	0.66
Candida_HSP90_Caspo	RPC40	7|5	6	2	5|3|13|3|3|9	0.61
Candida_HSP90_Flu	RPC40	4|9	6.5	2	5|3|13|3|3|9	0.6
Candida_HSP90_NoDrug	RPC40	10|11	10.5	2	5|3|13|3|3|9	0.59
Candida_HSP90_Caspo	CDC19	19|17	18	2	12|0|8|16|8|2	0.59
Candida_HSP90_Flu	CDC19	11|6	8.5	2	12|0|8|16|8|2	0.63
Candida_HSP90_NoDrug	CDC19	11|19	15	2	12|0|8|16|8|2	0.6
Candida_HSP90_Flu	RPL11	4|6	5	2	3|1|3|5|4|3	0.51
Candida_HSP90_NoDrug	RPL11	3|3	3	2	3|1|3|5|4|3	0.66
Candida_HSP90_NoDrug	SNF12	0|1	0.5	2	0|0|0|0|0|0	0.66
Candida_HSP90_Flu	MRPL12	0|1	0.5	2	1|0|0|0|0|0	0.66
Candida_HSP90_Caspo	RPA12	3|2	2.5	2	3|1|2|4|0|6	0.57
Candida_HSP90_Flu	RPA12	1|3	2	2	3|1|2|4|0|6	0.57
Candida_HSP90_NoDrug	RPA12	4|3	3.5	2	3|1|2|4|0|6	0.56
Candida_HSP90_Caspo	ACH1	1|1	1	2	1|0|0|0|3|0	0.66
Candida_HSP90_Caspo	orf19.10693	1|0	0.5	2	0|0|0|0|0|0	0.66
Candida_HSP90_Caspo	NAT1	0|1	0.5	2	0|0|0|0|0|0	0.66
Candida_HSP90_Flu	YST1	3|3	3	2	3|0|2|2|4|1	0.51
Candida_HSP90_NoDrug	YCK21	0|1	0.5	2	0|0|0|0|0|0	0.66
Candida_HSP90_NoDrug	SUP35	0|1	0.5	2	0|0|0|1|0|0	0.66
Candida_HSP90_Caspo	LSB5	1|1	1	2	0|1|0|0|0|0	0.66
Candida_HSP90_Flu	LSB5	0|1	0.5	2	0|1|0|0|0|0	0.66
Candida_HSP90_Caspo	SGN11	5|6	5.5	2	6|7|0|8|8|9	0.66
Candida_HSP90_Flu	SGN11	9|15	12	2	6|7|0|8|8|9	0.55
Candida_HSP90_NoDrug	SGN11	9|9	9	2	6|7|0|8|8|9	0.61
Candida_HSP90_Caspo	SGN11	0|1	0.5	2	0|0|7|3|3|2	0.66
Candida_HSP90_Flu	SGN11	1|3	2	2	0|0|7|3|3|2	0.57
Candida_HSP90_Caspo	IPP1	0|1	0.5	2	0|0|0|2|5|0	0.66
Candida_HSP90_Caspo	JEM1	1|0	0.5	2	0|0|0|0|0|0	0.66
Candida_HSP90_NoDrug	orf19.11082	0|1	0.5	2	0|0|0|0|0|0	0.66
Candida_HSP90_Flu	YWP1	0|1	0.5	2	0|0|0|0|1|1	0.66
Candida_HSP90_NoDrug	YWP1	1|0	0.5	2	0|0|0|0|1|1	0.66
Candida_HSP90_Caspo	RRP8	1|1	1	2	0|0|0|0|0|0	0.66
Candida_HSP90_Flu	SET2	1|3	2	2	2|1|2|3|0|4	0.53
Candida_HSP90_NoDrug	SET2	3|1	2	2	2|1|2|3|0|4	0.53
Candida_HSP90_Caspo	GPD1	1|0	0.5	2	0|0|0|0|0|0	0.66
Candida_HSP90_Flu	GPD1	0|1	0.5	2	0|0|0|0|0|0	0.66
Candida_HSP90_Caspo	CYC1	8|7	7.5	2	7|5|7|5|7|6	0.6
Candida_HSP90_Flu	CYC1	8|7	7.5	2	7|5|7|5|7|6	0.6
Candida_HSP90_NoDrug	CYC1	4|6	5	2	7|5|7|5|7|6	0.66
Candida_HSP90_Caspo	ILV5	0|1	0.5	2	0|0|0|0|2|0	0.66
Candida_HSP90_Caspo	orf19.124	1|2	1.5	2	4|2|3|5|2|4	0.66
Candida_HSP90_Flu	orf19.124	0|4	2	2	4|2|3|5|2|4	0.57
Candida_HSP90_NoDrug	orf19.124	0|1	0.5	2	4|2|3|5|2|4	0.66
Candida_HSP90_Caspo	SLP2	1|1	1	2	0|0|0|0|0|0	0.66
Candida_HSP90_Caspo	orf19.4093	0|4	2	2	0|2|4|3|1|7	0.57
Candida_HSP90_Flu	orf19.4093	4|3	3.5	2	0|2|4|3|1|7	0.57
Candida_HSP90_NoDrug	orf19.4093	2|1	1.5	2	0|2|4|3|1|7	0.66
Candida_HSP90_Flu	ECM17	0|1	0.5	2	0|0|0|0|0|0	0.66
Candida_HSP90_NoDrug	IMP4	0|1	0.5	2	0|0|0|1|0|0	0.66
Candida_HSP90_Caspo	SKP1	1|0	0.5	2	0|0|0|0|1|0	0.66
Candida_HSP90_NoDrug	SKP1	1|0	0.5	2	0|0|0|0|1|0	0.66
Candida_HSP90_Flu	ILV5	1|0	0.5	2	0|0|0|0|0|0	0.66
Candida_HSP90_Caspo	orf19.9855	6|6	6	2	7|9|10|10|4|12	0.66
Candida_HSP90_Flu	orf19.9855	8|9	8.5	2	7|9|10|10|4|12	0.63
Candida_HSP90_NoDrug	orf19.9855	11|12	11.5	2	7|9|10|10|4|12	0.62
Candida_HSP90_Caspo	UTP6	1|1	1	2	0|0|0|1|1|1	0.66
Candida_HSP90_NoDrug	UTP6	1|0	0.5	2	0|0|0|1|1|1	0.66
Candida_HSP90_NoDrug	CDC48	1|0	0.5	2	0|0|0|2|4|0	0.66
Candida_HSP90_Caspo	SAM2	1|2	1.5	2	2|0|2|0|5|0	0.52
Candida_HSP90_Flu	SAM2	1|1	1	2	2|0|2|0|5|0	0.66
Candida_HSP90_NoDrug	SAM2	1|2	1.5	2	2|0|2|0|5|0	0.52
Candida_HSP90_Flu	KRR1	0|1	0.5	2	5|0|0|4|0|3	0.66
Candida_HSP90_NoDrug	KRR1	0|1	0.5	2	5|0|0|4|0|3	0.66
Candida_HSP90_Caspo	orf19.8281	1|0	0.5	2	0|0|1|1|1|1	0.66
Candida_HSP90_Flu	orf19.8281	1|0	0.5	2	0|0|1|1|1|1	0.66
Candida_HSP90_NoDrug	SMT3	1|0	0.5	2	0|0|0|1|0|0	0.66
Candida_HSP90_Caspo	POR1	12|14	13	2	5|5|4|8|10|3	0.51
Candida_HSP90_NoDrug	POR1	9|10	9.5	2	5|5|4|8|10|3	0.58
Candida_HSP90_NoDrug	orf19.8649	1|0	0.5	2	1|0|0|3|0|3	0.66
Candida_HSP90_Caspo	HTA2	0|1	0.5	2	0|0|1|0|2|6	0.66
Candida_HSP90_NoDrug	HTA2	0|2	1	2	0|0|1|0|2|6	0.51
Candida_HSP90_Caspo	HTB2	3|5	4	2	3|0|4|6|5|3	0.57
Candida_HSP90_Flu	HTB2	6|8	7	2	3|0|4|6|5|3	0.5
Candida_HSP90_NoDrug	HTB2	7|5	6	2	3|0|4|6|5|3	0.54
Candida_HSP90_NoDrug	RPN13	0|1	0.5	2	0|0|0|0|0|0	0.66
Candida_HSP90_Flu	HHF1	4|5	4.5	2	2|1|3|3|3|5	0.52
Candida_HSP90_NoDrug	HHF1	5|5	5	2	2|1|3|3|3|5	0.5
Candida_HSP90_Caspo	SSA2	44|46	45	2	7|7|11|20|26|19	0.55
Candida_HSP90_NoDrug	SSA2	41|48	44.5	2	7|7|11|20|26|19	0.52
Candida_HSP90_Caspo	orf19.8374	1|0	0.5	2	0|0|0|0|3|0	0.66
Candida_HSP90_Caspo	CBC2	2|3	2.5	2	2|3|2|3|4|4	0.66
Candida_HSP90_Flu	CBC2	4|4	4	2	2|3|2|3|4|4	0.54
Candida_HSP90_NoDrug	CBC2	2|2	2	2	2|3|2|3|4|4	0.66
Candida_HSP90_Caspo	orf19.11365	1|0	0.5	2	1|1|0|0|0|1	0.66
Candida_HSP90_Caspo	orf19.11208	0|1	0.5	2	0|0|0|0|0|0	0.66
Candida_HSP90_NoDrug	PRO3	0|1	0.5	2	0|0|0|0|0|0	0.66
Candida_HSP90_Caspo	ATP2	24|29	26.5	2	13|5|6|14|17|11	0.56
Candida_HSP90_Flu	ATP2	27|29	28	2	13|5|6|14|17|11	0.56
Candida_HSP90_NoDrug	ATP2	28|22	25	2	13|5|6|14|17|11	0.57
Candida_HSP90_Caspo	orf19.13102	1|0	0.5	2	0|0|0|0|0|0	0.66
Candida_HSP90_NoDrug	orf19.13116	1|0	0.5	2	0|0|0|0|0|0	0.66
Candida_HSP90_Caspo	orf19.9922	0|1	0.5	2	0|0|2|1|0|1	0.66
Candida_HSP90_NoDrug	orf19.9922	0|1	0.5	2	0|0|2|1|0|1	0.66
Candida_HSP90_NoDrug	orf19.9952	0|1	0.5	2	0|0|0|0|1|0	0.66
Candida_HSP90_Flu	ARC1	0|1	0.5	2	0|0|0|4|2|0	0.66
Candida_HSP90_NoDrug	ARC1	1|0	0.5	2	0|0|0|4|2|0	0.66
Candida_HSP90_Caspo	orf19.9424	0|1	0.5	2	0|0|0|0|0|0	0.66
Candida_HSP90_Caspo	RCL1	1|0	0.5	2	0|0|0|0|0|0	0.66
Candida_HSP90_Caspo	SVL3	1|0	0.5	2	0|1|0|0|1|1	0.66
Candida_HSP90_NoDrug	GAD1	0|1	0.5	2	0|0|0|0|0|0	0.66
Candida_HSP90_Caspo	EGD1	1|1	1	2	1|1|0|1|1|1	0.66
Candida_HSP90_NoDrug	EGD1	1|1	1	2	1|1|0|1|1|1	0.66
Candida_HSP90_Caspo	GAR1	15|13	14	2	10|8|17|13|18|14	0.64
Candida_HSP90_Flu	GAR1	17|15	16	2	10|8|17|13|18|14	0.64
Candida_HSP90_NoDrug	GAR1	17|16	16.5	2	10|8|17|13|18|14	0.64
Candida_HSP90_Caspo	RPN6	1|0	0.5	2	0|0|0|0|0|0	0.66
Candida_HSP90_Caspo	CYS4	0|1	0.5	2	0|0|0|0|0|0	0.66
Candida_HSP90_NoDrug	CYS4	1|0	0.5	2	0|0|0|0|0|0	0.66
Candida_HSP90_Flu	EBP2	2|1	1.5	2	3|4|5|3|1|2	0.66
Candida_HSP90_NoDrug	EBP2	3|3	3	2	3|4|5|3|1|2	0.66
Candida_HSP90_Caspo	RPS8	5|6	5.5	2	7|5|6|8|7|6	0.66
Candida_HSP90_Flu	RPS8	6|7	6.5	2	7|5|6|8|7|6	0.61
Candida_HSP90_NoDrug	RPS8	5|7	6	2	7|5|6|8|7|6	0.61
Candida_HSP90_Flu	orf19.14163	0|1	0.5	2	0|0|1|0|0|0	0.66
Candida_HSP90_Caspo	orf19.14166	33|30	31.5	2	22|26|9|26|30|11	0.64
Candida_HSP90_Flu	orf19.14166	39|43	41	2	22|26|9|26|30|11	0.64
Candida_HSP90_NoDrug	orf19.14166	12|10	11	2	22|26|9|26|30|11	0.66
Candida_HSP90_NoDrug	orf19.14175	1|0	0.5	2	0|0|0|0|0|0	0.66
Candida_HSP90_Flu	RLP24	1|0	0.5	2	0|0|1|0|0|1	0.66
Candida_HSP90_NoDrug	RLP24	0|1	0.5	2	0|0|1|0|0|1	0.66
Candida_HSP90_Caspo	orf19.9898	0|3	1.5	2	6|4|4|4|1|2	0.66
Candida_HSP90_Flu	orf19.9898	1|0	0.5	2	6|4|4|4|1|2	0.66
Candida_HSP90_NoDrug	orf19.9898	1|2	1.5	2	6|4|4|4|1|2	0.66
Candida_HSP90_Caspo	GAG1	1|1	1	2	0|0|0|1|0|0	0.66
Candida_HSP90_NoDrug	THO1	0|1	0.5	2	0|0|0|0|1|0	0.66
Candida_HSP90_Flu	LSG1	0|1	0.5	2	0|0|1|0|0|0	0.66
Candida_HSP90_Caspo	RPL1	4|4	4	2	0|1|3|2|6|2	0.52
Candida_HSP90_NoDrug	RPL1	4|3	3.5	2	0|1|3|2|6|2	0.53
Candida_HSP90_Caspo	HRR25	1|0	0.5	2	0|0|0|0|0|0	0.66
Candida_HSP90_NoDrug	DBP7	1|0	0.5	2	0|0|0|0|0|0	0.66
Candida_HSP90_Caspo	ASC1	2|0	1	2	2|0|2|2|3|3	0.66
Candida_HSP90_Flu	ASC1	2|2	2	2	2|0|2|2|3|3	0.66
Candida_HSP90_Flu	GNP1	0|1	0.5	2	0|0|0|0|0|0	0.66
Candida_HSP90_Caspo	NOP58	38|49	43.5	2	40|35|31|54|33|2	0.65
Candida_HSP90_Flu	NOP58	40|43	41.5	2	40|35|31|54|33|2	0.65
Candida_HSP90_NoDrug	NOP58	59|0	29.5	2	40|35|31|54|33|2	0.65
Candida_HSP90_NoDrug	ILS1	1|0	0.5	2	1|0|0|2|0|0	0.66
Candida_HSP90_Flu	orf19.2150	0|1	0.5	2	0|0|0|0|0|0	0.66
Candida_HSP90_Flu	KGD2	0|1	0.5	2	0|0|0|0|1|0	0.66
Candida_HSP90_Caspo	NOP58	38|47	42.5	2	41|2|31|57|2|62	0.66
Candida_HSP90_Flu	NOP58	40|44	42	2	41|2|31|57|2|62	0.66
Candida_HSP90_NoDrug	NOP58	60|36	48	2	41|2|31|57|2|62	0.65
Candida_HSP90_NoDrug	orf19.6853	1|0	0.5	2	0|0|0|0|0|0	0.66
Candida_HSP90_Caspo	ATP1	10|14	12	2	4|4|6|4|18|5	0.58
Candida_HSP90_Flu	ATP1	11|17	14	2	4|4|6|4|18|5	0.54
Candida_HSP90_NoDrug	ATP1	14|12	13	2	4|4|6|4|18|5	0.58
Candida_HSP90_Caspo	HMO1	10|10	10	2	8|6|11|9|6|9	0.62
Candida_HSP90_Flu	HMO1	9|8	8.5	2	8|6|11|9|6|9	0.62
Candida_HSP90_NoDrug	HMO1	11|12	11.5	2	8|6|11|9|6|9	0.61
Candida_HSP90_NoDrug	orf19.6701	1|0	0.5	2	0|0|0|0|0|0	0.66
Candida_HSP90_NoDrug	DED81	0|1	0.5	2	2|0|0|0|0|0	0.66
Candida_HSP90_NoDrug	CDC39	0|1	0.5	2	0|0|0|0|0|0	0.66
Candida_HSP90_Caspo	NOP8	4|3	3.5	2	2|1|2|3|0|7	0.54
Candida_HSP90_NoDrug	NOP8	4|2	3	2	2|1|2|3|0|7	0.55
Candida_HSP90_Flu	RPO26	0|1	0.5	2	0|0|0|0|0|0	0.66
Candida_HSP90_Caspo	YPK2	0|1	0.5	2	0|0|0|0|0|0	0.66
Candida_HSP90_NoDrug	orf19.8030	0|1	0.5	2	2|0|0|0|0|3	0.66
Candida_HSP90_Caspo	ATP7	0|1	0.5	2	0|0|0|0|0|0	0.66
Candida_HSP90_NoDrug	ATP7	1|1	1	2	0|0|0|0|0|0	0.66
Candida_HSP90_Flu	PUP3	0|1	0.5	2	0|0|0|0|0|0	0.66
Candida_HSP90_NoDrug	PUP3	1|1	1	2	0|0|0|0|0|0	0.66
Candida_HSP90_Caspo	RPB5	1|1	1	2	1|0|0|0|0|1	0.66
Candida_HSP90_Caspo	RPG1	1|1	1	2	0|0|0|5|2|0	0.66
Candida_HSP90_Caspo	orf19.13702	1|0	0.5	2	0|0|1|0|0|0	0.66
Candida_HSP90_Flu	orf19.12932	1|1	1	2	0|0|0|0|0|0	0.66
Candida_HSP90_Caspo	SER1	1|0	0.5	2	0|0|0|0|0|0	0.66
Candida_HSP90_Flu	GSP1	2|2	2	2	2|0|2|2|2|3	0.5
Candida_HSP90_Flu	MAK16	1|0	0.5	2	0|0|1|2|0|1	0.66
Candida_HSP90_NoDrug	MAK16	0|1	0.5	2	0|0|1|2|0|1	0.66
Candida_HSP90_Caspo	RPS25	8|6	7	2	8|12|9|8|10|8	0.66
Candida_HSP90_Flu	RPS25	6|7	6.5	2	8|12|9|8|10|8	0.66
Candida_HSP90_NoDrug	RPS25	7|8	7.5	2	8|12|9|8|10|8	0.66
Candida_HSP90_Caspo	MDJ1	0|1	0.5	2	0|0|0|0|0|1	0.66
Candida_HSP90_Flu	MDJ1	1|1	1	2	0|0|0|0|0|1	0.66
Candida_HSP90_Caspo	CEF3	41|42	41.5	2	19|2|13|30|24|11	0.62
Candida_HSP90_Flu	CEF3	19|29	24	2	19|2|13|30|24|11	0.64
Candida_HSP90_NoDrug	CEF3	32|15	23.5	2	19|2|13|30|24|11	0.64
Candida_HSP90_Caspo	PGK1	9|8	8.5	2	4|0|8|18|17|2	0.64
Candida_HSP90_Flu	PGK1	9|8	8.5	2	4|0|8|18|17|2	0.64
Candida_HSP90_NoDrug	PGK1	6|2	4	2	4|0|8|18|17|2	0.66
Candida_HSP90_NoDrug	SSF1	0|1	0.5	2	0|0|0|2|0|0	0.66
Candida_HSP90_NoDrug	YHM2	0|1	0.5	2	0|0|0|0|0|0	0.66
Candida_HSP90_NoDrug	orf19.8711	1|1	1	2	0|0|0|0|0|0	0.66
Candida_HSP90_Caspo	GLC7	0|1	0.5	2	0|0|0|0|0|0	0.66
Candida_HSP90_Caspo	RPS3	15|16	15.5	2	13|13|10|15|22|21	0.64
Candida_HSP90_Flu	RPS3	15|14	14.5	2	13|13|10|15|22|21	0.66
Candida_HSP90_NoDrug	RPS3	14|14	14	2	13|13|10|15|22|21	0.66
Candida_HSP90_Flu	RPB8	0|1	0.5	2	0|0|0|1|0|3	0.66
Candida_HSP90_Flu	HEM13	1|0	0.5	2	0|0|0|0|0|0	0.66
Candida_HSP90_NoDrug	NUP145	0|1	0.5	2	0|0|0|0|0|0	0.66
Candida_HSP90_Flu	RFC3	1|1	1	2	0|0|0|0|0|0	0.66
Candida_HSP90_NoDrug	orf19.10731	1|0	0.5	2	0|0|0|0|0|0	0.66
Candida_HSP90_Caspo	SEC61	0|1	0.5	2	1|0|0|0|0|0	0.66
Candida_HSP90_Caspo	VIG9	22|29	25.5	2	14|14|13|18|13|14	0.6
Candida_HSP90_Flu	VIG9	30|29	29.5	2	14|14|13|18|13|14	0.58
Candida_HSP90_NoDrug	VIG9	25|24	24.5	2	14|14|13|18|13|14	0.62
Candida_HSP90_Caspo	RPL23	15|17	16	2	17|19|18|25|21|17	0.66
Candida_HSP90_Flu	RPL23	17|18	17.5	2	17|19|18|25|21|17	0.66
Candida_HSP90_NoDrug	RPL23	18|14	16	2	17|19|18|25|21|17	0.66
Candida_HSP90_Caspo	MCR1	1|1	1	2	0|0|0|0|0|0	0.66
Candida_HSP90_Caspo	orf19.13272	5|2	3.5	2	3|1|2|8|2|9	0.6
Candida_HSP90_Flu	orf19.13272	1|8	4.5	2	3|1|2|8|2|9	0.56
Candida_HSP90_Caspo	CDC54	1|0	0.5	2	0|0|0|0|0|0	0.66
Candida_HSP90_Caspo	TOM71	0|1	0.5	2	0|0|0|0|0|2	0.66
Candida_HSP90_Caspo	CBF5	31|32	31.5	2	29|18|29|36|27|40	0.65
Candida_HSP90_Flu	CBF5	29|35	32	2	29|18|29|36|27|40	0.65
Candida_HSP90_NoDrug	CBF5	48|45	46.5	2	29|18|29|36|27|40	0.64
Candida_HSP90_Caspo	RPA190	30|31	30.5	2	35|21|50|27|12|44	0.66
Candida_HSP90_Flu	RPA190	15|40	27.5	2	35|21|50|27|12|44	0.65
Candida_HSP90_NoDrug	RPA190	47|57	52	2	35|21|50|27|12|44	0.65
Candida_HSP90_Caspo	orf19.170	8|10	9	2	8|8|12|8|9|14	0.63
Candida_HSP90_Flu	orf19.170	8|11	9.5	2	8|8|12|8|9|14	0.63
Candida_HSP90_NoDrug	orf19.170	14|15	14.5	2	8|8|12|8|9|14	0.62
Candida_HSP90_Caspo	DBP2	29|37	33	2	25|24|37|36|31|46	0.65
Candida_HSP90_Flu	DBP2	37|33	35	2	25|24|37|36|31|46	0.65
Candida_HSP90_NoDrug	DBP2	48|54	51	2	25|24|37|36|31|46	0.65
Candida_HSP90_NoDrug	RPC19	1|0	0.5	2	0|0|0|0|0|0	0.66
Candida_HSP90_Caspo	RPL3	6|10	8	2	9|4|4|9|10|5	0.61
Candida_HSP90_Flu	RPL3	6|10	8	2	9|4|4|9|10|5	0.61
Candida_HSP90_NoDrug	RPL3	7|5	6	2	9|4|4|9|10|5	0.62
Candida_HSP90_Flu	SUI1	0|1	0.5	2	0|0|0|1|0|0	0.66
Candida_HSP90_Caspo	CWC25	1|0	0.5	2	0|0|0|0|1|1	0.66
Candida_HSP90_NoDrug	YAK1	0|1	0.5	2	0|0|0|0|0|0	0.66
Candida_HSP90_Caspo	SCS2	0|1	0.5	2	0|0|0|0|0|0	0.66
Candida_HSP90_Flu	orf19.5504	0|1	0.5	2	0|0|0|0|0|0	0.66
Candida_HSP90_Flu	ENP1	0|1	0.5	2	0|0|0|0|0|0	0.66
Candida_HSP90_Flu	THS1	1|1	1	2	0|0|0|0|0|0	0.66
Candida_HSP90_Caspo	MRPL1	1|0	0.5	2	1|0|0|0|0|0	0.66
Candida_HSP90_Flu	MRPL1	0|1	0.5	2	1|0|0|0|0|0	0.66
Candida_HSP90_NoDrug	MRPL1	1|0	0.5	2	1|0|0|0|0|0	0.66
Candida_HSP90_NoDrug	MPP10	1|0	0.5	2	0|0|0|2|0|2	0.66
Candida_HSP90_Caspo	TIF6	0|1	0.5	2	0|0|0|1|2|0	0.66
Candida_HSP90_Caspo	NOP4	0|1	0.5	2	2|0|0|2|0|1	0.66
Candida_HSP90_NoDrug	NOP4	1|1	1	2	2|0|0|2|0|1	0.66
Candida_HSP90_Caspo	PST2	0|1	0.5	2	0|0|0|2|5|0	0.66
Candida_HSP90_Flu	orf19.8934	0|1	0.5	2	0|0|0|0|0|0	0.66
Candida_HSP90_NoDrug	orf19.8934	1|0	0.5	2	0|0|0|0|0|0	0.66
Candida_HSP90_Caspo	SPB1	0|2	1	2	0|0|6|3|2|3	0.66
Candida_HSP90_Flu	SPB1	1|3	2	2	0|0|6|3|2|3	0.57
Candida_HSP90_NoDrug	SPB1	3|0	1.5	2	0|0|6|3|2|3	0.57
Candida_HSP90_Caspo	VAS1	0|1	0.5	2	0|0|0|0|1|0	0.66
Candida_HSP90_NoDrug	orf19.563	0|1	0.5	2	0|0|0|0|0|0	0.66
Candida_HSP90_NoDrug	TOM7	0|1	0.5	2	0|0|0|0|0|0	0.66
Candida_HSP90_Caspo	RRN5	1|1	1	2	1|0|3|2|1|3	0.66
Candida_HSP90_Caspo	RLP7	3|1	2	2	4|0|4|2|2|2	0.54
Candida_HSP90_Flu	RLP7	2|3	2.5	2	4|0|4|2|2|2	0.54
Candida_HSP90_NoDrug	RLP7	2|1	1.5	2	4|0|4|2|2|2	0.66
Candida_HSP90_Caspo	SERPINA3-3	1|1	1	2	0|0|0|1|1|0	0.66
Candida_HSP90_Flu	ENSEMBL:ENSBTAP00000016242	1|0	0.5	2	0|0|0|1|1|1	0.66
Candida_HSP90_Caspo	P00761	19|13	16	2	13|14|12|15|14|17	0.63
Candida_HSP90_Flu	P00761	21|18	19.5	2	13|14|12|15|14|17	0.63
Candida_HSP90_NoDrug	P00761	15|19	17	2	13|14|12|15|14|17	0.63
Candida_HSP90_Caspo	KRT14	0|2	1	2	2|4|0|4|4|0	0.66
Candida_HSP90_NoDrug	KRT14	1|5	3	2	2|4|0|4|4|0	0.52
Candida_HSP90_Flu	KRT6A	0|2	1	2	0|6|0|0|7|0	0.66
Candida_HSP90_NoDrug	KRT6A	2|0	1	2	0|6|0|0|7|0	0.66
Candida_HSP90_Caspo	ALB	1|1	1	2	0|3|0|19|9|0	0.66
Candida_HSP90_Flu	ALB	0|3	1.5	2	0|3|0|19|9|0	0.66
Candida_HSP90_NoDrug	ALB	8|1	4.5	2	0|3|0|19|9|0	0.61
Candida_HSP90_Caspo	KRT1	22|39	30.5	2	21|29|8|28|54|17	0.65
Candida_HSP90_Flu	KRT1	20|36	28	2	21|29|8|28|54|17	0.65
Candida_HSP90_NoDrug	KRT1	32|71	51.5	2	21|29|8|28|54|17	0.63
Candida_HSP90_NoDrug	KRT7	0|1	0.5	2	0|0|0|0|0|0	0.66
Candida_HSP90_Caspo	KRT10	15|23	19	2	12|13|7|30|36|7	0.64
Candida_HSP90_Flu	KRT10	14|27	20.5	2	12|13|7|30|36|7	0.64
Candida_HSP90_NoDrug	KRT10	17|16	16.5	2	12|13|7|30|36|7	0.66
Candida_HSP90_Caspo	KRT5	0|3	1.5	2	0|4|0|3|11|0	0.66
Candida_HSP90_Flu	KRT5	0|4	2	2	0|4|0|3|11|0	0.58
Candida_HSP90_NoDrug	KRT5	5|5	5	2	0|4|0|3|11|0	0.56
Candida_HSP90_NoDrug	FLG	1|1	1	2	0|0|0|0|0|0	0.66
Candida_HSP90_Caspo	KRT9	10|23	16.5	2	14|21|8|11|45|15	0.65
Candida_HSP90_Flu	KRT9	10|17	13.5	2	14|21|8|11|45|15	0.66
Candida_HSP90_Caspo	KRT2	11|16	13.5	2	8|8|6|34|33|6	0.65
Candida_HSP90_Flu	KRT2	10|14	12	2	8|8|6|34|33|6	0.66
Candida_HSP90_NoDrug	KRT2	5|8	6.5	2	8|8|6|34|33|6	0.66
Candida_HSP90_NoDrug	CPB2	0|1	0.5	2	0|0|0|0|0|0	0.66
Candida_HSP90_Caspo	Krt77	0|1	0.5	2	1|1|0|1|1|0	0.66
Candida_HSP90_Flu	Krt77	0|1	0.5	2	1|1|0|1|1|0	0.66
Candida_HSP90_Flu	Krt73	1|0	0.5	2	0|0|0|0|0|0	0.66
Candida_HSP90_Caspo	KRT77	1|0	0.5	2	0|0|0|4|0|0	0.66
Candida_HSP90_Flu	KRT82; Synonyms=KRTH	0|1	0.5	2	0|0|0|0|0|0	0.66
Candida_HSP90_Flu	DBP10	4|7	5.5	2	4|3|4|4|4|4	0.5
Candida_HSP90_Flu	orf19.12032	2|3	2.5	2	2|0|0|6|1|1	0.5
Candida_HSP90_NoDrug	NIP1	7|4	5.5	2	5|0|0|4|2|4	0.48
Candida_HSP90_Caspo	RPP1A	2|2	2	2	1|1|2|2|2|2	0.49
Candida_HSP90_Flu	GCD11	3|5	4	2	1|1|0|7|3|1	0.48
Candida_HSP90_Flu	NAN1	0|3	1.5	2	0|0|0|5|0|4	0.48
Candida_HSP90_Caspo	orf19.7011	3|2	2.5	2	0|0|2|0|2|5	0.48
Candida_HSP90_NoDrug	LYS12	8|3	5.5	2	4|1|0|5|7|0	0.49
Candida_HSP90_NoDrug	orf19.11312	7|5	6	2	2|5|0|2|3|5	0.48
Candida_HSP90_Caspo	TIF11	3|2	2.5	2	2|2|3|2|2|2	0.49
Candida_HSP90_NoDrug	ALD99	3|7	5	2	0|2|1|0|10|3	0.49
Candida_HSP90_NoDrug	RPC10	2|2	2	2	0|0|2|2|0|4	0.49
Candida_HSP90_Caspo	RPF2	2|0	1	2	2|0|1|3|1|0	0.49
Candida_HSP90_NoDrug	RPF2	1|2	1.5	2	2|0|1|3|1|0	0.49
Candida_HSP90_Caspo	YST1	3|4	3.5	2	3|0|2|2|4|1	0.49
Candida_HSP90_NoDrug	YST1	4|0	2	2	3|0|2|2|4|1	0.49
Candida_HSP90_Caspo	SET2	4|2	3	2	2|1|2|3|0|4	0.49
Candida_HSP90_NoDrug	RIO1	0|2	1	2	0|3|2|0|0|2	0.49
Candida_HSP90_Caspo	KRR1	5|4	4.5	2	5|0|0|4|0|3	0.48
Candida_HSP90_Caspo	orf19.9452	5|9	7	2	1|0|2|4|11|0	0.48
Candida_HSP90_NoDrug	orf19.9452	9|7	8	2	1|0|2|4|11|0	0.48
Candida_HSP90_Flu	RPL1	4|5	4.5	2	0|1|3|2|6|2	0.5
Candida_HSP90_NoDrug	GSP1	2|3	2.5	2	2|0|2|2|2|3	0.49
Candida_HSP90_NoDrug	RRN5	2|3	2.5	2	1|0|3|2|1|3	0.49
Candida_HSP90_Caspo	CR_06060W_A	2|4	3	2	2|1|2|1|2|4	0.48
Candida_HSP90_Flu	CR_06060W_A	3|3	3	2	2|1|2|1|2|4	0.49
Candida_HSP90_NoDrug	orf19.11461	3|0	1.5	2	2|0|2|3|1|1	0.47
Candida_HSP90_Flu	RPL10	3|3	3	2	1|1|1|3|3|2	0.48
Candida_HSP90_Flu	RPP1A	1|3	2	2	1|1|2|2|2|2	0.47
Candida_HSP90_Caspo	orf19.8433	2|3	2.5	2	1|2|0|2|3|0	0.47
Candida_HSP90_Caspo	RPS23	3|0	1.5	2	2|1|2|2|0|2	0.47
Candida_HSP90_Caspo	NOG1	3|0	1.5	2	2|2|2|2|0|0	0.47
Candida_HSP90_Flu	NOG1	2|3	2.5	2	2|2|2|2|0|0	0.47
Candida_HSP90_Caspo	TUB1	6|5	5.5	2	4|2|2|3|2|4	0.47
Candida_HSP90_Caspo	TSA1	4|3	3.5	2	1|0|2|2|5|0	0.48
Candida_HSP90_Caspo	CIT1	6|3	4.5	2	1|0|2|3|7|0	0.48
Candida_HSP90_Flu	RPF2	2|2	2	2	2|0|1|3|1|0	0.47
Candida_HSP90_Caspo	FPR3	2|2	2	2	1|2|2|1|2|1	0.47
Candida_HSP90_NoDrug	RPL17	3|3	3	2	2|1|1|2|4|1	0.48
Candida_HSP90_Flu	PST2	2|1	1.5	2	0|0|0|2|5|0	0.47
Candida_HSP90_NoDrug	KRT9	25|77	51	2	14|21|8|11|45|15	0.47
Candida_HSP90_Caspo	EGD2	1|2	1.5	2	0|0|0|2|3|1	0.46
Candida_HSP90_Flu	EGD2	0|2	1	2	0|0|0|2|3|1	0.46
Candida_HSP90_NoDrug	HSP70	19|28	23.5	2	6|1|0|13|20|0	0.45
Candida_HSP90_Flu	BMH1	5|4	4.5	2	0|0|2|2|5|2	0.45
Candida_HSP90_Caspo	HCA4	1|2	1.5	2	1|0|1|3|0|1	0.46
Candida_HSP90_Flu	HCA4	0|2	1	2	1|0|1|3|0|1	0.46
Candida_HSP90_Caspo	SCD6	5|7	6	2	3|3|3|3|5|3	0.46
Candida_HSP90_Caspo	IMP3	2|0	1	2	1|0|1|2|0|2	0.46
Candida_HSP90_NoDrug	IMP3	2|1	1.5	2	1|0|1|2|0|2	0.46
Candida_HSP90_Flu	KAP123	15|14	14.5	2	3|0|1|2|6|14	0.45
Candida_HSP90_Caspo	orf19.5126	2|1	1.5	2	1|0|2|0|1|2	0.46
Candida_HSP90_NoDrug	DBP9	4|7	5.5	2	4|0|3|3|0|4	0.46
Candida_HSP90_Caspo	BNI5	2|1	1.5	2	2|1|0|3|0|0	0.46
Candida_HSP90_NoDrug	TIF46	2|1	1.5	2	1|0|1|2|2|1	0.46
Candida_HSP90_Flu	POR1	12|16	14	2	5|5|4|8|10|3	0.45
Candida_HSP90_Caspo	HHF1	7|4	5.5	2	2|1|3|3|3|5	0.46
Candida_HSP90_Caspo	LSC2	1|2	1.5	2	0|1|1|1|3|0	0.46
Candida_HSP90_NoDrug	LSC2	2|1	1.5	2	0|1|1|1|3|0	0.46
Candida_HSP90_Caspo	GSP1	4|1	2.5	2	2|0|2|2|2|3	0.45
Candida_HSP90_Caspo	RPL10	3|4	3.5	2	1|1|1|3|3|2	0.44
Candida_HSP90_Flu	TIF34	3|3	3	2	2|0|1|2|3|1	0.45
Candida_HSP90_NoDrug	TIF34	3|3	3	2	2|0|1|2|3|1	0.45
Candida_HSP90_NoDrug	UTP5	3|1	2	2	1|0|2|3|1|0	0.44
Candida_HSP90_NoDrug	orf19.8143	11|13	12	2	4|1|7|4|2|8	0.44
Candida_HSP90_NoDrug	TIF11	4|3	3.5	2	2|2|3|2|2|2	0.44
Candida_HSP90_Flu	KRE30	4|1	2.5	2	3|0|1|5|0|0	0.45
Candida_HSP90_NoDrug	KRE30	4|2	3	2	3|0|1|5|0|0	0.44
Candida_HSP90_Caspo	RPL11	2|8	5	2	3|1|3|5|4|3	0.44
Candida_HSP90_Flu	CDC48	1|2	1.5	2	0|0|0|2|4|0	0.45
Candida_HSP90_Caspo	RPL17	4|3	3.5	2	2|1|1|2|4|1	0.44
Candida_HSP90_Flu	RPL17	4|3	3.5	2	2|1|1|2|4|1	0.44
Candida_HSP90_Flu	SAH1	4|1	2.5	2	0|0|3|0|6|0	0.44
Candida_HSP90_Caspo	NAN1	1|4	2.5	2	0|0|0|5|0|4	0.44
Candida_HSP90_NoDrug	NAN1	4|0	2	2	0|0|0|5|0|4	0.44
Candida_HSP90_Caspo	PDI1	3|1	2	2	2|0|0|1|4|0	0.43
Candida_HSP90_Flu	PDI1	3|1	2	2	2|0|0|1|4|0	0.43
Candida_HSP90_Flu	orf19.8649	1|3	2	2	1|0|0|3|0|3	0.44
Candida_HSP90_Caspo	HSP60	3|0	1.5	2	0|0|1|2|4|0	0.43
Candida_HSP90_NoDrug	ASC1	5|1	3	2	2|0|2|2|3|3	0.43
Candida_HSP90_NoDrug	CR_06060W_A	2|5	3.5	2	2|1|2|1|2|4	0.43
Candida_HSP90_Caspo	orf19.12032	2|5	3.5	2	2|0|0|6|1|1	0.43
Candida_HSP90_Flu	DBP5	7|3	5	2	1|1|2|3|2|6	0.43
Candida_HSP90_NoDrug	NDT801	18|26	22	2	7|9|9|8|14|11	0.43
Candida_HSP90_Flu	YDJ1	3|5	4	2	1|0|0|5|1|3	0.43
Candida_HSP90_NoDrug	YDJ1	5|3	4	2	1|0|0|5|1|3	0.43
Candida_HSP90_NoDrug	CHC1	3|2	2.5	2	2|0|0|3|2|0	0.43
Candida_HSP90_Flu	orf19.1658	2|4	3	2	0|3|1|1|2|2	0.42
Candida_HSP90_Caspo	TUF1	4|5	4.5	2	1|1|1|4|3|2	0.43
Candida_HSP90_Flu	RPS23	4|0	2	2	2|1|2|2|0|2	0.43
Candida_HSP90_Flu	RPS2	6|11	8.5	2	3|1|3|4|7|5	0.42
Candida_HSP90_Flu	GPD2	4|3	3.5	2	3|0|0|6|0|0	0.43
Candida_HSP90_Caspo	URB1	1|2	1.5	2	0|0|0|2|0|3	0.42
Candida_HSP90_Flu	URB1	1|2	1.5	2	0|0|0|2|0|3	0.42
Candida_HSP90_Caspo	DBP5	6|7	6.5	2	1|1|2|3|2|6	0.42
Candida_HSP90_Flu	orf19.10434	2|6	4	2	3|0|3|3|1|2	0.42
Candida_HSP90_Caspo	CDC48	2|2	2	2	0|0|0|2|4|0	0.42
Candida_HSP90_Flu	NIP1	8|8	8	2	5|0|0|4|2|4	0.42
Candida_HSP90_Caspo	orf19.11461	3|4	3.5	2	2|0|2|3|1|1	0.42
Candida_HSP90_Caspo	PDB1	1|3	2	2	0|0|1|2|2|1	0.41
Candida_HSP90_Flu	orf19.5126	1|3	2	2	1|0|2|0|1|2	0.41
Candida_HSP90_NoDrug	LYS212	3|3	3	2	2|0|0|2|3|0	0.42
Candida_HSP90_NoDrug	SAR1	0|3	1.5	2	2|0|1|0|2|1	0.41
Candida_HSP90_Caspo	SEC27	3|1	2	2	1|0|0|2|1|2	0.41
Candida_HSP90_Caspo	PAB1	10|6	8	2	4|2|2|3|7|3	0.41
Candida_HSP90_NoDrug	GCD11	2|7	4.5	2	1|1|0|7|3|1	0.41
Candida_HSP90_Flu	SSE1	0|4	2	2	0|0|0|2|6|0	0.41
Candida_HSP90_NoDrug	RPS2	11|10	10.5	2	3|1|3|4|7|5	0.41
Candida_HSP90_NoDrug	RPA49	16|19	17.5	2	5|3|11|6|3|9	0.41
Candida_HSP90_NoDrug	TRX1	10|8	9	2	2|2|4|2|6|5	0.41
Candida_HSP90_NoDrug	VPS1	7|8	7.5	2	4|0|0|2|4|4	0.41
Candida_HSP90_NoDrug	RPS9	1|2	1.5	2	0|0|0|1|2|1	0.4
Candida_HSP90_Caspo	MBF1	0|3	1.5	2	0|0|0|2|4|0	0.41
Candida_HSP90_Caspo	RPP1B	1|2	1.5	2	0|0|0|1|2|1	0.4
Candida_HSP90_Flu	RPP1B	1|2	1.5	2	0|0|0|1|2|1	0.4
Candida_HSP90_NoDrug	RPP1B	2|1	1.5	2	0|0|0|1|2|1	0.4
Candida_HSP90_Flu	EGD1	1|2	1.5	2	1|1|0|1|1|1	0.4
Candida_HSP90_Caspo	SAR1	3|2	2.5	2	2|0|1|0|2|1	0.41
Candida_HSP90_Caspo	CSN1S1	2|1	1.5	2	0|1|1|0|2|0	0.4
Candida_HSP90_Flu	CSN1S1	1|2	1.5	2	0|1|1|0|2|0	0.4
Candida_HSP90_NoDrug	CSN1S1	1|2	1.5	2	0|1|1|0|2|0	0.4
Candida_HSP90_Caspo	HSP70	25|31	28	2	6|1|0|13|20|0	0.4
Candida_HSP90_Flu	NOP12	0|2	1	2	2|0|0|2|0|0	0.4
Candida_HSP90_NoDrug	NOP12	2|0	1	2	2|0|0|2|0|0	0.4
Candida_HSP90_Flu	CCT6	5|7	6	2	2|0|0|5|2|3	0.4
Candida_HSP90_NoDrug	ACS2	8|2	5	2	2|1|1|6|4|1	0.39
Candida_HSP90_NoDrug	PGI1	4|4	4	2	1|0|2|4|1|0	0.39
Candida_HSP90_NoDrug	ACH1	2|1	1.5	2	1|0|0|0|3|0	0.39
Candida_HSP90_Caspo	LYS212	2|4	3	2	2|0|0|2|3|0	0.39
Candida_HSP90_Caspo	RPB8	2|1	1.5	2	0|0|0|1|0|3	0.39
Candida_HSP90_NoDrug	RPB8	1|2	1.5	2	0|0|0|1|0|3	0.39
Candida_HSP90_Caspo	TIF51	3|2	2.5	2	0|0|0|2|4|0	0.39
Candida_HSP90_NoDrug	TIF51	3|2	2.5	2	0|0|0|2|4|0	0.39
Candida_HSP90_NoDrug	MAK21	0|3	1.5	2	0|0|1|2|0|2	0.39
Candida_HSP90_NoDrug	DBP10	3|10	6.5	2	4|3|4|4|4|4	0.39
Candida_HSP90_NoDrug	FPR3	4|3	3.5	2	1|2|2|1|2|1	0.39
Candida_HSP90_NoDrug	URA2	27|24	25.5	2	13|2|3|14|5|7	0.39
Candida_HSP90_Flu	orf19.8433	2|5	3.5	2	1|2|0|2|3|0	0.38
Candida_HSP90_Flu	ALD99	11|8	9.5	2	0|2|1|0|10|3	0.38
Candida_HSP90_Flu	orf19.9452	11|12	11.5	2	1|0|2|4|11|0	0.38
Candida_HSP90_NoDrug	URB1	3|1	2	2	0|0|0|2|0|3	0.39
Candida_HSP90_Flu	MDH1	2|1	1.5	2	0|0|0|0|4|0	0.38
Candida_HSP90_Caspo	BMH1	2|7	4.5	2	0|0|2|2|5|2	0.38
Candida_HSP90_Flu	YNK1	2|0	1	2	0|0|0|0|4|0	0.38
Candida_HSP90_Caspo	SSE1	4|4	4	2	0|0|0|2|6|0	0.38
Candida_HSP90_Caspo	ATP3	0|2	1	2	0|0|0|0|4|0	0.38
Candida_HSP90_Flu	QCR2	1|2	1.5	2	0|0|0|0|4|0	0.38
Candida_HSP90_NoDrug	QCR2	1|2	1.5	2	0|0|0|0|4|0	0.38
Candida_HSP90_Caspo	SLB2	2|0	1	2	0|0|0|0|4|0	0.38
Candida_HSP90_Caspo	TIF34	5|3	4	2	2|0|1|2|3|1	0.38
Candida_HSP90_Flu	MSS116	5|9	7	2	1|0|4|1|3|6	0.36
Candida_HSP90_Flu	orf19.4844	0|2	1	2	0|1|0|0|0|2	0.37
Candida_HSP90_NoDrug	orf19.4844	2|0	1	2	0|1|0|0|0|2	0.37
Candida_HSP90_NoDrug	BFR1	2|1	1.5	2	0|1|0|1|1|0	0.37
Candida_HSP90_Flu	GCD7	1|2	1.5	2	2|0|0|0|0|1	0.37
Candida_HSP90_Flu	orf19.5128	0|2	1	2	0|1|1|0|1|0	0.37
Candida_HSP90_Flu	TUB1	8|7	7.5	2	4|2|2|3|2|4	0.36
Candida_HSP90_Flu	orf19.7459	1|2	1.5	2	1|0|0|1|0|1	0.37
Candida_HSP90_Caspo	MAM33	0|2	1	2	0|0|0|0|1|2	0.37
Candida_HSP90_Flu	TIF35	0|2	1	2	0|0|0|2|0|1	0.37
Candida_HSP90_Flu	UTP6	1|2	1.5	2	0|0|0|1|1|1	0.37
Candida_HSP90_Flu	ILS1	0|2	1	2	1|0|0|2|0|0	0.37
Candida_HSP90_NoDrug	HET1	1|2	1.5	2	0|0|0|2|1|0	0.37
Candida_HSP90_Flu	TIF6	1|2	1.5	2	0|0|0|1|2|0	0.37
Candida_HSP90_NoDrug	TIF6	1|2	1.5	2	0|0|0|1|2|0	0.37
Candida_HSP90_Caspo	ATP4	1|4	2.5	2	1|0|1|2|2|0	0.36
Candida_HSP90_Flu	SAR1	4|1	2.5	2	2|0|1|0|2|1	0.36
Candida_HSP90_Flu	TIF51	3|3	3	2	0|0|0|2|4|0	0.36
Candida_HSP90_Caspo	COX5	2|2	2	2	1|0|0|1|2|0	0.36
Candida_HSP90_Flu	RPS9	2|2	2	2	0|0|0|1|2|1	0.36
Candida_HSP90_Caspo	DHH1	4|5	4.5	2	0|2|1|3|1|2	0.36
Candida_HSP90_NoDrug	RPS23	4|5	4.5	2	2|1|2|2|0|2	0.36
Candida_HSP90_NoDrug	RPA43	8|4	6	2	4|0|3|1|0|4	0.36
Candida_HSP90_Flu	XDJ1	2|3	2.5	2	0|0|0|2|0|3	0.36
Candida_HSP90_Flu	COX5	0|3	1.5	2	1|0|0|1|2|0	0.35
Candida_HSP90_Flu	CCT3	6|6	6	2	0|1|1|6|0|2	0.36
Candida_HSP90_NoDrug	GFA1	17|10	13.5	2	9|6|2|0|4|7	0.35
Candida_HSP90_NoDrug	TOM20	1|3	2	2	0|0|0|2|2|0	0.35
Candida_HSP90_Flu	MBF1	2|4	3	2	0|0|0|2|4|0	0.35
Candida_HSP90_NoDrug	RPL15	5|0	2.5	2	0|0|0|3|4|0	0.36
Candida_HSP90_Flu	ATP16	0|2	1	2	0|0|0|0|3|0	0.35
Candida_HSP90_NoDrug	orf19.11188	2|0	1	2	0|0|0|0|0|3	0.35
Candida_HSP90_Flu	LAT1	2|2	2	2	0|0|1|0|3|0	0.35
Candida_HSP90_Flu	SCD6	9|8	8.5	2	3|3|3|3|5|3	0.35
Candida_HSP90_Caspo	CCT6	6|8	7	2	2|0|0|5|2|3	0.35
Candida_HSP90_Flu	FPR3	5|2	3.5	2	1|2|2|1|2|1	0.35
Candida_HSP90_Caspo	HXT63	0|4	2	2	0|0|0|0|3|2	0.35
Candida_HSP90_NoDrug	XDJ1	4|0	2	2	0|0|0|2|0|3	0.35
Candida_HSP90_Flu	TSA1	7|2	4.5	2	1|0|2|2|5|0	0.35
Candida_HSP90_NoDrug	PHM5	2|0	1	2	0|0|0|1|0|1	0.34
Candida_HSP90_NoDrug	CDC33	2|1	1.5	2	0|0|0|1|1|0	0.34
Candida_HSP90_Flu	RPT4	1|2	1.5	2	1|0|0|1|0|0	0.34
Candida_HSP90_Flu	FAS1	5|6	5.5	2	1|0|0|5|3|0	0.34
Candida_HSP90_NoDrug	CCT2	2|0	1	2	0|0|0|0|1|1	0.34
Candida_HSP90_Caspo	ADE3	1|2	1.5	2	0|0|0|1|1|0	0.34
Candida_HSP90_Flu	orf19.13969	0|2	1	2	0|0|0|1|0|1	0.34
Candida_HSP90_Flu	SERPINA3-3	0|2	1	2	0|0|0|1|1|0	0.34
Candida_HSP90_NoDrug	SERPINA3-3	1|2	1.5	2	0|0|0|1|1|0	0.34
Candida_HSP90_Caspo	TUB2	9|6	7.5	2	2|2|3|4|3|3	0.34
Candida_HSP90_Flu	RPL15	3|5	4	2	0|0|0|3|4|0	0.34
Candida_HSP90_NoDrug	FAS2	2|0	1	2	0|0|0|0|2|0	0.33
Candida_HSP90_Caspo	orf19.1569	0|2	1	2	0|0|0|2|0|0	0.33
Candida_HSP90_Flu	orf19.1569	0|2	1	2	0|0|0|2|0|0	0.33
Candida_HSP90_Caspo	YKT6	1|2	1.5	2	0|0|0|0|2|0	0.33
Candida_HSP90_Caspo	NOP2	0|2	1	2	0|0|0|2|0|0	0.33
Candida_HSP90_Caspo	orf19.4477	0|2	1	2	0|0|0|0|2|0	0.33
Candida_HSP90_Caspo	MAK21	3|3	3	2	0|0|1|2|0|2	0.33
Candida_HSP90_Flu	MAK21	3|3	3	2	0|0|1|2|0|2	0.33
Candida_HSP90_Caspo	KEM1	3|3	3	2	2|0|1|1|0|1	0.33
Candida_HSP90_Caspo	ARF2	3|1	2	2	0|0|0|2|1|0	0.33
Candida_HSP90_NoDrug	orf19.5081	4|17	10.5	2	4|2|7|8|2|6	0.33
Candida_HSP90_Caspo	TIF35	1|3	2	2	0|0|0|2|0|1	0.33
Candida_HSP90_Caspo	ILS1	3|1	2	2	1|0|0|2|0|0	0.33
Candida_HSP90_Flu	KRT16	0|3	1.5	2	0|2|0|0|1|0	0.33
Candida_HSP90_Flu	GDH1	3|2	2.5	2	0|0|0|0|5|0	0.33
Candida_HSP90_Caspo	RHR2	5|2	3.5	2	2|0|0|4|0|0	0.33
Candida_HSP90_NoDrug	HXT63	4|2	3	2	0|0|0|0|3|2	0.33
Candida_HSP90_Caspo	YDJ1	3|8	5.5	2	1|0|0|5|1|3	0.32
Candida_HSP90_Flu	ACS2	5|10	7.5	2	2|1|1|6|4|1	0.32
Candida_HSP90_NoDrug	KRT77	0|4	2	2	0|0|0|4|0|0	0.33
Candida_HSP90_NoDrug	HCA4	2|5	3.5	2	1|0|1|3|0|1	0.32
Candida_HSP90_Caspo	EFB1	3|2	2.5	2	0|0|0|2|2|0	0.32
Candida_HSP90_Caspo	PGI1	4|6	5	2	1|0|2|4|1|0	0.32
Candida_HSP90_Caspo	NIP1	7|11	9	2	5|0|0|4|2|4	0.32
Candida_HSP90_NoDrug	KRI1	0|4	2	2	0|0|3|0|0|0	0.32
Candida_HSP90_Caspo	ATP5	0|3	1.5	2	0|0|0|0|2|0	0.32
Candida_HSP90_Flu	orf19.4477	3|0	1.5	2	0|0|0|0|2|0	0.32
Candida_HSP90_NoDrug	orf19.13272	5|18	11.5	2	3|1|2|8|2|9	0.32
Candida_HSP90_NoDrug	FAS2	2|0	1	2	0|0|0|1|0|0	0.3
Candida_HSP90_Flu	ARF2	2|2	2	2	0|0|0|2|1|0	0.3
Candida_HSP90_Caspo	ILV6	0|2	1	2	0|0|0|1|0|0	0.3
Candida_HSP90_Flu	COR1	1|2	1.5	2	1|0|0|0|0|0	0.3
Candida_HSP90_Flu	CTK1	1|2	1.5	2	0|0|1|0|0|0	0.3
Candida_HSP90_Caspo	TIF5	1|2	1.5	2	0|0|0|0|1|0	0.3
Candida_HSP90_NoDrug	TIF5	2|0	1	2	0|0|0|0|1|0	0.3
Candida_HSP90_Flu	GCD2	1|2	1.5	2	0|0|0|0|0|1	0.3
Candida_HSP90_Flu	HCR1	0|2	1	2	0|0|0|1|0|0	0.3
Candida_HSP90_Caspo	orf19.5732	2|0	1	2	0|0|1|0|0|0	0.3
Candida_HSP90_Flu	TKT1	6|11	8.5	2	0|0|0|4|6|3	0.3
Candida_HSP90_NoDrug	FAS1	7|5	6	2	1|0|0|5|3|0	0.32
Candida_HSP90_NoDrug	CAF120	0|2	1	2	0|0|0|0|1|0	0.3
Candida_HSP90_Caspo	orf19.1956	2|2	2	2	1|0|0|1|0|1	0.3
Candida_HSP90_Flu	RPT5	0|2	1	2	0|0|0|1|0|0	0.3
Candida_HSP90_NoDrug	RPT5	1|2	1.5	2	0|0|0|1|0|0	0.3
Candida_HSP90_Flu	ACH1	2|3	2.5	2	1|0|0|0|3|0	0.3
Candida_HSP90_Caspo	KAP95	0|3	1.5	2	0|0|0|1|0|1	0.3
Candida_HSP90_Flu	orf19.9952	1|2	1.5	2	0|0|0|0|1|0	0.3
Candida_HSP90_Flu	HSP60	3|6	4.5	2	0|0|1|2|4|0	0.32
Candida_HSP90_NoDrug	orf19.14163	1|2	1.5	2	0|0|1|0|0|0	0.3
Candida_HSP90_NoDrug	GAG1	0|2	1	2	0|0|0|1|0|0	0.3
Candida_HSP90_Caspo	THO1	2|1	1.5	2	0|0|0|0|1|0	0.3
Candida_HSP90_Flu	THO1	1|2	1.5	2	0|0|0|0|1|0	0.3
Candida_HSP90_Caspo	LPD1	1|2	1.5	2	0|0|1|0|0|0	0.3
Candida_HSP90_NoDrug	LPD1	2|0	1	2	0|0|1|0|0|0	0.3
Candida_HSP90_Caspo	GCR3	0|2	1	2	0|1|0|0|0|0	0.3
Candida_HSP90_Caspo	GCD6	2|0	1	2	1|0|0|0|0|0	0.3
Candida_HSP90_NoDrug	TOM22	2|0	1	2	0|0|0|0|1|0	0.3
Candida_HSP90_Caspo	SRP1	1|2	1.5	2	0|0|0|0|0|1	0.3
Candida_HSP90_Flu	SRP1	1|2	1.5	2	0|0|0|0|0|1	0.3
Candida_HSP90_NoDrug	RPG1	0|8	4	2	0|0|0|5|2|0	0.3
Candida_HSP90_Flu	SLB2	6|0	3	2	0|0|0|0|4|0	0.3
Candida_HSP90_NoDrug	SLB2	0|6	3	2	0|0|0|0|4|0	0.3
Candida_HSP90_Flu	MET3	0|5	2.5	2	0|0|0|3|0|0	0.3
Candida_HSP90_NoDrug	DBP5	5|10	7.5	2	1|1|2|3|2|6	0.3
Candida_HSP90_NoDrug	orf19.2180	0|4	2	2	0|0|1|0|0|2	0.3
Candida_HSP90_NoDrug	RPG1	9|1	5	2	2|0|0|5|2|0	0.3
Candida_HSP90_NoDrug	orf19.7085	0|4	2	2	0|0|0|2|0|0	0.3
Candida_HSP90_Flu	LSC2	4|4	4	2	0|1|1|1|3|0	0.3
Candida_HSP90_Flu	GFA1	0|16	8	2	0|0|0|11|0|0	0.29
Candida_HSP90_Caspo	TKT1	8|10	9	2	0|0|0|4|6|3	0.29
Candida_HSP90_NoDrug	TKT1	11|7	9	2	0|0|0|4|6|3	0.29
Candida_HSP90_Flu	PDB1	3|5	4	2	0|0|1|2|2|1	0.29
Candida_HSP90_Flu	CIT1	6|12	9	2	1|0|2|3|7|0	0.3
Candida_HSP90_NoDrug	ATP4	5|3	4	2	1|0|1|2|2|0	0.29
Candida_HSP90_Flu	SEC27	3|5	4	2	1|0|0|2|1|2	0.29
Candida_HSP90_Flu	FAS2	1|3	2	2	0|0|0|1|0|0	0.28
Candida_HSP90_NoDrug	orf19.1697	1|3	2	2	0|0|0|0|0|1	0.28
Candida_HSP90_Flu	TIF5	1|3	2	2	0|0|0|0|1|0	0.28
Candida_HSP90_Flu	orf19.7618	1|3	2	2	1|0|0|0|0|0	0.28
Candida_HSP90_NoDrug	SCD6	12|4	8	2	3|3|3|3|5|3	0.28
Candida_HSP90_Flu	POT1	0|3	1.5	2	0|0|0|0|1|0	0.28
Candida_HSP90_Flu	RPS41	0|15	7.5	2	0|0|0|0|0|8	0.29
Candida_HSP90_Flu	ERG5	3|0	1.5	2	0|0|0|0|1|0	0.28
Candida_HSP90_Caspo	RPT5	3|1	2	2	0|0|0|1|0|0	0.28
Candida_HSP90_NoDrug	orf19.7197	0|5	2.5	2	0|0|2|0|0|0	0.29
Candida_HSP90_Caspo	DNM1	1|3	2	2	0|0|0|0|1|0	0.28
Candida_HSP90_Flu	SUP35	1|3	2	2	0|0|0|1|0|0	0.28
Candida_HSP90_Flu	PGI1	8|1	4.5	2	1|0|2|4|1|0	0.29
Candida_HSP90_Flu	orf19.4517	0|3	1.5	2	0|0|0|1|0|0	0.28
Candida_HSP90_NoDrug	LSG1	3|0	1.5	2	0|0|1|0|0|0	0.28
Candida_HSP90_NoDrug	MDJ1	3|1	2	2	0|0|0|0|0|1	0.28
Candida_HSP90_Flu	orf19.4744	0|2	1	2	0|0|0|0|0|0	0.21
Candida_HSP90_NoDrug	CLA4	0|2	1	2	0|0|0|0|0|0	0.21
Candida_HSP90_Flu	SPT5	2|0	1	2	0|0|0|0|0|0	0.21
Candida_HSP90_NoDrug	orf19.1533	2|1	1.5	2	0|0|0|0|0|0	0.21
Candida_HSP90_NoDrug	PFK1	0|2	1	2	0|0|0|0|0|0	0.21
Candida_HSP90_Caspo	C5_05270C_A	1|2	1.5	2	0|0|0|0|0|0	0.21
Candida_HSP90_Flu	orf19.1682	0|2	1	2	0|0|0|0|0|0	0.21
Candida_HSP90_NoDrug	orf19.1682	0|2	1	2	0|0|0|0|0|0	0.21
Candida_HSP90_Flu	ARF3	0|2	1	2	0|0|0|0|0|0	0.21
Candida_HSP90_NoDrug	orf19.1713	0|2	1	2	0|0|0|0|0|0	0.21
Candida_HSP90_NoDrug	orf19.3015	0|2	1	2	0|0|0|0|0|0	0.21
Candida_HSP90_Flu	NPA3	1|2	1.5	2	0|0|0|0|0|0	0.21
Candida_HSP90_Caspo	PRE10	2|1	1.5	2	0|0|0|0|0|0	0.21
Candida_HSP90_NoDrug	HTZ1	1|2	1.5	2	0|0|0|0|0|0	0.21
Candida_HSP90_Caspo	PHB12	1|2	1.5	2	0|0|0|0|0|0	0.21
Candida_HSP90_Flu	PHB12	2|0	1	2	0|0|0|0|0|0	0.21
Candida_HSP90_NoDrug	PHB12	0|2	1	2	0|0|0|0|0|0	0.21
Candida_HSP90_Flu	RPN9	0|2	1	2	0|0|0|0|0|0	0.21
Candida_HSP90_NoDrug	DRS1	1|2	1.5	2	0|0|0|0|0|0	0.21
Candida_HSP90_Caspo	RFC4	2|0	1	2	0|0|0|0|0|0	0.21
Candida_HSP90_Caspo	ADH7	2|0	1	2	0|0|0|0|0|0	0.21
Candida_HSP90_Caspo	GCN20	2|0	1	2	0|0|0|0|0|0	0.21
Candida_HSP90_Caspo	TUP1	2|0	1	2	0|0|0|0|0|0	0.21
Candida_HSP90_Flu	SEC31	1|2	1.5	2	0|0|0|0|0|0	0.21
Candida_HSP90_Caspo	COQ1	2|0	1	2	0|0|0|0|0|0	0.21
Candida_HSP90_Caspo	ADE1	2|1	1.5	2	0|0|0|0|0|0	0.21
Candida_HSP90_Caspo	MRPL6	2|0	1	2	0|0|0|0|0|0	0.21
Candida_HSP90_NoDrug	MRPL6	2|1	1.5	2	0|0|0|0|0|0	0.21
Candida_HSP90_Caspo	NAP1	0|2	1	2	0|0|0|0|0|0	0.21
Candida_HSP90_Caspo	VMA4	1|2	1.5	2	0|0|0|0|0|0	0.21
Candida_HSP90_Flu	NOG2	2|1	1.5	2	0|0|0|0|0|0	0.21
Candida_HSP90_Caspo	RPT2	0|2	1	2	0|0|0|0|0|0	0.21
Candida_HSP90_NoDrug	orf19.5049	2|0	1	2	0|0|0|0|0|0	0.21
Candida_HSP90_NoDrug	LRP1	0|2	1	2	0|0|0|0|0|0	0.21
Candida_HSP90_Caspo	FUN11	0|2	1	2	0|0|0|0|0|0	0.21
Candida_HSP90_Flu	HXK2	0|2	1	2	0|0|0|0|0|0	0.21
Candida_HSP90_NoDrug	HXK2	1|2	1.5	2	0|0|0|0|0|0	0.21
Candida_HSP90_NoDrug	orf19.5299	2|0	1	2	0|0|0|0|0|0	0.21
Candida_HSP90_NoDrug	ASH1	0|2	1	2	0|0|0|0|0|0	0.21
Candida_HSP90_Caspo	THR1	0|2	1	2	0|0|0|0|0|0	0.21
Candida_HSP90_Flu	PBS2	0|2	1	2	0|0|0|0|0|0	0.21
Candida_HSP90_Caspo	RPN7	1|2	1.5	2	0|0|0|0|0|0	0.21
Candida_HSP90_NoDrug	PRE8	0|2	1	2	0|0|0|0|0|0	0.21
Candida_HSP90_Caspo	SNF1	0|2	1	2	0|0|0|0|0|0	0.21
Candida_HSP90_Flu	SNF1	0|2	1	2	0|0|0|0|0|0	0.21
Candida_HSP90_Flu	orf19.1971	0|2	1	2	0|0|0|0|0|0	0.21
Candida_HSP90_NoDrug	orf19.1971	0|2	1	2	0|0|0|0|0|0	0.21
Candida_HSP90_NoDrug	orf19.10389	0|2	1	2	0|0|0|0|0|0	0.21
Candida_HSP90_Flu	VMA8	2|0	1	2	0|0|0|0|0|0	0.21
Candida_HSP90_Caspo	PDA1	2|0	1	2	0|0|0|0|0|0	0.21
Candida_HSP90_Flu	RVB1	2|1	1.5	2	0|0|0|0|0|0	0.21
Candida_HSP90_Caspo	orf19.10642	2|0	1	2	0|0|0|0|0|0	0.21
Candida_HSP90_Flu	LOS1	0|2	1	2	0|0|0|0|0|0	0.21
Candida_HSP90_NoDrug	KAP104	2|0	1	2	0|0|0|0|0|0	0.21
Candida_HSP90_Caspo	RPN8	2|0	1	2	0|0|0|0|0|0	0.21
Candida_HSP90_NoDrug	TIM23	0|2	1	2	0|0|0|0|0|0	0.21
Candida_HSP90_NoDrug	RRP8	0|2	1	2	0|0|0|0|0|0	0.21
Candida_HSP90_Flu	TIF46	2|0	1	2	0|0|0|0|0|0	0.21
Candida_HSP90_NoDrug	UBP15	2|0	1	2	0|0|0|0|0|0	0.21
Candida_HSP90_Flu	SLP2	0|2	1	2	0|0|0|0|0|0	0.21
Candida_HSP90_NoDrug	ILV5	2|0	1	2	0|0|0|0|0|0	0.21
Candida_HSP90_Caspo	GGC1	1|2	1.5	2	0|0|0|0|0|0	0.21
Candida_HSP90_NoDrug	orf19.8395	2|0	1	2	0|0|0|0|0|0	0.21
Candida_HSP90_Flu	CDC28	1|2	1.5	2	0|0|0|0|0|0	0.21
Candida_HSP90_Caspo	SIS1	2|0	1	2	0|0|0|0|0|0	0.21
Candida_HSP90_NoDrug	SUB2	5|1	3	2	0|0|0|0|2|1	0.28
Candida_HSP90_NoDrug	orf19.9424	2|0	1	2	0|0|0|0|0|0	0.21
Candida_HSP90_Caspo	RGD2	0|2	1	2	0|0|0|0|0|0	0.21
Candida_HSP90_NoDrug	RPN6	0|2	1	2	0|0|0|0|0|0	0.21
Candida_HSP90_Caspo	orf19.14175	0|2	1	2	0|0|0|0|0|0	0.21
Candida_HSP90_Flu	orf19.14175	0|2	1	2	0|0|0|0|0|0	0.21
Candida_HSP90_Caspo	CCC1	2|0	1	2	0|0|0|0|0|0	0.21
Candida_HSP90_NoDrug	CCC1	0|2	1	2	0|0|0|0|0|0	0.21
Candida_HSP90_Caspo	RPN12	0|2	1	2	0|0|0|0|0|0	0.21
Candida_HSP90_Flu	RPN12	0|2	1	2	0|0|0|0|0|0	0.21
Candida_HSP90_Caspo	orf19.2150	2|0	1	2	0|0|0|0|0|0	0.21
Candida_HSP90_Caspo	RPO26	2|1	1.5	2	0|0|0|0|0|0	0.21
Candida_HSP90_NoDrug	RPO26	1|2	1.5	2	0|0|0|0|0|0	0.21
Candida_HSP90_NoDrug	CAM1	6|2	4	2	1|0|0|3|0|2	0.21
Candida_HSP90_Flu	ATP7	2|0	1	2	0|0|0|0|0|0	0.21
Candida_HSP90_Caspo	orf19.12932	2|0	1	2	0|0|0|0|0|0	0.21
Candida_HSP90_Flu	GLC7	0|2	1	2	0|0|0|0|0|0	0.21
Candida_HSP90_NoDrug	YHB1	0|2	1	2	0|0|0|0|0|0	0.21
Candida_HSP90_NoDrug	RFC3	1|2	1.5	2	0|0|0|0|0|0	0.21
Candida_HSP90_Flu	RVS167	1|2	1.5	2	0|0|0|0|0|0	0.21
Candida_HSP90_Caspo	HIS7	1|2	1.5	2	0|0|0|0|0|0	0.21
Candida_HSP90_NoDrug	HIS7	2|0	1	2	0|0|0|0|0|0	0.21
Candida_HSP90_NoDrug	ENP1	1|2	1.5	2	0|0|0|0|0|0	0.21
Candida_HSP90_Caspo	orf19.6324	2|0	1	2	0|0|0|0|0|0	0.21
Candida_HSP90_Caspo	KRT19	0|2	1	2	0|0|0|0|0|0	0.21
Candida_HSP90_Flu	KRT19	0|2	1	2	0|0|0|0|0|0	0.21
Candida_HSP90_Flu	CFA1	0|4	2	2	0|0|0|0|0|0	0.15
Candida_HSP90_NoDrug	MDN1	0|3	1.5	2	0|0|0|0|0|0	0.18
Candida_HSP90_Flu	RPN1	0|3	1.5	2	0|0|0|0|0|0	0.18
Candida_HSP90_Flu	POX104	0|3	1.5	2	0|0|0|0|0|0	0.18
Candida_HSP90_Flu	TFP1	1|7	4	2	0|0|0|2|1|0	0.17
Candida_HSP90_NoDrug	PRE9	0|3	1.5	2	0|0|0|0|0|0	0.18
Candida_HSP90_NoDrug	GCD2	1|5	3	2	0|0|0|0|0|1	0.17
Candida_HSP90_Caspo	RPN9	3|0	1.5	2	0|0|0|0|0|0	0.18
Candida_HSP90_NoDrug	NIC96	0|3	1.5	2	0|0|0|0|0|0	0.18
Candida_HSP90_Flu	ARO8	0|5	2.5	2	1|0|0|0|0|0	0.17
Candida_HSP90_Flu	ARO8	5|0	2.5	2	0|0|0|0|0|0	0.14
Candida_HSP90_NoDrug	RFC4	1|3	2	2	0|0|0|0|0|0	0.18
Candida_HSP90_NoDrug	POL5	0|3	1.5	2	0|0|0|0|0|0	0.18
Candida_HSP90_Caspo	SUI2	0|3	1.5	2	0|0|0|0|0|0	0.18
Candida_HSP90_Flu	SUI2	0|3	1.5	2	0|0|0|0|0|0	0.18
Candida_HSP90_NoDrug	SUI2	0|3	1.5	2	0|0|0|0|0|0	0.18
Candida_HSP90_Flu	COQ1	1|3	2	2	0|0|0|0|0|0	0.18
Candida_HSP90_NoDrug	COQ1	0|8	4	2	0|0|0|0|0|0	0.14
Candida_HSP90_Caspo	ALA1	6|1	3.5	2	0|0|0|0|0|0	0.14
Candida_HSP90_Caspo	GSY1	0|3	1.5	2	0|0|0|0|0|0	0.18
Candida_HSP90_NoDrug	GSY1	1|4	2.5	2	0|0|0|0|0|0	0.15
Candida_HSP90_Flu	SDS23	0|4	2	2	0|0|0|0|0|0	0.15
Candida_HSP90_NoDrug	SDS23	4|0	2	2	0|0|0|0|0|0	0.15
Candida_HSP90_Caspo	SEC26	0|4	2	2	0|0|0|1|0|0	0.21
Candida_HSP90_NoDrug	ZDS1	0|5	2.5	2	0|0|0|0|0|0	0.14
Candida_HSP90_Flu	LPF33	4|1	2.5	2	0|0|0|0|0|0	0.15
Candida_HSP90_NoDrug	RPN2	1|5	3	2	0|0|0|0|1|0	0.17
Candida_HSP90_Flu	CHA1	3|0	1.5	2	0|0|0|0|0|0	0.18
Candida_HSP90_Caspo	RHO1	1|3	2	2	0|0|0|0|0|0	0.18
Candida_HSP90_NoDrug	PDA1	3|1	2	2	0|0|0|0|0|0	0.18
Candida_HSP90_Caspo	RVB1	1|3	2	2	0|0|0|0|0|0	0.18
Candida_HSP90_NoDrug	orf19.10642	1|4	2.5	2	0|0|0|0|0|0	0.15
Candida_HSP90_Flu	RNR1	1|5	3	2	0|0|0|1|0|0	0.17
Candida_HSP90_NoDrug	RNR1	0|12	6	2	0|0|0|1|0|0	0.14
Candida_HSP90_Flu	RPT3	1|4	2.5	2	0|0|0|0|0|0	0.15
Candida_HSP90_NoDrug	RPT3	0|4	2	2	0|0|0|0|0|0	0.15
Candida_HSP90_NoDrug	LOS1	3|1	2	2	0|0|0|0|0|0	0.18
Candida_HSP90_Caspo	RSC8	1|3	2	2	0|0|0|0|0|0	0.18
Candida_HSP90_Flu	RSC8	0|3	1.5	2	0|0|0|0|0|0	0.18
Candida_HSP90_Flu	SUP45	1|3	2	2	0|0|0|0|0|0	0.18
Candida_HSP90_NoDrug	orf19.11052	1|3	2	2	0|0|0|0|0|0	0.18
Candida_HSP90_Flu	DNM1	1|6	3.5	2	0|0|0|0|1|0	0.15
Candida_HSP90_NoDrug	ACS1	0|3	1.5	2	0|0|0|0|0|0	0.18
Candida_HSP90_NoDrug	GPD1	1|8	4.5	2	0|0|0|0|0|0	0.14
Candida_HSP90_NoDrug	SLP2	1|3	2	2	0|0|0|0|0|0	0.18
Candida_HSP90_Caspo	ILV5	4|0	2	2	0|0|0|0|0|0	0.15
Candida_HSP90_Caspo	CDC28	1|4	2.5	2	0|0|0|0|0|0	0.15
Candida_HSP90_NoDrug	SVL3	1|7	4	2	0|1|0|0|1|1	0.17
Candida_HSP90_Caspo	orf19.4517	5|1	3	2	0|0|0|1|0|0	0.17
Candida_HSP90_NoDrug	NMD5	1|3	2	2	0|0|0|0|0|0	0.18
Candida_HSP90_Caspo	URA2	0|39	19.5	2	13|2|3|14|5|7	0.15
Candida_HSP90_Flu	URA2	11|34	22.5	2	13|2|3|14|5|7	0.21
Candida_HSP90_Caspo	URA2	37|0	18.5	2	0|0|0|0|0|0	0.13
Candida_HSP90_NoDrug	RPN12	0|3	1.5	2	0|0|0|0|0|0	0.18
Candida_HSP90_Flu	GCR3	0|5	2.5	2	0|1|0|0|0|0	0.17
Candida_HSP90_Flu	TCP1	1|8	4.5	2	0|0|0|2|0|0	0.21
Candida_HSP90_NoDrug	orf19.6346	0|4	2	2	0|0|0|0|0|0	0.15
Candida_HSP90_NoDrug	MAK11	0|4	2	2	0|0|1|0|0|0	0.21
Candida_HSP90_NoDrug	GLC7	1|3	2	2	0|0|0|0|0|0	0.18
Candida_HSP90_Caspo	CLU1	1|3	2	2	0|0|0|0|0|0	0.18
Candida_HSP90_Flu	CLU1	0|9	4.5	2	0|0|0|0|0|0	0.14
Candida_HSP90_Flu	TRP5	1|4	2.5	2	0|0|0|1|0|0	0.21
Candida_HSP90_NoDrug	SPB1	0|10	5	2	0|0|0|0|0|0	0.14
Candida_HSP90_NoDrug	HRNR	0|5	2.5	2	0|0|0|0|0|0	0.14
Candida_HSP90_NoDrug	CCT4	2|3	2.5	2	0|0|0|4|0|0	0.13
Candida_HSP90_NoDrug	CCT6	5|13	9	2	2|0|0|5|2|3	0.13
Candida_HSP90_Flu	LYS212	3|7	5	2	2|0|0|2|3|0	0.13
Candida_HSP90_Caspo	TOM20	2|4	3	2	0|0|0|2|2|0	0.13
Candida_HSP90_Flu	ELF1	4|6	5	2	0|0|0|5|0|2	0.13
Candida_HSP90_NoDrug	orf19.7011	4|15	9.5	2	0|0|2|0|2|5	0.12
Candida_HSP90_NoDrug	PDB1	6|3	4.5	2	0|0|1|2|2|1	0.12
Candida_HSP90_NoDrug	TUB1	7|12	9.5	2	4|2|2|3|2|4	0.12
Candida_HSP90_Caspo	RPL15	4|7	5.5	2	0|0|0|3|4|0	0.12
Candida_HSP90_Caspo	ARC1	5|4	4.5	2	0|0|0|4|2|0	0.12
Candida_HSP90_Flu	BFR1	3|2	2.5	2	0|1|0|1|1|0	0.11
Candida_HSP90_Caspo	CCT3	8|7	7.5	2	0|1|1|6|0|2	0.11
Candida_HSP90_Flu	LYS12	10|20	15	2	4|1|0|5|7|0	0.12
Candida_HSP90_Flu	orf19.5328	3|7	5	2	0|0|0|3|2|1	0.11
Candida_HSP90_NoDrug	orf19.8591	3|2	2.5	2	0|0|1|0|0|2	0.11
Candida_HSP90_NoDrug	UAF1	2|3	2.5	2	1|1|0|0|0|1	0.11
Candida_HSP90_NoDrug	SLB1	2|5	3.5	2	1|0|0|0|3|0	0.12
Candida_HSP90_Flu	SUB2	2|3	2.5	2	0|0|0|0|2|1	0.11
Candida_HSP90_Flu	HXT63	3|5	4	2	0|0|0|0|3|2	0.11
Candida_HSP90_Caspo	LYS12	11|13	12	2	4|1|0|5|7|0	0.11
Candida_HSP90_NoDrug	ELF1	9|4	6.5	2	0|0|0|5|0|2	0.1
Candida_HSP90_Flu	RPG1	6|8	7	2	2|0|0|5|2|0	0.1
Candida_HSP90_Flu	CDC33	2|2	2	2	0|0|0|1|1|0	0.1
Candida_HSP90_NoDrug	RPB5	2|2	2	2	1|0|0|0|0|1	0.1
Candida_HSP90_Caspo	CCT4	6|2	4	2	0|0|0|4|0|0	0.1
Candida_HSP90_Caspo	KRE30	7|7	7	2	3|0|1|5|0|0	0.1
Candida_HSP90_Caspo	IDH2	9|10	9.5	2	3|0|0|0|7|2	0.09
Candida_HSP90_Caspo	QCR2	3|3	3	2	0|0|0|0|4|0	0.1
Candida_HSP90_Flu	TOM20	3|4	3.5	2	0|0|0|2|2|0	0.09
Candida_HSP90_Flu	NSA2	2|2	2	2	0|0|0|0|2|0	0.09
Candida_HSP90_NoDrug	orf19.7459	2|4	3	2	1|0|0|1|0|1	0.09
Candida_HSP90_NoDrug	orf19.1956	2|4	3	2	1|0|0|1|0|1	0.09
Candida_HSP90_Flu	CCT7	3|8	5.5	2	1|0|0|1|1|2	0.09
Candida_HSP90_Caspo	HET1	2|4	3	2	0|0|0|2|1|0	0.09
Candida_HSP90_Flu	ATP4	4|6	5	2	1|0|1|2|2|0	0.09
Candida_HSP90_NoDrug	SEC27	6|4	5	2	1|0|0|2|1|2	0.09
Candida_HSP90_NoDrug	CCT3	7|10	8.5	2	0|1|1|6|0|2	0.08
Candida_HSP90_Flu	HSP70	34|37	35.5	2	6|1|0|13|20|0	0.08
Candida_HSP90_NoDrug	orf19.10434	7|11	9	2	3|0|3|3|1|2	0.08
Candida_HSP90_Flu	SSA2	54|59	56.5	2	7|7|11|20|26|19	0.08
Candida_HSP90_Flu	CAM1	4|6	5	2	1|0|0|3|0|2	0.08
Candida_HSP90_Caspo	VPS1	9|13	11	2	4|0|0|2|4|4	0.08
Candida_HSP90_NoDrug	RPT6	5|3	4	2	1|0|0|3|0|0	0.08
Candida_HSP90_Flu	SLB1	5|3	4	2	1|0|0|0|3|0	0.08
Candida_HSP90_Flu	HET1	2|6	4	2	0|0|0|2|1|0	0.08
Candida_HSP90_NoDrug	MSS116	9|23	16	2	1|0|4|1|3|6	0.07
Candida_HSP90_NoDrug	TFP1	2|10	6	2	0|0|0|2|1|0	0.07
Candida_HSP90_Caspo	FAS1	8|7	7.5	2	1|0|0|5|3|0	0.07
Candida_HSP90_Caspo	GCD7	3|3	3	2	2|0|0|0|0|1	0.07
Candida_HSP90_NoDrug	GCD7	3|3	3	2	2|0|0|0|0|1	0.07
Candida_HSP90_Caspo	GCN1	8|4	6	2	2|0|0|3|0|1	0.07
Candida_HSP90_Caspo	orf19.7459	3|3	3	2	1|0|0|1|0|1	0.07
Candida_HSP90_Caspo	SEC21	3|3	3	2	1|0|0|0|0|2	0.07
Candida_HSP90_Flu	ERG10	4|5	4.5	2	0|0|0|0|5|0	0.07
Candida_HSP90_Caspo	orf19.11759	2|3	2.5	2	1|0|0|1|0|0	0.06
Candida_HSP90_NoDrug	orf19.11759	3|2	2.5	2	1|0|0|1|0|0	0.06
Candida_HSP90_Caspo	orf19.7057	3|2	2.5	2	0|0|0|2|0|0	0.06
Candida_HSP90_Caspo	orf19.7085	2|3	2.5	2	0|0|0|2|0|0	0.06
Candida_HSP90_Caspo	CDC33	3|2	2.5	2	0|0|0|1|1|0	0.06
Candida_HSP90_NoDrug	GPD2	7|10	8.5	2	3|0|0|6|0|0	0.06
Candida_HSP90_Caspo	ACS2	9|12	10.5	2	2|1|1|6|4|1	0.06
Candida_HSP90_Caspo	IDH1	5|4	4.5	2	1|1|1|0|2|0	0.06
Candida_HSP90_Flu	CCT8	10|13	11.5	2	2|0|0|7|0|4	0.06
Candida_HSP90_Flu	ACC1	5|13	9	2	1|0|0|3|3|0	0.05
Candida_HSP90_NoDrug	ACC1	13|5	9	2	1|0|0|3|3|0	0.05
Candida_HSP90_Flu	TUB2	11|9	10	2	2|2|3|4|3|3	0.05
Candida_HSP90_Flu	KEM1	4|6	5	2	2|0|1|1|0|1	0.05
Candida_HSP90_Caspo	MES1	4|2	3	2	0|0|0|2|0|0	0.05
Candida_HSP90_Flu	ERG6	5|5	5	2	0|0|0|0|5|0	0.05
Candida_HSP90_Caspo	PSE1	4|2	3	2	0|0|1|0|0|1	0.05
Candida_HSP90_NoDrug	RPT4	2|4	3	2	1|0|0|1|0|0	0.05
Candida_HSP90_Caspo	CCT2	4|2	3	2	0|0|0|0|1|1	0.05
Candida_HSP90_Caspo	SLB1	4|5	4.5	2	1|0|0|0|3|0	0.04
Candida_HSP90_Caspo	VMA2	15|13	14	2	3|3|2|7|2|7	0.05
Candida_HSP90_NoDrug	orf19.13969	2|4	3	2	0|0|0|1|0|1	0.05
Candida_HSP90_NoDrug	TOM71	2|4	3	2	0|0|0|0|0|2	0.05
Candida_HSP90_NoDrug	TUB2	9|13	11	2	2|2|3|4|3|3	0.04
Candida_HSP90_Caspo	SUB2	4|3	3.5	2	0|0|0|0|2|1	0.04
Candida_HSP90_Flu	IDH1	4|7	5.5	2	1|1|1|0|2|0	0.04
Candida_HSP90_NoDrug	NSA2	2|5	3.5	2	0|0|0|0|2|0	0.04
Candida_HSP90_Flu	KAP95	2|7	4.5	2	0|0|0|1|0|1	0.04
Candida_HSP90_Flu	CHC1	6|6	6	2	2|0|0|3|2|0	0.04
Candida_HSP90_NoDrug	DHH1	6|9	7.5	2	0|2|1|3|1|2	0.04
Candida_HSP90_Caspo	RPT6	4|6	5	2	1|0|0|3|0|0	0.04
Candida_HSP90_Flu	RPT6	4|6	5	2	1|0|0|3|0|0	0.04
Candida_HSP90_Flu	orf19.4947	2|2	2	2	0|0|0|0|1|0	0.03
Candida_HSP90_NoDrug	HOM6	2|2	2	2	0|0|0|0|1|0	0.03
Candida_HSP90_NoDrug	PRT1	5|6	5.5	2	2|0|0|1|3|0	0.04
Candida_HSP90_Flu	RPN2	2|2	2	2	0|0|0|0|1|0	0.03
Candida_HSP90_Flu	CAF120	2|2	2	2	0|0|0|0|1|0	0.03
Candida_HSP90_NoDrug	orf19.4517	2|2	2	2	0|0|0|1|0|0	0.03
Candida_HSP90_Flu	orf19.8591	3|6	4.5	2	0|0|1|0|0|2	0.03
Candida_HSP90_Caspo	RPG1	9|8	8.5	2	2|0|0|5|2|0	0.03
Candida_HSP90_Caspo	RPT4	3|3	3	2	1|0|0|1|0|0	0.03
Candida_HSP90_NoDrug	ZCF31	14|9	11.5	2	2|0|2|2|0|6	0.03
Candida_HSP90_Flu	YKT6	3|4	3.5	2	0|0|0|0|2|0	0.03
Candida_HSP90_Caspo	PRT1	7|5	6	2	2|0|0|1|3|0	0.03
Candida_HSP90_Flu	PRT1	5|8	6.5	2	2|0|0|1|3|0	0.03
Candida_HSP90_NoDrug	orf19.5328	5|11	8	2	0|0|0|3|2|1	0.03
Candida_HSP90_Flu	orf19.1956	4|4	4	2	1|0|0|1|0|1	0.03
Candida_HSP90_Flu	SEC21	4|4	4	2	1|0|0|0|0|2	0.03
Candida_HSP90_NoDrug	CTK1	3|2	2.5	2	0|0|1|0|0|0	0.02
Candida_HSP90_Caspo	TPD3	2|3	2.5	2	0|0|0|0|1|0	0.02
Candida_HSP90_Flu	MRPL16	3|2	2.5	2	0|0|0|1|0|0	0.02
Candida_HSP90_Caspo	MDH2	3|2	2.5	2	0|0|0|0|1|0	0.02
Candida_HSP90_NoDrug	KAP123	23|31	27	2	3|0|1|2|6|14	0.02
Candida_HSP90_Flu	IDH2	7|12	9.5	2	0|0|0|6|0|0	0.02
Candida_HSP90_Flu	LPD1	2|3	2.5	2	0|0|1|0|0|0	0.02
Candida_HSP90_Caspo	CHC1	6|9	7.5	2	2|0|0|3|2|0	0.03
Candida_HSP90_Flu	orf19.11759	3|4	3.5	2	1|0|0|1|0|0	0.02
Candida_HSP90_NoDrug	CCT8	12|21	16.5	2	2|0|0|7|0|4	0.02
Candida_HSP90_Flu	DHH1	7|8	7.5	2	0|2|1|3|1|2	0.02
Candida_HSP90_Flu	SEC26	2|4	3	2	0|0|0|1|0|0	0.02
Candida_HSP90_Caspo	RPN2	4|2	3	2	0|0|0|0|1|0	0.02
Candida_HSP90_Caspo	CCT7	5|7	6	2	1|0|0|1|1|2	0.02
Candida_HSP90_Flu	SKP1	4|2	3	2	0|0|0|0|1|0	0.02
Candida_HSP90_NoDrug	TRP5	2|4	3	2	0|0|0|1|0|0	0.02
Candida_HSP90_NoDrug	KEM1	5|8	6.5	2	2|0|1|1|0|1	0.02
Candida_HSP90_Flu	MYO2	5|10	7.5	2	3|0|0|1|0|1	0.02
Candida_HSP90_Flu	MDH2	2|8	5	2	0|0|0|0|1|0	0.02
Candida_HSP90_NoDrug	PSE1	3|5	4	2	0|0|1|0|0|1	0.02
Candida_HSP90_Caspo	orf19.5328	6|6	6	2	0|0|0|3|2|1	0.02
Candida_HSP90_NoDrug	DNM1	2|7	4.5	2	0|0|0|0|1|0	0.02
Candida_HSP90_Caspo	GPD2	13|11	12	2	3|0|0|6|0|0	0.01
Candida_HSP90_Caspo	TCP1	4|5	4.5	2	0|0|0|2|0|0	0.01
Candida_HSP90_Caspo	GFA1	15|21	18	2	0|0|0|11|0|0	0.01
Candida_HSP90_Caspo	TFP1	10|4	7	2	0|0|0|2|1|0	0.01
Candida_HSP90_Caspo	CCT8	15|14	14.5	2	2|0|0|7|0|4	0.01
Candida_HSP90_Caspo	RPS24	6|5	5.5	2	0|0|1|2|0|1	0.01
Candida_HSP90_NoDrug	RPS24	5|6	5.5	2	0|0|1|2|0|1	0.01
Candida_HSP90_Caspo	ELF1	12|10	11	2	0|0|0|5|0|2	0.01
Candida_HSP90_Flu	MAM33	4|6	5	2	0|0|0|0|1|2	0.01
Candida_HSP90_NoDrug	MAM33	6|4	5	2	0|0|0|0|1|2	0.01
Candida_HSP90_NoDrug	RPS41	17|15	16	2	0|0|0|0|0|8	0.01
Candida_HSP90_NoDrug	IDH2	11|13	12	2	0|0|0|6|0|0	0.01
Candida_HSP90_Caspo	FAS2	3|3	3	2	0|0|0|1|0|0	0.01
Candida_HSP90_Flu	BGL2	2|2	2	2	0|0|0|0|0|0	0.01
Candida_HSP90_Caspo	MDN1	2|2	2	2	0|0|0|0|0|0	0.01
Candida_HSP90_Caspo	MYO2	6|8	7	2	3|0|0|1|0|1	0.01
Candida_HSP90_Caspo	MET3	6|11	8.5	2	0|0|0|3|0|0	0.01
Candida_HSP90_Caspo	RVB2	2|2	2	2	0|0|0|0|0|0	0.01
Candida_HSP90_Caspo	RVS161	2|2	2	2	0|0|0|0|0|0	0.01
Candida_HSP90_NoDrug	C1_01490W_A	2|2	2	2	0|0|0|0|0|0	0.01
Candida_HSP90_Flu	VMA4	2|2	2	2	0|0|0|0|0|0	0.01
Candida_HSP90_Flu	PDA1	2|2	2	2	0|0|0|0|0|0	0.01
Candida_HSP90_NoDrug	RSC8	2|2	2	2	0|0|0|0|0|0	0.01
Candida_HSP90_NoDrug	ESF2	2|2	2	2	0|0|0|0|0|0	0.01
Candida_HSP90_NoDrug	SEC28	2|2	2	2	0|0|0|0|0|0	0.01
Candida_HSP90_NoDrug	MYO2	7|7	7	2	3|0|0|1|0|1	0.01
Candida_HSP90_Flu	C5_05270C_A	2|3	2.5	2	0|0|0|0|0|0	0
Candida_HSP90_NoDrug	COP1	3|2	2.5	2	0|0|0|0|0|0	0
Candida_HSP90_Caspo	HOM6	3|4	3.5	2	0|0|0|0|1|0	0.01
Candida_HSP90_NoDrug	NPA3	2|3	2.5	2	0|0|0|0|0|0	0
Candida_HSP90_Caspo	PFK2	3|12	7.5	2	1|0|0|0|0|0	0.01
Candida_HSP90_NoDrug	RET2	2|3	2.5	2	0|0|0|0|0|0	0
Candida_HSP90_NoDrug	TPD3	5|3	4	2	0|0|0|0|1|0	0.01
Candida_HSP90_Flu	C6_02560W_A	3|2	2.5	2	0|0|0|0|0|0	0
Candida_HSP90_Flu	CRM1	2|3	2.5	2	0|0|0|0|0|0	0
Candida_HSP90_NoDrug	CRM1	3|2	2.5	2	0|0|0|0|0|0	0
Candida_HSP90_Flu	BNA3	2|3	2.5	2	0|0|0|0|0|0	0
Candida_HSP90_NoDrug	BNA3	2|3	2.5	2	0|0|0|0|0|0	0
Candida_HSP90_Flu	C1_01490W_A	3|2	2.5	2	0|0|0|0|0|0	0
Candida_HSP90_Flu	RPS24	7|6	6.5	2	0|0|1|2|0|1	0
Candida_HSP90_Flu	FUN11	2|3	2.5	2	0|0|0|0|0|0	0
Candida_HSP90_Flu	PSE1	4|5	4.5	2	0|0|1|0|0|1	0.01
Candida_HSP90_Flu	PIM1	3|2	2.5	2	0|0|0|0|0|0	0
Candida_HSP90_Flu	LPF36	2|3	2.5	2	0|0|0|0|0|0	0
Candida_HSP90_Caspo	PBS2	2|3	2.5	2	0|0|0|0|0|0	0
Candida_HSP90_Flu	CSE1	2|3	2.5	2	0|0|0|0|0|0	0
Candida_HSP90_NoDrug	CSE1	2|3	2.5	2	0|0|0|0|0|0	0
Candida_HSP90_Flu	RPT1	3|6	4.5	2	1|0|0|0|0|0	0.01
Candida_HSP90_Caspo	SUP45	3|2	2.5	2	0|0|0|0|0|0	0
Candida_HSP90_Flu	ACS1	2|3	2.5	2	0|0|0|0|0|0	0
Candida_HSP90_Flu	C6_00930C_A	3|2	2.5	2	0|0|0|0|0|0	0
Candida_HSP90_NoDrug	SGT1	3|2	2.5	2	0|0|0|0|0|0	0
Candida_HSP90_NoDrug	KAP95	8|4	6	2	0|0|0|1|0|1	0.01
Candida_HSP90_Flu	SVL3	5|6	5.5	2	0|1|0|0|1|1	0.01
Candida_HSP90_Flu	GCD6	3|5	4	2	1|0|0|0|0|0	0.01
Candida_HSP90_NoDrug	SRP1	4|3	3.5	2	0|0|0|0|0|1	0.01
Candida_HSP90_Caspo	TRP5	3|7	5	2	0|0|0|1|0|0	0.01
Candida_HSP90_Flu	FOX2	2|3	2.5	2	0|0|0|0|0|0	0
Candida_HSP90_NoDrug	RPN1	2|4	3	2	0|0|0|0|0|0	0
Candida_HSP90_Flu	COP1	2|7	4.5	2	0|0|0|0|0|0	0
Candida_HSP90_Flu	RVS161	2|4	3	2	0|0|0|0|0|0	0
Candida_HSP90_NoDrug	FUN11	2|4	3	2	0|0|0|0|0|0	0
Candida_HSP90_Flu	GCN1	7|13	10	2	2|0|0|3|0|1	0
Candida_HSP90_NoDrug	GCN1	7|17	12	2	2|0|0|3|0|1	0
Candida_HSP90_NoDrug	PBS2	2|5	3.5	2	0|0|0|0|0|0	0
Candida_HSP90_NoDrug	RNR21	2|4	3	2	0|0|0|0|0|0	0
Candida_HSP90_Caspo	SGT1	2|5	3.5	2	0|0|0|0|0|0	0
Candida_HSP90_Caspo	THS1	5|2	3.5	2	0|0|0|0|0|0	0
Candida_HSP90_NoDrug	IDH1	10|8	9	2	1|1|1|0|2|0	0
Candida_HSP90_Caspo	RPN1	4|3	3.5	2	0|0|0|0|0|0	0
Candida_HSP90_Caspo	PFK1	3|4	3.5	2	0|0|0|0|0|0	0
Candida_HSP90_Caspo	COP1	3|5	4	2	0|0|0|0|0|0	0
Candida_HSP90_NoDrug	RVB2	3|5	4	2	0|0|0|0|0|0	0
Candida_HSP90_Flu	PFK2	6|5	5.5	2	1|0|0|0|0|0	0
Candida_HSP90_NoDrug	PFK2	6|7	6.5	2	1|0|0|0|0|0	0
Candida_HSP90_NoDrug	RVS161	3|4	3.5	2	0|0|0|0|0|0	0
Candida_HSP90_Flu	TPD3	5|6	5.5	2	0|0|0|0|1|0	0
Candida_HSP90_Caspo	ARO8	7|5	6	2	0|0|0|0|0|0	0
Candida_HSP90_NoDrug	ARO8	3|6	4.5	2	0|0|0|0|0|0	0
Candida_HSP90_Caspo	AHA1	7|9	8	2	0|0|0|1|0|0	0
Candida_HSP90_Flu	AHA1	9|7	8	2	0|0|0|1|0|0	0
Candida_HSP90_NoDrug	AHA1	10|6	8	2	0|0|0|1|0|0	0
Candida_HSP90_Caspo	ACC1	13|13	13	2	1|0|0|3|3|0	0
Candida_HSP90_Caspo	SDS23	3|3	3	2	0|0|0|0|0|0	0
Candida_HSP90_NoDrug	SEC26	5|4	4.5	2	0|0|0|1|0|0	0
Candida_HSP90_Flu	LMO1	3|3	3	2	0|0|0|0|0|0	0
Candida_HSP90_NoDrug	THR1	3|6	4.5	2	0|0|0|0|0|0	0
Candida_HSP90_Caspo	RPT1	7|5	6	2	1|0|0|0|0|0	0
Candida_HSP90_NoDrug	RPT1	4|7	5.5	2	1|0|0|0|0|0	0
Candida_HSP90_Flu	VPS1	14|15	14.5	2	4|0|0|2|4|4	0
Candida_HSP90_NoDrug	RVB1	4|3	3.5	2	0|0|0|0|0|0	0
Candida_HSP90_Caspo	RNR1	10|8	9	2	0|0|0|1|0|0	0
Candida_HSP90_Caspo	RPT3	3|3	3	2	0|0|0|0|0|0	0
Candida_HSP90_Caspo	CCT5	4|7	5.5	2	0|0|0|0|0|1	0
Candida_HSP90_Flu	CCT5	5|4	4.5	2	0|0|0|0|0|1	0
Candida_HSP90_NoDrug	CCT5	5|9	7	2	0|0|0|0|0|1	0
Candida_HSP90_NoDrug	CCT7	11|11	11	2	1|0|0|1|1|2	0
Candida_HSP90_Caspo	SUP35	5|6	5.5	2	0|0|0|1|0|0	0
Candida_HSP90_Flu	SGT1	6|6	6	2	0|0|0|0|0|0	0
Candida_HSP90_Flu	GGC1	5|5	5	2	0|0|0|0|0|0	0
Candida_HSP90_NoDrug	GGC1	5|9	7	2	0|0|0|0|0|0	0
Candida_HSP90_NoDrug	SEC21	6|9	7.5	2	1|0|0|0|0|2	0
Candida_HSP90_Flu	VMA2	22|19	20.5	2	3|3|2|7|2|7	0
Candida_HSP90_NoDrug	VMA2	17|21	19	2	3|3|2|7|2|7	0
Candida_HSP90_Caspo	CAM1	11|12	11.5	2	1|0|0|3|0|2	0
Candida_HSP90_NoDrug	GCR3	5|10	7.5	2	0|1|0|0|0|0	0
Candida_HSP90_Caspo	ENO1	16|14	15	2	0|0|0|0|0|0	0
Candida_HSP90_Flu	ENO1	26|20	23	2	0|0|0|0|0|0	0
Candida_HSP90_NoDrug	ENO1	17|9	13	2	0|0|0|0|0|0	0
Candida_HSP90_NoDrug	TCP1	7|11	9	2	0|0|0|2|0|0	0
Candida_HSP90_NoDrug	GCD6	4|6	5	2	1|0|0|0|0|0	0
Candida_HSP90_NoDrug	CLU1	7|13	10	2	0|0|0|0|0|0	0
Candida_HSP90_Caspo	PRSS1	4|4	4	2	0|0|0|0|0|0	0
