# Supplementary material for: Global proteomic analyses define an environmentally contingent Hsp90 interactome and reveal chaperone-dependent regulation of stress granule proteins and the R2TP complex in a fungal pathogen
Source: PLoS Biol. 2019 Jul 8;17(7):e3000358. doi: 10.1371/journal.pbio.3000358 (PMC6638986; doi:10.1371/journal.pbio.3000358)
Supplement: S5 Table — (Tab1) Strain information. (Tab 2) References for the strains. (XLSX) [file pbio.3000358.s010.xlsx]

## Sheet: Strain Table
	Strain ID	Strain name	Genotype	Source
S. cerevisiae strain	ScLC151	BY4741 Wild type	his3-1 leu2-O met15-O ura3-O	(Giaever et al., 2002)
C. albicans strains	CaLC239	SN95 Wild type	arg4 /arg4 his1 /his1 URA3/ura3 ::imm434 IRO1/iro1 ::imm434	(Noble et al., 2005)
	CaLC501	HSP90/HSP90-TAP	As CaLC239, HSP90/HSP90-TAP	(Shapiro et al., 2009)
	CaLC627	HSP90/hsp90Δ	As CaLC239, HSP90/hsp90::FRT	This study
	CaLC1855	HSP90/HSP90-GFP	As CaLC239, HSP90/HSP90-GFP-NAT	(Leach et al., 2012)
	CaLC2348	CAS5/CAS5-TAP	As CaLC239, CAS5/CAS5-TAP-ARG4	This study
	CaLC3051	AHA1-TAP/AHA1-TAP	As CaLC239, AHA1-TAP HIS/AHA1-TAP ARG	This study
	CaLC3080	SBA1-TAP/SBA1-TAP	As CaLC239, SBA1-TAP-HIS/SBA1-TAP-ARG	This study
	CaLC3081	SGT1-TAP/SGT1-TAP	As CaLC239, SGT1-TAP-HIS/SGT1-TAP-ARG	This study
	CaLC3083	CDC37-TAP/CDC37-TAP	As CaLC239, CDC37-TAP-HIS/CDC37-TAP-ARG	This study
	CaLC3084	CPR6-TAP/CPR6-TAP	As CaLC239, CPR6-TAP-HIS/CPR6-TAP-ARG	This study
	CaLC3086	CPR7-TAP/CPR7-TAP	As CaLC239, CPR7-TAP-HIS/CPR7-TAP-ARG	This study
	CaLC3104	HSP90/HSP90(E36A)-NAT	As CaLC239, HSP90/HSP90(E36A)-NAT	This study
	CaLC3105	HSP90/HSP90(E36A)	As CaLC239, HSP90/HSP90(E36A)	This study
	CaLC3136	HSP90/HSP90(E36A)-TAP	As CaLC239, HSP90/HSP90(E36A)-TAP-HIS	This study
	CaLC3238	CNS1-TAP/CNS1-TAP	As CaLC239, CNS1-TAP-HIS/CNS1-TAP-ARG	This study
	CaLC3246	STI1-TAP/STI1-TAP	As CaLC239, STI1-TAP-HIS/STI1-TAP-ARG	This study
	CaLC3247	HCH1-TAP/HCH1-TAP	As CaLC239, HCH1-TAP-HIS/HCH1-TAP-ARG	This study
	CaLC3327	lys2Δ/lys2Δ	As CaLC239, lys2::FRT/lys2::FRT	This study
	CaLC3385	tetO-HSP90/hsp90Δ	As CaLC239, tetO-HSP90/hsp90::FRT	(O'Meara et al., 2016)
	CaLC3436	lys2Δ/lys2Δ tetO-HSP90/hsp90Δ	As CaLC3327, tetO-HSP90/hsp90::FRT	This study
	CaLC3790	BWP17 Wild type	ura3:: imm434/ura3::imm434 his1::hisG/his1::hisG arg4::hisG/arg4::hisG	(Leach et al., 2011)
	CaLC3792	smt3Δ/smt3Δ	As CaLC3790, smt3::loxP-URA3-loxP/smt3::loxP-ARG4-loxP	(Leach et al., 2011)
	CaLC3953	HSP90/HSP90(E36A)-GFP	As CaLC239, HSP90/HSP90(E36A)-GFP-NAT	This study
	CaLC4288	PBS2/PBS2-HA	As CaLC239, PBS2/PBS2-HA-ARG	This study
	CaLC4289	tetO-HSP90/hsp90Δ, PBS2/PBS2-HA	As CaLC3385, PBS2/PBS2-HA-ARG	This study
	CaLC4449	ENO1/ENO1-GFP	As CaLC239, ENO1/ENO1-GFP-NAT	(Polvi et al., 2019)
	CaLC4491	PAB1/PAB1-RFP	As CaLC239, PAB1/PAB1-RFP-NAT	This study
	CaLC5244	tetO-HSP90/hsp90Δ, CDC10/CDC10-GFP	As CaLC3385, CDC10/CDC10-GFP-HygrB	This study
	CaLC5259	tetO-HSP90/hsp90Δ, KRE30-GFP/KRE30-GFP	As CaLC3385, KRE30-GFP/KRE30-GFP	This study
	CaLC5260	KRE30-GFP/KRE30-GFP	As CaLC239, KRE30-GFP/KRE30-GFP	This study
	CaLC5261	tetO-HSP90/hsp90Δ, CAM1-GFP/CAM1-GFP	As CaLC3385, CAM1-GFP/CAM1-GFP	This study
	CaLC5262	CAM1-GFP/CAM1-GFP	As CaLC239, CAM1-GFP/CAM1-GFP	This study
	CaLC5302	PAB1-HA/PAB1-HA	As CaLC239, PAB1-HA-HIS/PAB1-HA-HIS	This study
	CaLC5303	tetO-HSP90/hsp90Δ, PAB1-HA/PAB1-HA	As CaLC3385, PAB1-HA-HIS /PAB1-HA-HIS	This study
	CaLC5320	DHH1-GFP/DHH1-GFP	As CaLC239, DHH1-GFP/DHH1-GFP	This study
	CaLC5332	tetO-HSP90/hsp90Δ, DHH1-GFP/DHH1-GFP	As CaLC3385, DHH1-GFP/DHH1-GFP	This study
	CaLC5393	tetO-DHH1/tetO-DHH1	As CaLC239, tetO-DHH1/tetO-DHH1	This study
	CaLC5395	KRE30-GFP/KRE30-GFP, PAB1/PAB1-RFP	As CaLC5260, PAB1/PAB1-RFP-NAT	This study
	CaLC5397	CAM1-GFP/CAM1-GFP, PAB1/PAB1-RFP	As CaLC5262, PAB1/PAB1-RFP-NAT	This study
	CaLC5399	DHH1-GFP/DHH1-GFP, PAB1/PAB1-RFP	As CaLC5320, PAB1/PAB1-RFP-NAT	This study
	CaLC5452	tetO-CAM1/tetO-CAM1	As CaLC239, tetO-CAM1/tetO-CAM1	This study
	CaLC5488	DHH1-RFP/DHH1-RFP	As CaLC239, DHH1-RFP/DHH1-RFP	This study
	CaLC5932	tetO-HSP90/hsp90Δ, ULP1-GFP/ULP1-GFP	As CaLC3385, ULP1-GFP/ULP1-GFP	This study
	CaLC5933	tetO-HSP90/hsp90Δ, MCK1-GFP/MCK1-GFP	As CaLC3385, MCK1-GFP/MCK1-GFP	This study
	CaLC6029	HSP90/GFP-HSP90	As CaLC239, HSP90/HSP90p-GFP-HSP90-NAT	This study
	CaLC6031	HSP90/GFP-HSP90(E36A)	As CaLC239, HSP90/HSP90p-GFP-HSP90(E36A)-NAT	This study
	CaLC6032	MCK1-GFP/MCK1-GFP	As CaLC239, MCK1-GFP/MCK1-GFP	This study
	CaLC6033	ULP1-GFP/ULP1-GFP	As CaLC239, ULP1-GFP/ULP1-GFP	This study
	CaLC3365	GRACE parent strain (CaSS1)	ura3::imm434/ura3::imm434 his3::hisG/his3::hisG leu2::tetRGAL4AD-URA/LEU2	(Roemer et al., 2003)
	GRACE strain	tetO-PAB1/pab1Δ		(Roemer et al., 2003)
	GRACE strain	tetO-KRE30/kre30Δ		(Roemer et al., 2003)
	GRACE strain	tetO-SUP35/sup35Δ		(Roemer et al., 2003)
	GRACE strain	tetO-RPG1/rpg1Δ		(Roemer et al., 2003)

## Sheet: References
References for STable 5
1	Giaever G, Chu AM, Ni L, Connelly C, Riles L, et al. (2002) Functional profiling of the Saccharomyces cerevisiae genome. Nature 418: 387-391.
2	Noble SM, Johnson AD (2005) Strains and strategies for large-scale gene deletion studies of the diploid human fungal pathogen Candida albicans. Eukaryot Cell 4: 298-309.
3	Shapiro RS, Uppuluri P, Zaas AK, Collins C, Senn H, et al. (2009) Hsp90 orchestrates temperature-dependent Candida albicans morphogenesis via Ras1-PKA signaling. Curr Biol 19: 621-629.
4	Leach MD, Budge S, Walker LA, Munro CA, Cowen LE, et al. (2012) Hsp90 orchestrates transcriptional regulation by Hsf1 and cell wall remodelling by MAPK signalling during thermal adaptation in a pathogenic yeast. PLoS Pathog. pp. e1003069.
5	O'Meara TR, Veri AO, Polvi EJ, Li X, Valaei SF, et al. (2016) Mapping the Hsp90 genetic network reveals ergosterol biosynthesis and phosphatidylinositol-4-kinase signaling as core circuitry governing cellular stress. PLoS Genet 12: e1006142.
6	Leach MD, Stead DA, Argo E, Brown AJ (2011) Identification of sumoylation targets, combined with inactivation of SMT3, reveals the impact of sumoylation upon growth, morphology, and stress resistance in the pathogen Candida albicans. Mol Biol Cell 22: 687-702.
7	Polvi EJ, Veri AO, Liu Z, Hossain S, Hyde S, et al. (2019) Functional divergence of a global regulatory complex governing fungal filamentation. PLoS Genet 15: e1007901.
8	Roemer T, Jiang B, Davison J, Ketela T, Veillette K, et al. (2003) Large-scale essential gene identification in Candida albicans and applications to antifungal drug discovery. Mol Microbiol. pp. 167-181.
