# Supplementary material for: Global proteomic analyses define an environmentally contingent Hsp90 interactome and reveal chaperone-dependent regulation of stress granule proteins and the R2TP complex in a fungal pathogen
Source: PLoS Biol. 2019 Jul 8;17(7):e3000358. doi: 10.1371/journal.pbio.3000358 (PMC6638986; doi:10.1371/journal.pbio.3000358)
Supplement: S6 Table — (Tab1) Plasmid information. (Tab 2) References for the plasmids. (XLSX) [file pbio.3000358.s011.xlsx]

## Sheet: Plasmid table
Plasmid	Description	Source
pLC49	p863 (for gene disruption with FLP-NAT)	(Shen et al., 2005)
pLC62	FLP-NAT-HSP90-KO	(Shapiro et al., 2009)
pLC383	GFP-HIS	(Gerami-Nejad et al., 2001)
pLC389	GFP-NAT	(Gerami-Nejad et al., 2001)
pLC447	CaCherry-NAT	(Xie et al., 2017)
pLC455	CaHSP90 complementation vector	(Cowen et al., 2009)
pLC572	pFA-TAP-HIS1	(Lavoie et al., 2008)
pLC573	pFA-TAP-ARG4	(Lavoie et al., 2008)
pLC575	pFA-HA-HIS1	(Lavoie et al., 2008)
pLC576	pFA-HA-ARG4	(Lavoie et al., 2008)
pLC605	CaTAR-FLP-NAT-tetO	(Veri et al., 2018)
pLC759	CaHSP90(E36A) complementation	This study
pLC811	CaHSP90 complementation	(Li et al., 2017)
pLC963	pV1393-1 (CaCas9/sgRNA entry expression vector, contains NatR gene, targeting NEUT5L)	(Veri et al., 2018)
pLC982	pYM70, CaHygB under the control of the TEF2 promoter and ACT1 terminator	(Basso et al., 2010)
pLC1046	GFP-FLP-NAT	This study
pLC1047	RFP-FLP-NAT	This study

## Sheet: References
References for STable 6
1	Shen J, Guo W, Kohler JR (2005) CaNAT1, a heterologous dominant selectable marker for transformation of Candida albicans and other pathogenic Candida species. Infect Immun 73: 1239-1242.
2	Shapiro RS, Uppuluri P, Zaas AK, Collins C, Senn H, et al. (2009) Hsp90 orchestrates temperature-dependent Candida albicans morphogenesis via Ras1-PKA signaling. Curr Biol 19: 621-629.
3	Gerami-Nejad M, Berman J, Gale CA (2001) Cassettes for PCR-mediated construction of green, yellow, and cyan fluorescent protein fusions in Candida albicans. Yeast 18: 859-864.
4	Xie JL, Qin L, Miao Z, Grys BT, Diaz JC, et al. (2017) The Candida albicans transcription factor Cas5 couples stress responses, drug resistance and cell cycle regulation. Nat Commun 8: 499.
5	Cowen LE, Singh SD, Kohler JR, Collins C, Zaas AK, et al. (2009) Harnessing Hsp90 function as a powerful, broadly effective therapeutic strategy for fungal infectious disease. PNAS 106:2818-23.
6	Lavoie H, Sellam A, Askew C, Nantel A, Whiteway M (2008) A toolbox for epitope-tagging and genome-wide location analysis in Candida albicans. BMC Genomics 9: 578.
7	Veri AO, Miao Z, Shapiro RS, Tebbji F, O'Meara TR, et al. (2018) Tuning Hsf1 levels drives distinct fungal morphogenetic programs with depletion impairing Hsp90 function and overexpression expanding the target space. PLoS Genet 14: e1007270.
8	Li X, Robbins N, O'Meara TR, Cowen LE (2017) Extensive functional redundancy in the regulation of Candida albicans drug resistance and morphogenesis by lysine deacetylases Hos2, Hda1, Rpd3 and Rpd31. Mol Microbiol 103: 635-656.
9	Basso LR, Jr., Bartiss A, Mao Y, Gast CE, Coelho PS, et al. (2010) Transformation of Candida albicans with a synthetic hygromycin B resistance gene. Yeast 27: 1039-1048.
