# Supplementary material for: Global proteomic analyses define an environmentally contingent Hsp90 interactome and reveal chaperone-dependent regulation of stress granule proteins and the R2TP complex in a fungal pathogen
Source: PLoS Biol. 2019 Jul 8;17(7):e3000358. doi: 10.1371/journal.pbio.3000358 (PMC6638986; doi:10.1371/journal.pbio.3000358)
Supplement: S7 Table — (XLSX) [file pbio.3000358.s012.xlsx]

## Sheet: Sheet1
	oligo name	name	sequence
Strain construction and validation primers:
	oLC1593	TAP-R	TAAACTTTGGATGAAGGCG
	oLC1594	ARG4-F	ATGTTGGCTACTGATTTAGCTG
	oLC1616	CaHsp90-Linker-GFP-F	GCTACTACTACTGCCTCAACTGACGAACCAGCTGGAGAATCTGCTATGGAAGAAGTTGATGGTGGTGGTTCTAAAGGTGAAGAATTAT
	oLC1617	CaHsp90-GFP/NAT-R	TTATGTTATTACTCTCTAGATACACGATATTACAAAACTTATTTAACTAGAAAACTGTAGGTAAAACGACGGCCAGTGAATTC
	oLC1634	HIS1+206-R	CCTTCTCCAACGAAAACTGG
	oLC1635	HIS1+753-F	GGACAAACACAGCGACGACG
	oLC1645	HIS-F	ACAAACCTACTAATATCAGAT
	oLC1699	Ca-CDC37-TAP-F	AAAAGAATATGCACATGAAACTGCCAATCAAGAAGAAGACCAGTCTGCTTCAGTTGAAGATACAGTTGATGGTCGACGGATCCCCGGGTT
	oLC1700	Ca-CDC37-TAP-R	ATATCCCCTGAAAAAAAACCACGAAATCTACAATTCGACTAGGGTACAAGTGCAATTTTTATTACGCTATTCGATGAATTCGAGCTCGTT
	oLC1701	Ca-CDC37-+983F	AAGCAGCACCAGCTAATGTG
	oLC1702	Ca-CDC37-+2102R	CGGGAATCAACAACCTACTTAT
	oLC1974	Ca-HSP90-TAP-F	TGAACCTGAAGCTACTACTACTGCCTCAACTGACGAACCAGCTGGAGAATCTGCTATGGAAGAAGTTGATGGTCGACGGATCCCCGGGTT
	oLC1975	Ca-HSP90-TAP-R	ATGTTATTACTCTCTAGATACACGATATTACAAAACTTATTTAACTAGAAAACTGTAGCCCTTCTGGTGTTCGATGAATTCGAGCTCGTT
	oLC1976	Ca-HSP90-+1617F	GAAATCAAAGAATACGAACCAT
	oLC198	CaHsp90-131F	GTGGTCTCCGTTGGTTGCC
	oLC199	CaHsp90+307R	CAGATTTAGCAATAGTACCC
	oLC2029	CaHA-R	ggcgaggtattggatagttc
	oLC2035	CaCas5+3422R	GTTGTCATAATCCTACAGG
	oLC203	CaSAP-65R	CCAAGAGGAATCAACTATCC
	oLC2047	CaCas5+1349F	CCAATGACTTCATATCCACC
	oLC2162	CaCAS5 HA-ARG4 R	AAAATACGAATTATCTATATGGATTATACTTTAAATAATACCGTCTTTTAATGCATAGTCTATATAATGTtcgatgaattcgagctcgtt
	oLC2243	CaSgt1-TAP-HIS1-F	GGATGAAGCTAAAGATAAAGAATTTGAGGTTTTACCACCAGATGGGATGGAAGTCAAGAAATGGGATACGggtcgacggatccccgggtt
	oLC2244	CaSgt1-TAP-HIS1-R	CATTACCATTCATAAAAAACAAACTGATATTAAACAGCTATACTGCTACTCAACTGAGCTACACACCGTTtcgatgaattcgagctcgtt
	oLC2245	CaSgt1+1128-F	GAGTTATGTTCAATCGAATGG
	oLC2246	CaSgt1+1429-R	GTTCATTGCAGAAGGGTGGACC
	oLC2272	CaCAS5+2394-TAP-F	AAAGATTCATGGACTTGTGAAAGGACAAGAAGAGTTTACAAGAGTGTTGAATGAAAACAAAGAAGTTTCCggtcgacggatccccgggtt
	oLC2317	ARG-R	AGAAATCATTACGACCGAG
	oLC2318	pLC572-cYFPup-R	GTACAATTCATCCATACC
	oLC2675	AHA1_TAP_F	AGTGAAAAATAACTTTGAAGAAAGATATATCAGATCTATAAAGATCACTTTTGGATTTGGAGCAGTTTTAGGTCGACGGATCCCCGGGTT
	oLC2676	AHA1_TAP_R	GGTATCATAAGTGATGGTTAATAGAGTAAAATTCTTCTTTATGGATTGCTTGTACGTACATTCTATTTATTCGATGAATTCGAGCTCGTT
	oLC2677	AHA1_+835F	TTGTTGAATTATGGAGATTAG
	oLC2678	AHA1_+1187R	TGAGCGAGTTGTATATGGTAG
	oLC2679	CNS1_TAP_F	CGTTCCAAAATTAGACGTCGCCAAATGGACATCTGAATGGAATAAAGAAACCGCCTTGGCAGCTCGTAAAGGTCGACGGATCCCCGGGTT
	oLC2681	CNS1_1012F	AAGTGGGCAAGAAAATTGAAG
	oLC2682	CNS1_1309R	CATTCCAAAGTGTGGTTTCTG
	oLC2683	CPR6_TAP_F	ACAAGAAGCTAAACACAACATCAAGTTGCGTCGTGACAAACAAAAGAAGGCAATGGCCAAGTTCTTCTCAGGTCGACGGATCCCCGGGTT
	oLC2684	CPR6_TAP_R	GTATGTCGCACGACTTTTTGTTGAAAAAAAAAAAAAAGCTTTTATTATCATCTATGAAGGCCTATATGATTCGATGAATTCGAGCTCGTT
	oLC2685	CPR6_+912F	AAAACCAAAGCATTATACAG
	oLC2686	CPR6_+1225R	TTTTCTTCTTCTTCTGATG
	oLC2687	CPR7_TAP_F	AGAATCAACAGAGAAATTATTGCAACAACAAAAGCAAAACGAAAAAGCTACCTATTCAAAGTTTTTTGGTGGTCGACGGATCCCCGGGTT
	oLC2688	CPR7_TAP_R	GTATATGTATAGTTTATTATATAGTCATTTAATTGCATTGCATTATTTTTTATTGCATACCTAAAGCACTTCGATGAATTCGAGCTCGTT
	oLC2689	CPR7_943F	TCAGAAAAGGTTCAGCCAACG
	oLC2690	CPR7_1204R	TTTGTGTTTGTTTAGCATATC
	oLC2697	SBA1_TAP_F	AGGCGAAGAAGGCGATGAAGAAGCTAAAAAAGCGCAAGAAGAATCAAATGCCACTGCTACTGAAAAAGAAGGTCGACGGATCCCCGGGTT
	oLC2698	SBA1_TAP_R	AAATGACTAATAAAATAGACTATTCAACTGTATAATTTTGGTTTTTTTTGTATTACTTTGTTATTTGAGATCGATGAATTCGAGCTCGTT
	oLC2699	SBA1_+479F	TTTAGGTGGCACTGGTGGAAG
	oLC2700	SBA1_+778R	AACAACCACTAATCAAGAAG
	oLC2701	STI1_TAP_F	TCATATGAAAAATCCTGAAGTTTATAAAAAAATTAATATGTTGATTGCTGCTGGTGTTATTCGTACCAGAGGTCGACGGATCCCCGGGTT
	oLC2703	STI1_+1474F	AGGCAAGAACTAAAGATGTTG
	oLC2704	STI1_+1877R	TTTGCCTATGTATATGCTAAC
	oLC271	CaHsp90-FP-6	CTCTATGTTATGTTACTGGG
	oLC2713	CNS1_TAP_R2	CCAAAAGAGGCCAGGAATCGCCTGCTGCAACTCCAAACATGCGACAACAAGAAAAAGATATGAAGAGATATCGATGAATTCGAGCTCGTT
	oLC2714	STI1_TAP_R2	CAGTTTGATATATATAATATATATATTTGCCTATGTATATGCTAACTAATTATATGACACCAAAAATAGATCGATGAATTCGAGCTCGTT
	oLC274	pJK863down-F	CTGTCAAGGAGGGTATTCTGG
	oLC275	pJK863up-R	AAAGTCAAAGTTCCAAGGGG
	oLC276	CaHsp90-427-F	GAGATGGCAAATCGTTAGG
	oLC277	CaHsp90+2627-R	CCACCCTGAACCTAATTTGG
	oLC294	CaHsp90-597-F-KpnI	CGGGGTACCGATTTCAGGTTGAAGAATTTGC
	oLC2944	CaERG5+1756-R	GTATCACAGGATATTGTTGG
	oLC297	CaHsp90+348-R-SacI	CCCGAGCTCTCAGCACCAGCACTTAAAGC
	oLC3088	CaHCH1-615-F	CCTTTGATGGTTGGTGCTTT
	oLC3089	CaHCH1+1111-R	ACTTTTGCCTGCCTCAAGAA
	oLC3090	CaHCH1-TAP-F	GGAGAAATTGATGAAATTTCAACCTGATTTACTTGAAGCACATGCAAAAGATGTTCAACACGCAACTGATggtcgacggatccccgggtt
	oLC3091	CaHCH1-TAP-R	ACTTGTTATGTAATTTAAGTAACTATCCACAAGGTATGTATATACACATATGTATTTAGTGTAAATTCTAtcgatgaattcgagctcgtt
	oLC3193	CaLYS2-ko-pLC49-F	TATTTTTTATTTTATTTCATTTTCTTTATTTGAAATAACTTTAACGACCTTCAATTAATTCCACAACAATGGGAAACAGCTATGACCATG
	oLC3194	CaLYS2-ko-pLC49-R	ATTGATTTGTGTATATACTACAACTAAGACATAAGTTCTCCTTTCCTGGTATTTTAACTTTGAAGTATTACTTAGTAAAACGACGGCCAG
	oLC3195	CaLYS2-748-F	GAGAATACTGAGGTAGAAGT
	oLC3196	CaLYS2+4372-R	GTAGTTCTTGTTCTACTCTG
	oLC320	CaHsp90 -40F	CTTTCTATCCAAATCATACC
	oLC3220	CaHsp90-tetO-pLC605-R	TAATGATCAAAGACATCAACTGAGAGATCTCAGCAGTGAATTCGTGAGTTTCAACTTTTGCGTCAGCCATcgactatttatatttgtatg
	oLC335	CaHsp90+3116-R	gttggttgttgattactcc
	oLC3390	CaHsp90-tetO-pLC605-F	GAAGAAGTGGTGATATGAGAAACAACCACCAGCAGCGCCACCAGCAGCACCATATTACTACCTATAACAGGGAAACAGCTATGACCATG
	oLC3464	CaERG5+53F	TTGTTGAATTGGCCGTAGCC
	oLC3835	pLC575-PBS2-F	GAAACAAAGTGAAGGCTCCGGCATTACATAGAGGTGGTTTACAAAAAGTGAATAGAAGCTTTCTTAATAATCATcccgggtacccatacg
	oLC3836	pLC575-PBS2-R	TTATTTATTTGTTTGTTTCTATATAATATACTGTTTATAATACAGCCCAATAACCTGGGCTTCATATTCAtcgatgaattcgagctcgtt
	oLC3837	CaPBS2+1347-F	GATTTAAGACCATCTTACGC
	oLC3838	CaPBS2+1776-R	CGAATTAGATGGTCCTTACA
	oLC4028	CaERG5-pLC575-F	TTTGCTACTATTTTCCCTAAAGATGATTTGATTTTAGAATGGAAGAAAAGAGACCCATTAAAGAGTTTAcccgggtacccatacgatg
	oLC4029	CaERG5-pLC575-R	CTAACAGTTTTAGTTTATTGTTTGTACTACTTGTTTGTACTACTTGTTTTGACCTACTTATTTCCCTCTCTtcgatgaattcgagctcg
	oLC4417	yEmRFP+571R	agcacctggtaattgaactgg
	oLC4432	CaPab1-pLC447-F	TTGACTGCTTTTGAAGAGTACAAGAAGTCTGAAGCTGCCGGTAATGCTGAAGAGCAAGCTGGTGGTGGTgtttcaaaaggtgaagaaga
	oLC4433	CaPab1-pLC447-R	CTTGGACATCTCCCACTTTCATAAATTCCGTTACAACATCTCCTCTCTGCAATAACAATCAAGTCTTGTAAAACGACGGCCAGTGAATTC
	oLC4434	CaPab1+1577-F	AGGTGGATACTATCCAAACC
	oLC4435	CaPab1+2688-R	CTCAGATATTATCCTTACTC
	oLC4770	CaCDC10+1010-F-linker-GFP	ACACCTCTGGTGTGCCAAATGCTCCTATGTTCCAATCAACTACAGGTACTGCTGCTGCTAGAggtggtggtTCTAAAGGTGAAGAATTAT
	oLC4772	CaCDC10+935F	CTAACCCAAATAGACAATCC
	oLC4773	CaCDC10+1507R	CCATCCTCGTTAGTTAATTG
	oLC5287	HygB-GFP-R	GTCAATTCTGGTTTTTTCATTATCGGTAGTTGGTGGTTAA
	oLC5288	GFP-HygB-F	ttaaccaccaactaccgataatgaaaaaaccagaattgac
	oLC5289	HygB-CDC10-R	ACAAAAGAAGAGGAATACAAAAAAGTAAAATCACATTATATCAATAACAAACATTATTTATCTATTTATTCTTTAGCTCTTGGTC
	oLC534	CaTAR-797-R	gatggagatagtttacgg
	oLC5377	CaHygrB+864-F	gctcaaggtagatgtgatgc
	oLC5974	pLC963-CaCAS9-F	CGCTATATCCTTCTTGGTCG
	oLC5976	pLC963-CaCAS9-R	gtcccaaaaccttctcaagc
	oLC5978	pLC963-SNR52-F	gactgtcaaggagggtattc
	oLC5979	pLC963-SNR52-N-F	CCGCaagtgattagacttag
	oLC5980	pLC963-sgRNA-R	gaataccacttgtttaccgg
	oLC5981	pLC963-sgRNA-N-R	GGTGGCGGCAAAACTAATTC
	oLC600	JB-GFP+344-R	CCTTCAAACTTGACTTCAGC
	oLC601	JB-NAT-END-F	CAGCACCTCTTTCTCTGG
	oLC6076	SNR52-R_PAB1	ATCTCTTTATAATCTAGATTCAAATTAAAAATAGTTTACGCAAGTC
	oLC6077	sgRNA-F_PAB1	AATCTAGATTATAAAGAGATGTTTTAGAGCTAGAAATAGCAAG
	oLC6078	CaPAB1+1818-F-HA-HIS	CGAAGATGCTTTGACTGCTTTTGAAGAGTACAAGAAGTCTGAAGCTGCCGGTAATGCTGAAGAGCAAGCTcccgggtacccatacgatgt
	oLC6079	CaPAB1+1960-R-HA-HIS	ATTCTTGGACATCTCCCACTTTCATAAATTCCGTTACAACATCTCCTCTCTGCAATAACAATCAAGTCTTtcgatgaattcgagctcgtt
	oLC6082	CaPAB1+1669-F	TTGGGTGAAGAATTGTATCC
	oLC6083	CaPAB1+2118-R	TTGTTATCCTTTAACCCTAC
	oLC6494	CaDHH1_GFP-F	GCTCAAGCACAAAATCCTGCTCAACAATATGGTGGTGGTTCTAAAGGTGAAGAATTATTC
	oLC6495	CaDHH1_GFP rev	GAAAATTATCATAAATCATTAAGTAAAGAATTGTTCTACCCGGAGTAAAACGACGGCCAG
	oLC6496	CaDHH1_snr52-t-F	GGTAGAACAATTCTTTACTTcaaattaaaaatagtttacgcaagtc
	oLC6497	CaDHH1_snr52-p-R	AAGTAAAGAATTGTTCTACCGTTTTAGAGCTAGAAATAGCAAG
	oLC6526	CaDHH1+1224-F	GCTGTTCCAAGACCATTTAG
	oLC6527	CaDHH1+2291-R	ACTTTGAGAACACACGTTTC
	oLC6806	CaDhh1-RFP-pLC1047-F	ACCTCCACAACTCCCACAAGGTCAACAACAACATGCTCAAGCACAAAATCCTGCTCAACAATATggtgtttcaaaaggtgaagaTgataa
	oLC6778	CaDhh1-pLC605-F	CATTATCATCTAGCTTTTGTTAGAAATTTTTTGGGCTTAATTTTTATTTAGTTTGTCTTATTTACATTCGAGGAAACAGCTATGACCATG
	oLC6779	CaDhh1-pLC605-R	CATCTTCAGTTTGTGGCCTAGTGTCCTTTGGAGGAAGATTTAAATTTTGTTTCCAATTAGTATCCGTCATcgactatttatatttgtatg
	oLC6780	CaDhh1-tetO-sgRNA-R	AACATACACTCACATATCATcaaattaaaaatagtttacgcaagtc
	oLC6781	CaDhh1-tetO-sgRNA-F	ATGATATGTGAGTGTATGTTGTTTTAGAGCTAGAAATAGCAAG
	oLC300	Tetp-F-NotI	ATAAGAATGCGGCCGCGTTTGGTTCAGCACCTTGTCG
	oLC6782	CaDhh1-867-F	ATCCATACATATTTGCGAGG
	oLC3013	RFP- R	ctgaaccttccatatgaac
	oLC6950	CaCAM1-pLC605-F	ACTTTCATTTTTTCCCTATGCCACACCTTCAGTGAACAACGAGAGAAAAAATTTTTCAATACATCTCTTCGGAAACAGCTATGACCATG
	oLC6951	CaCAM1-pLC605-R	AGTGTTTGACCAAAGCTTTTGGTGCTAAACTTCTAATTTGTTGAGTAACATATAAAGTACCTTGTGACATcgactatttatatttgtatg
	oLC6973	CaCAM1_sgRNA_up_F	ATATATATAAGAGAAAAAACGTTTTAGAGCTAGAAATAGCAAG
	oLC6974	CaCAM1_sgRNA_up_R	GTTTTTTCTCTTATATATATcaaattaaaaatagtttacgcaagtc
	oLC6952	CaCAM1AB-229-F	TCTAGCAATGGTGGTAGCTG
	oLC6953	CaCAM1AB+190-R	AAACGGCAATGACTTCAGTC
	oLC7584	Hsp90-GFP fusion-R	GAGTTTCAACTTTTGCGTCAGCCATaccaccaccTTTGTACAATTCATCCATACCATGG
	oLC7677	NAT-HSP90_fusion_R	TTCGATACTAACGCCGCCATCCAGTAACAAGATCAATACCTTACTACCAC
	oLC7583	GFP-Hsp90 fusion-F	CCATGGTATGGATGAATTGTACAAAggtggtggtATGGCTGACGCAAAAGTTGAAACTC
	oLC3667	pLC49-F	CTTTAGGGTTCCGATTTAGTG
	oLC7676	Hsp90-NAT_fusion_F	GTGGTAGTAAGGTATTGATCTTGTTACTGGATGGCGGCGTTAGTATCGAA
	oLC7580	GFP-Hsp90 amplify F	CCCGTTTTTTCTTTTTTTCATTTCTTCTTTCTATCCAAATCATACCATACAAATCAATAGTTCATTATGTCTAAAGGTGAAGAATTATTC
	oLC7585	NAT-Hsp90 amplify R	AGAATATAATAAACAAAGTATTTTTTAGTTTCATTTCTTTTATTATCTTCGCTGAGTTTCAAGATAGATCGTAAAACGACGGCCAGTGAG
	oLC7542	CaULP1_pLC1046_F_linker	GAGTTAAATTCAATCCTCTTGATGCCAGGTTGCATATCATGAAACTAATATCTAGACTAATAAAAGAAGGTGGTGGTTCTAAAGGTGAAG
	oLC7543	CaULP1_pLC1046_R	TTACTATTGGATAAATACTACAGATAATTCTGATTGCTAGAATGTAGATATATATATAAATAAATTTAGTGTAAAACGACGGCCAG
	oLC7540	CaULP1_sgRNA_R	CTTTACTATTGGATAAATACcaaattaaaaatagtttacgcaagtc
	oLC7541	CaULP1_sgRNA_F	GTATTTATCCAATAGTAAAGGTTTTAGAGCTAGAAATAGCAAGTTAAAA
	oLC7545	CaULP1+585_AB_F	TTCCCTGATGATGTTGAGAG
	oLC7544	CaULP1+1544_AB_R	TTTTGTTGCCGAGTTAGCTG
	oLC7567	CaULP1_AB+1351_R	ACAACTGATGATAGGTCGGC
	oLC7568	CaULP1_AB+889_F	CTTGAAGTGTGACCAACAGC
	oLC7550	CaMCK1_pLC1046_F_linker	ATTTATTTAATTTTAGTGAATATGAATTGGAATTATTGGGATCTTTGAAAAATGAATTTGTGAAATCAGGTGGTGGTTCTAAAGGTGAAG
	oLC7551	CaMCK1_pLC1046_R_linker	GTCATGGAAGGTGTGGTAGGTAGGTAGGTCAAGTAGTTTGGGTCTTAAAACTAACTACCTTTTTTTTTAAGTAAAACGACGGCCAGTGAG
	oLC7548	CaMCK1_sgRNA_R	CCTTCTTCCTTCAACGATTAcaaattaaaaatagtttacgcaagtc
	oLC7549	CaMCK1_sgRNA_F	TAATCGTTGAAGGAAGAAGGGTTTTAGAGCTAGAAATAGCAAG
	oLC7573	CaMCk1_AB+1492_R	ACCGTGCAACACATACAGAG
	oLC7574	CaMCK1_AB+864_F	AAACTTTTAGGTCCGCCACC
Plasmid construction
	oLC1785	pLC526+2318R	AGGTTTCCCGACTGGAAAGC
	oLC1793	pLC527+1821R	GAGTTAGCTCACTCATTAGG
	oLC2316	pLC572-nYFPdown-F	GTTTTGCTAGATACCCAG
	oLC4358	pLC389-KpnI-F	AAATGggtaccTCTAAAGGTGAAGAATTATT
	oLC4386	pLC389 with KpnI R	gagctcggtacccGGATCCAGACAATGTCTTTG
	oLC4416	yEmRFP+404F	catcagatggtccagttatgc
	oLC6004	pLC447-KpnI-F	ACTGTGGGTACCGGTGGTGGTgtttcaaaagg
	oLC851	CaRFP+207-R	tgtggtgacaaaatatcc
	oLC418	CaHsp90 +90F – E36A	GGAAATTTTCTTAAGAGCATTGATCTCCAATGCTTCTGATGC
	oLC419	CaHsp90 + 131R – E36A	GCATCAGAAGCATTGGAGATCAATGCTCTTAAGAAAATTTCC
	oLC2844	CaHSP90+1983F S668L	GCCCACAGAATTAACAGATTGATTGCCTTGGGATTGAATATTG
	oLC2845	CaHSP90+2027R S668L	CAATATTCAATCCCAAGGCAATCAATCTGTTAATTCTGTGGGC
qRT primers
	oLC5154	sup35-F	TATTGGATATGCCAAAGATG
	oLC5155	sup35-R	TTCTTAACATGTCCTGATTC
	oLC6811	kre30-F	AATTATGGTCGTAGATACGG
	oLC6812	kre30-R	CCTTCCTTAACAATCAACTC
	oLC6813	pab1-F	AATCATCTGGTGTTGCCGAG
	oLC6814	pab1-R	CTTCGATCGGGTTGTAGTTC
	oLC6946	cdc10-F	CGAAGAACCTAGTACACAGC
	oLC6947	cdc10-R	TGGCAGTTTTCTTCCTTGGG
	oLC6472	pma1-F	TGGTGACTCTACTTTCGTCG
	oLC6473	pma1-R	AACAAGCAACCCAAACGACC
	oLC1988	tef1-F	CCTCCAATTTCGTCAAGAAGG
	oLC1989	tef1-R	CCGATCTTGTAAACATCTTGC
	oLC756	hsp90-F	GCTGAAGAGTTGATTCCAGAAT
	oLC757	hsp90-R	GGAGAAAGCAGTGTAGAATTGG
	oLC6911	pbs2-F	GATGAAACTGAAGCTGCTGC
	oLC3458	pbs2-R	AATTCACGATGCGCCAACAC
	oLC3464	erg5-F	TTGTTGAATTGGCCGTAGCC
	oLC6910	erg5-R	AATTTGAAACGGGGACCAGC
	oLC6783	dhh1-F	TGTTCTGACAACCTGAGACG
	oLC6904	dhh1-R	GATCAATGCTACTTGGCTAATCC
	oLC6906	cam1-F	CAAACACCACCAGATGGTTC
	oLC6907	cam1-R	GGTGGAACGTATTCGATTGG
	oLC6908	rvb2-F	GGCTTATCATTGATTGCCGC
	oLC6909	rvb2-R	GCAATTTTCCCGGCTTCAAC
	oLC2285	ACT1-F	GACCTTGAGATACCCAATTG
	oLC2286	ACT1-R	CAGCTTGAATGGAAACGTAG
	oLC6905	Dhh1-F	ATTCCTATGGCATTAGCCGG
	oLC6783	Dhh1-R	TGTTCTGACAACCTGAGACG
