# Supplementary material for: Global proteomic analyses define an environmentally contingent Hsp90 interactome and reveal chaperone-dependent regulation of stress granule proteins and the R2TP complex in a fungal pathogen
Source: PLoS Biol. 2019 Jul 8;17(7):e3000358. doi: 10.1371/journal.pbio.3000358 (PMC6638986; doi:10.1371/journal.pbio.3000358)
Supplement: S1 Data — (Tab 1) Raw data for Fig 4, monitoring gene expression changes in response to antifungal drug treatment. (Tab 2) Raw data for Fig 4, monitoring gene expression changes in response to transcriptional repression of HSP90. (Tab 3) Raw data for Fig 6. (Tab 4) Raw data for S4C Fig. (Tab 5) Summary of the raw transcriptional expression data. (Tab 6) Raw data for Fig 6C and S4A Fig. (XLSX) [file pbio.3000358.s013.xlsx]

## Sheet: Figure 4 drugs
Technical triplicates
Query genes		Cq value
PBS2	YPD	25.0628
PBS2	YPD	25.0505
PBS2	YPD	24.9826
PBS2	Fluconazole	26.6343
PBS2	Fluconazole	26.865
PBS2	Fluconazole	26.4163
PBS2	Caspofungin	25.9465
PBS2	Caspofungin	25.9155
PBS2	Caspofungin	25.8575
Housekeeping genes
TEF1	YPD	19.1182
TEF1	YPD	19.2599
TEF1	YPD	19.0355
PMA1	YPD	20.3116
PMA1	YPD	20.0978
PMA1	YPD	20.1098
TEF1	Fluconazole	20.877
TEF1	Fluconazole	20.8971
TEF1	Fluconazole	21.0334
PMA1	Fluconazole	22.1274
PMA1	Fluconazole	21.9607
PMA1	Fluconazole	22.0905
TEF1	Caspofungin	19.9724
TEF1	Caspofungin	19.7554
TEF1	Caspofungin	19.8588
PMA1	Caspofungin	21.4879
PMA1	Caspofungin	21.6046
PMA1	Caspofungin	21.459

## Sheet: Figure 4 DOX
Technical triplicates
Query genes		Cq value
PBS2	WT-	25.371
PBS2	WT-	25.7811
PBS2	WT-	25.2958
PBS2	WT + DOX	23.9996
PBS2	WT + DOX	23.7772
PBS2	WT + DOX	23.7864
PBS2	tetO-HSP90 -	23.5521
PBS2	tetO-HSP90 -	23.826
PBS2	tetO-HSP90 -	23.4852
PBS2	tetO-HSP90 + DOX	23.7322
PBS2	tetO-HSP90 + DOX	23.7327
PBS2	tetO-HSP90 + DOX	23.4678
Housekeeping genes
TEF1	WT-	19.5654
TEF1	WT-	19.1896
TEF1	WT-	19.6839
PMA1	WT-	19.4789
PMA1	WT-	20.2475
PMA1	WT-	20.0299
TEF1	WT + DOX	18.1684
TEF1	WT + DOX	18.3797
TEF1	WT + DOX	18.1077
PMA1	WT + DOX	18.0166
PMA1	WT + DOX	17.9456
PMA1	WT + DOX	17.7744
TEF1	tetO-HSP90 -	17.089
TEF1	tetO-HSP90 -	17.3864
TEF1	tetO-HSP90 -	17.2172
PMA1	tetO-HSP90 -	17.5372
PMA1	tetO-HSP90 -	17.7626
PMA1	tetO-HSP90 -	17.6509
TEF1	tetO-HSP90 + DOX	18.6399
TEF1	tetO-HSP90 + DOX	18.611
TEF1	tetO-HSP90 + DOX	18.6127
PMA1	tetO-HSP90 + DOX	18.4307
PMA1	tetO-HSP90 + DOX	18.443
PMA1	tetO-HSP90 + DOX	18.3602

## Sheet: Figure 6 DOX
Technical triplicates
Query genes		Cq value		Query genes		Cq value
DHH1	WT -	23.6931		KRE30	WT -	23.0235
DHH1	WT -	23.6211		KRE30	WT -	23.9912
DHH1	WT -	23.254		KRE30	WT -	23.0464
CAM1	WT -	22.5857		PAB1	WT -	22.2285
CAM1	WT -	22.8521		PAB1	WT -	22.0838
CAM1	WT -	22.924		PAB1	WT -	22.3386
DHH1	WT + DOX	21.8035		KRE30	WT + DOX	22.9796
DHH1	WT + DOX	21.7482		KRE30	WT + DOX	23.072
DHH1	WT + DOX	21.7963		KRE30	WT + DOX	23.459
CAM1	WT + DOX	21.0824		PAB1	WT + DOX	21.9339
CAM1	WT + DOX	21.1737		PAB1	WT + DOX	21.9193
CAM1	WT + DOX	21.2996		PAB1	WT + DOX	22.107
DHH1	tetO-HSP90 -	21.7078		KRE30	tetO-HSP90 -	22.1719
DHH1	tetO-HSP90 -	21.5796		KRE30	tetO-HSP90 -	22.2226
DHH1	tetO-HSP90 -	21.8214		KRE30	tetO-HSP90 -	22.0328
CAM1	tetO-HSP90 -	20.8115		PAB1	tetO-HSP90 -	21.4943
CAM1	tetO-HSP90 -	21.0031		PAB1	tetO-HSP90 -	21.3264
CAM1	tetO-HSP90 -	21.0875		PAB1	tetO-HSP90 -	21.393
DHH1	tetO-HSP90 + DOX	23.2855		KRE30	tetO-HSP90 + DOX	23.7572
DHH1	tetO-HSP90 + DOX	23.2153		KRE30	tetO-HSP90 + DOX	24.1654
DHH1	tetO-HSP90 + DOX	23.3265		KRE30	tetO-HSP90 + DOX	23.6282
CAM1	tetO-HSP90 + DOX	21.4469		PAB1	tetO-HSP90 + DOX	23.0522
CAM1	tetO-HSP90 + DOX	21.5387		PAB1	tetO-HSP90 + DOX	23.2659
CAM1	tetO-HSP90 + DOX	21.7325		PAB1	tetO-HSP90 + DOX	23.1077
Housekeeping genes				Housekeeping genes
TEF1	WT -	19.5654		TEF1	WT -	19.0271
TEF1	WT -	19.1896		TEF1	WT -	18.9734
TEF1	WT -	19.6839		TEF1	WT -	18.9742
PMA1	WT -	19.4789		PMA1	WT -	19.9498
PMA1	WT -	20.2475		PMA1	WT -	19.7687
PMA1	WT -	20.0299		PMA1	WT -	19.5729
TEF1	WT + DOX	18.1684		TEF1	WT + DOX	18.7085
TEF1	WT + DOX	18.3797		TEF1	WT + DOX	19.1033
TEF1	WT + DOX	18.1077		TEF1	WT + DOX	19.205
PMA1	WT + DOX	18.0166		PMA1	WT + DOX	18.7996
PMA1	WT + DOX	17.9456		PMA1	WT + DOX	19.0313
PMA1	WT + DOX	17.7744		PMA1	WT + DOX	18.897
TEF1	tetO-HSP90 -	17.089		TEF1	tetO-HSP90 -	17.968
TEF1	tetO-HSP90 -	17.3864		TEF1	tetO-HSP90 -	18.1463
TEF1	tetO-HSP90 -	17.2172		TEF1	tetO-HSP90 -	17.9917
PMA1	tetO-HSP90 -	17.5372		PMA1	tetO-HSP90 -	18.6618
PMA1	tetO-HSP90 -	17.7626		PMA1	tetO-HSP90 -	18.6084
PMA1	tetO-HSP90 -	17.6509		PMA1	tetO-HSP90 -	18.5321
TEF1	tetO-HSP90 + DOX	18.6399		TEF1	tetO-HSP90 + DOX	19.0388
TEF1	tetO-HSP90 + DOX	18.611		TEF1	tetO-HSP90 + DOX	19.0968
TEF1	tetO-HSP90 + DOX	18.6127		TEF1	tetO-HSP90 + DOX	19.2687
PMA1	tetO-HSP90 + DOX	18.4307		PMA1	tetO-HSP90 + DOX	19.3018
PMA1	tetO-HSP90 + DOX	18.443		PMA1	tetO-HSP90 + DOX	19.4047
PMA1	tetO-HSP90 + DOX	18.3602		PMA1	tetO-HSP90 + DOX	19.2175

## Sheet: Supp Figure 4
Technical triplicates
Query genes		Cq value		Query genes		Cq value
DHH1	YPD	23.3401		KRE30	YPD	24.1326
DHH1	YPD	23.4376		KRE30	YPD	24.5151
DHH1	YPD	23.4386		KRE30	YPD	24.0658
CAM1	YPD	22.5376		PAB1	YPD	23.1535
CAM1	YPD	22.4954		PAB1	YPD	23.1601
CAM1	YPD	22.6624		PAB1	YPD	23.2172
DHH1	Caspofungin	24.568		KRE30	Caspofungin	25.3765
DHH1	Caspofungin	24.4768		KRE30	Caspofungin	24.9647
DHH1	Caspofungin	24.485		KRE30	Caspofungin	25.1784
CAM1	Caspofungin	23.6779		PAB1	Caspofungin	24.2476
CAM1	Caspofungin	23.6017		PAB1	Caspofungin	24.2117
CAM1	Caspofungin	23.6709		PAB1	Caspofungin	24.1538
DHH1	Fluconazole	24.8108		KRE30	Fluconazole	25.8306
DHH1	Fluconazole	24.9585		KRE30	Fluconazole	25.7772
DHH1	Fluconazole	24.8716		KRE30	Fluconazole	26.1553
CAM1	Fluconazole	24.0395		PAB1	Fluconazole	25.0641
CAM1	Fluconazole	24.0595		PAB1	Fluconazole	25.0998
CAM1	Fluconazole	23.9347		PAB1	Fluconazole	25.1739
Housekeeping genes
TEF1	YPD	19.1182		TEF1	YPD	19.6622
TEF1	YPD	19.2599		TEF1	YPD	19.955
TEF1	YPD	19.0355		TEF1	YPD	19.6876
PMA1	YPD	20.3116		PMA1	YPD	20.6949
PMA1	YPD	20.0978		PMA1	YPD	20.865
PMA1	YPD	20.1098		PMA1	YPD	20.6071
TEF1	Caspofungin	19.9724		TEF1	Caspofungin	19.8845
TEF1	Caspofungin	19.7554		TEF1	Caspofungin	20.1057
TEF1	Caspofungin	19.8588		TEF1	Caspofungin	20.1977
PMA1	Caspofungin	21.4879		PMA1	Caspofungin	22.0931
PMA1	Caspofungin	21.6046		PMA1	Caspofungin	21.8247
PMA1	Caspofungin	21.459		PMA1	Caspofungin	22.0252
TEF1	Fluconazole	20.877		TEF1	Fluconazole	21.0528
TEF1	Fluconazole	20.8971		TEF1	Fluconazole	21.2523
TEF1	Fluconazole	21.0334		TEF1	Fluconazole	21.1817
PMA1	Fluconazole	22.1274		PMA1	Fluconazole	22.3803
PMA1	Fluconazole	21.9607		PMA1	Fluconazole	22.3802
PMA1	Fluconazole	22.0905		PMA1	Fluconazole	22.2669

## Sheet: TX data summaries
DRUGS
	YPD			Caspofungin			Fluconazole
	Mean	SEM	n	Mean	SEM	n	Mean	SEM	n
CAM1	1	0.04797	3	0.9654	0.03044	3	1.31593	0.04775	3
DHH1	1	0.04007	3	0.95247	0.03185	3	1.28997	0.04962	3
HSP90	1	0.03782	3	1.18563	0.06462	3	0.95608	0.03726	3
KRE30	1	0.10561	3	0.89573	0.08311	3	0.88509	0.07556	3
PAB1	1	0.04403	3	0.84037	0.0392	3	0.74297	0.02446	3
PBS2	1	0.03731	3	1.11705	0.03597	3	1.17742	0.10957	3
RVB1	1	0.04957	3	1.06615	0.05491	3	1.41617	0.08696	3
RVB2	1	0.0361	3	0.99869	0.03014	3	1.16506	0.04817	3
DOX
	CaLC239 no DOX			CaLC239 + dox			CaLC3385 no DOX			CaLC3385 + DOX
	Mean	SEM	n	Mean	SEM	n	Mean	SEM	n	Mean	SEM	n
CAM1	1	0.11847	3	0.97823	0.05654	3	0.73776	0.05005	3	1.02217	0.06043	3
DHH1	1	0.13354	3	1.07646	0.04281	3	0.73774	0.04514	3	0.52269	0.01277	3
KRE30	1	0.22426	3	0.84867	0.09917	3	1.11081	0.05081	3	0.63603	0.07395	3
PAB1	1	0.06384	3	0.87659	0.06225	3	0.8425	0.03464	3	0.4726	0.02541	3
RVB1	1	0.04837	3	0.83227	0.04909	3	0.84182	0.04255	3	0.77013	0.05802	3
RVB2	1	0.13155	3	0.75768	0.06225	3	0.9273	0.05162	3	0.57435	0.03473	3
PBS2	1	0.14097	3	0.99615	0.0628	3	0.75936	0.06179	3	1.57506	0.09747	3
HSP90	1	0.13548	3	1.00188	0.05809	3	1.41661	0.05742	3	0.03311	0.00063	3

## Sheet: MICs
Normalized to no-drug well
Caspofungin (max concentration 125 ng/mL)
	sample	0	0.12207	0.244141	0.488281	0.976562	1.95312	3.90625	7.8125	15.625	31.25	62.5	125
	CaLC239 - DOX	1	1.04391	1.00094	1.03626	1.02576	1.0289	1.03065	0.972456	0.96778	0.481931	0.00670894	0.0064964
	CaLC239 +20 μg/mL DOX	1	1.00111	0.957249	0.939483	1.01127	0.978176	0.93423	0.852487	0.281652	0.00768032	0.00755219	0.00861989
	CaLC3365- DOX	1	1.02529	0.985694	1.02633	1.0213	1.04054	1.01422	0.930441	0.849805	0.0393201	0.0033972	0.00505656
	CaLC3365+0.01 μg/mL DOX	1	1.08704	1.05708	1.04822	1.05726	1.03718	0.967757	0.88715	0.4303	0.00401482	0.00298976	0.00354888
	CaLC3365+0.05 μg/mL DOX	1	1.01704	1.00977	0.998431	0.990495	1.04604	0.934724	0.827932	0.479403	0.00978099	0.00233877	0.00404241
	tetO-CAM1/cam1 -DOX	1	1.00676	0.768882	0.82109	0.944161	0.929722	0.899966	0.883148	0.823052	0.158161	0.00287262	0.00316476
	tetO-CAM1/cam1 +20 μg/mL DOX	1	1.04511	1.02319	1.03651	1.05207	0.970235	0.997414	0.909306	0.319181	0.0123314	0.010593	0.00961776
	tetO-DHH1/dhh1 - DOX	1	1.02726	0.998753	0.968742	0.979749	0.998237	0.974374	0.946556	0.832014	0.00704422	0.00218564	0.0163314
	tetO-DHH1/dhh1 +20 μg/mL DOX	1	0.997157	0.995487	0.95067	0.936769	1.00677	1.04265	0.943539	0.398019	0.0104633	0.00446063	0.00567921
	tetO-KRE30/kre30 - DOX	1	0.927336	0.997382	1.00862	0.995216	0.985693	0.943042	0.923996	0.614564	0.0209755	0.00287723	0.00581087
	tetO-KRE30/kre30 + 0.05 μg/mL DOX	1	0.809673	0.88249	0.732103	0.713867	0.673605	0.401856	0.28364	0.0164492	0.00636779	0.00566145	0.0265307
	tetO-PAB1/pab1 - DOX	1	0.961865	1.00809	0.982265	1.01374	0.974868	1.0068	0.843554	0.740314	0.0409263	0.00531823	0.0117047
	tetO-PAB1/pab1 +0.01 μg/mL DOX	1	1.11299	0.988893	1.22158	1.06224	0.901217	0.86467	0.264403	0.00913162	0.00224412	0.00243027	0.00162363
	tetO-RPG1/rpg1 - DOX	1	0.964926	0.950245	1.01767	0.953725	1.01147	0.990094	0.969388	0.622798	0.0330994	0.00422807	0.00610226
	tetO-RPG1/rpg1+0.01 μg/mL DOX	1	0.983293	0.985863	0.918265	0.937285	0.853186	0.753048	0.20599	0.0125001	0.0040696	0.00391539	0.00550896
	tetO-SUP35/sup35 - DOX	1	1.03488	1.0107	1.00918	1.04004	1.09116	1.0586	0.998249	0.761535	0.0152295	0.00368017	0.0065675
	tetO-SUP35/sup35 +0.05 μg/mL DOX	1	1.03159	0.92439	0.967613	0.941753	0.831724	0.641713	0.201104	0.00998491	0.00395087	0.00419715	0.00487444
Fluconazole (max concentration 2000 ng/mL)
	sample	0	1.95312	3.90625	7.8125	15.625	31.25	62.5	125	250	500	1000	2000
	CaLC239 - DOX	1	1.00369	1.00038	0.984591	0.96725	0.973758	0.985137	0.964731	0.975018	0.848175	0.0766195	0.0395029
	CaLC239 +20 μg/mL DOX	1	1.0155	1.00826	1.0025	0.965917	0.963377	0.955078	0.944747	0.991744	0.955417	0.0906833	0.0602415
	CaLC3365- DOX	1	1.05235	1.04398	1.01867	1.03192	1.01299	1.02188	1.00031	1.07146	0.86686	0.118651	0.139212
	CaLC3365+0.01 μg/mL DOX	1	0.989177	0.991601	1.01154	1.01734	1.00778	0.989143	0.997713	0.987846	0.881154	0.165622	0.138821
	CaLC3365+0.05 μg/mL DOX	1	0.993166	0.996162	0.999125	1.01239	1.00505	1.00306	0.998721	1.00114	0.869042	0.142003	0.146717
	tetO-CAM1/cam1 -DOX	1	1.02755	1.00073	0.983333	0.967616	0.974352	0.966623	0.928022	0.964637	0.929835	0.0931282	0.0494318
	tetO-CAM1/cam1 +20 μg/mL DOX	1	1.04179	1.02971	1.05314	1.0445	1.04768	1.05157	1.05556	1.00275	0.972242	0.10327	0.0468213
	tetO-DHH1/dhh1 - DOX	1	0.95292	0.984857	0.954443	0.974874	0.980161	1.00317	0.978596	0.944926	0.976354	0.0754133	0.0333251
	tetO-DHH1/dhh1 +20 μg/mL DOX	1	1.01839	1.03567	1.01163	1.07478	1.03613	1.01498	0.98906	0.902509	0.131635	0.068066	0.0498181
	tetO-KRE30/kre30 - DOX	1	0.974548	0.974548	0.974548	0.985959	0.993809	0.988022	0.986525	1.01627	0.984583	0.175454	0.0334237
	tetO-KRE30/kre30 + 0.05 μg/mL DOX	1	0.975399	0.975399	0.975399	0.945901	0.968999	0.959815	0.971281	0.996494	0.936606	0.629988	0.0986253
	tetO-PAB1/pab1 - DOX	1	0.977892	0.977892	0.977892	0.992128	0.988253	0.981849	0.982216	0.988416	0.985928	0.673152	0.121512
	tetO-PAB1/pab1 +0.01 μg/mL DOX	1	1.00858	1.00858	1.00858	1.00544	1.01261	1.00214	1.01829	0.995044	0.973404	0.247743	0.0427144
	tetO-RPG1/rpg1 - DOX	1	1.03306	1.06133	1.01427	1.03395	1.04311	1.03302	1.02742	1.01582	0.907119	0.093455	0.0343045
	tetO-RPG1/rpg1+0.01 μg/mL DOX	1	0.998461	1.0024	0.992411	1.01009	1.00612	0.987471	0.982209	0.95733	0.735637	0.0569923	0.0174363
	tetO-SUP35/sup35 - DOX	1	1.00893	0.96676	1.03146	0.998787	1.03385	1.02917	1.00893	1.01998	0.908125	0.0741462	0.0411233
	tetO-SUP35/sup35 +0.05 μg/mL DOX	1	0.986459	0.988934	0.979444	0.983758	0.971004	0.976106	0.957425	0.971417	0.878728	0.076825	0.0297491
Unnormalized:
Caspofungin (max concentration 125 ng/mL)
	sample	0	0.12207	0.244141	0.488281	0.976562	1.95312	3.90625	7.8125	15.625	31.25	62.5	125
	CaLC239 - DOX	1.17629	1.22794	1.17739	1.21894	1.20659	1.21029	1.21234	1.14389	1.13839	0.566892	0.00789167	0.00764167
	tetO-DHH1/dhh1 - DOX	1.16289	1.19459	1.16144	1.12654	1.13934	1.16084	1.13309	1.10074	0.967542	0.00819167	0.00254167	0.0189917
	tetO-CAM1/cam1 -DOX	1.19809	1.20619	0.921192	0.983742	1.13119	1.11389	1.07824	1.05809	0.986092	0.189492	0.00344167	0.00379167
	CaLC239 +20 μg/mL DOX	1.17074	1.17204	1.12069	1.09989	1.18394	1.14519	1.09374	0.998042	0.329742	0.00899167	0.00884167	0.0100917
	tetO-DHH1/dhh1 +20 μg/mL DOX	1.10784	1.10469	1.10284	1.05319	1.03779	1.11534	1.15509	1.04529	0.440942	0.0115917	0.00494167	0.00629167
	tetO-CAM1/cam1 +20 μg/mL DOX	1.17924	1.23244	1.20659	1.22229	1.24064	1.14414	1.17619	1.07229	0.376392	0.0145417	0.0124917	0.0113417
	CaLC3365- DOX	1.11489	1.14309	1.09894	1.14424	1.13864	1.16009	1.13074	1.03734	0.947438	0.0438375	0.0037875	0.0056375
	CaLC3365+0.01 μg/mL DOX	1.07311	1.16651	1.13436	1.12486	1.13456	1.11301	1.03851	0.952008	0.461758	0.00430833	0.00320833	0.00380833
	CaLC3365+0.05 μg/mL DOX	1.11526	1.13426	1.12616	1.11351	1.10466	1.16661	1.04246	0.923358	0.534658	0.0109083	0.00260833	0.00450833
	tetO-PAB1/pab1 - DOX	1.08824	1.04674	1.09704	1.06894	1.10319	1.06089	1.09564	0.917987	0.805638	0.0445375	0.0057875	0.0127375
	tetO-PAB1/pab1 +0.01 μg/mL DOX	0.805808	0.896858	0.796858	0.984358	0.855958	0.726208	0.696758	0.213058	0.00735833	0.00180833	0.00195833	0.00130833
	tetO-RPG1/rpg1 - DOX	1.12049	1.08119	1.06474	1.14029	1.06864	1.13334	1.10939	1.08619	0.697837	0.0370875	0.0047375	0.0068375
	tetO-RPG1/rpg1+0.01 μg/mL DOX	0.972658	0.956408	0.958908	0.893158	0.911658	0.829858	0.732458	0.200358	0.0121583	0.00395833	0.00380833	0.00535833
	tetO-KRE30/kre30 - DOX	1.10784	1.02734	1.10494	1.11739	1.10254	1.09199	1.04474	1.02364	0.680837	0.0232375	0.0031875	0.0064375
	tetO-KRE30/kre30 + 0.05 μg/mL DOX	0.778658	0.630458	0.687158	0.570058	0.555858	0.524508	0.312908	0.220858	0.0128083	0.00495833	0.00440833	0.0206583
	tetO-SUP35/sup35 - DOX	1.05634	1.09319	1.06764	1.06604	1.09864	1.15264	1.11824	1.05449	0.804438	0.0160875	0.0038875	0.0069375
	tetO-SUP35/sup35 +0.05 μg/mL DOX	0.812058	0.837708	0.750658	0.785758	0.764758	0.675408	0.521108	0.163308	0.00810833	0.00320833	0.00340833	0.00395833
Fluconazole (max concentration 2000 ng/mL)
	sample	0	1.95312	3.90625	7.8125	15.625	31.25	62.5	125	250	500	1000	2000
	CaLC3365- DOX	1.13565	1.1951	1.1856	1.15685	1.1719	1.1504	1.1605	1.136	1.2168	0.984446	0.134746	0.158096
	tetO-RPG1/rpg1 - DOX	1.1251	1.1623	1.1941	1.14115	1.1633	1.1736	1.16225	1.15595	1.1429	1.0206	0.105146	0.0385958
	tetO-SUP35/sup35 - DOX	1.15375	1.16405	1.1154	1.19005	1.15235	1.1928	1.1874	1.16405	1.1768	1.04775	0.0855458	0.0474458
	CaLC3365+0.01 μg/mL DOX	1.4645	1.44865	1.4522	1.4814	1.4899	1.4759	1.4486	1.46115	1.4467	1.29045	0.242554	0.203304
	tetO-RPG1/rpg1+0.01 μg/mL DOX	1.39675	1.3946	1.4001	1.38615	1.41085	1.4053	1.37925	1.3719	1.33715	1.0275	0.0796042	0.0243542
	tetO-SUP35/sup35 +0.05 μg/mL DOX	1.51215	1.4311	1.44055	1.4602	1.44805	1.45955	1.43235	1.428	1.4273	1.31835	0.133004	0.0404042
	CaLC239 - DOX	1.19084	1.19524	1.19129	1.17249	1.15184	1.15959	1.17314	1.14884	1.16109	1.01004	0.0912417	0.0470417
	tetO-DHH1/dhh1 - DOX	1.18204	1.12639	1.16414	1.12819	1.15234	1.15859	1.18579	1.15674	1.11694	1.15409	0.0891417	0.0393917
	tetO-CAM1/cam1 -DOX	1.15799	1.18989	1.15884	1.13869	1.12049	1.12829	1.11934	1.07464	1.11704	1.07674	0.107842	0.0572417
	CaLC239 +20 μg/mL DOX	1.18094	1.19924	1.19069	1.18389	1.14069	1.13769	1.12789	1.11569	1.17119	1.12829	0.107092	0.0711417
	tetO-DHH1/dhh1 +20 μg/mL DOX	1.08779	1.10779	1.12659	1.10044	1.16914	1.12709	1.10409	1.07589	0.981742	0.143192	0.0740417	0.0541917
	tetO-CAM1/cam1 +20 μg/mL DOX	1.17984	1.22914	1.21489	1.24254	1.23234	1.23609	1.24069	1.24539	1.18309	1.14709	0.121842	0.0552417
	tetO-PAB1/pab1 - DOX	1.2858	1.2587	1.27615	1.2714	1.26355	1.264	1.2716	1.26855	0.88515	0.20895	0.0972	0.08415
	tetO-PAB1/pab1 +0.01 μg/mL DOX	0.2409	0.41805	0.148	0.30605	0.5117	0.17535	0.2848	0.26265	0.18295	0.1064	0.0877	0.0848
	tetO-KRE30/kre30 - DOX	1.29565	1.2642	1.2783	1.288	1.28085	1.279	1.31575	1.2766	0.2768	0.1013	0.08235	0.06705
	tetO-KRE30/kre30 + 0.05 μg/mL DOX	0.95835	0.93625	0.90975	0.9305	0.92225	0.93255	0.9552	0.9014	0.62595	0.1486	0.118	0.07725
